# Supplementary material for: Serum EV-Derived rno-let-7b-5p Is Associated with Lung–Adipose Alterations in Allergic Asthma
Source: Int J Mol Sci. 2026 Jul 3;27(13):5989. doi: 10.3390/ijms27135989 (PMC13362484; doi:10.3390/ijms27135989)
Supplement: Supplementary file 1 [file ijms-27-05989-s001.zip]

Archive with 8 entries (8 files):
- Supplementary Dataset S1 (Lungs).xlsx
- Supplementary Dataset S2 (Adipose tissue).xlsx
- Supplementary Figure S1.tif
- Supplementary Figure S2.tif
- Supplementary Figure S3.tiff
- Supplementary Figure S4.tiff
- Supplementary Figure S5.tiff
- Supplementary Figure S6.tiff
