# Supplementary material for: Serum EV-Derived rno-let-7b-5p Is Associated with Lung–Adipose Alterations in Allergic Asthma
Source: Int J Mol Sci. 2026 Jul 3;27(13):5989. doi: 10.3390/ijms27135989 (PMC13362484; doi:10.3390/ijms27135989)
Supplement: Supplementary file 1 [file ijms-27-05989-s001.zip › Supplementary Dataset S1 (Lungs).xlsx]

## Sheet: Sheet1
# Technology : Agilent.SingleColor.74036
# Owner : gxuser
# Created On : Fri Sep 27 13:13:18 CEST 2024
ProbeName	p (Corr) ( [A] vs [K] )	p ( [A] vs [K] )	Regulation	GeneSymbol	FC (abs)	FC	Log FC	lung_A1.txt:gProcessedSignal(normalized)	lung_A2.txt:gProcessedSignal(normalized)	lung_A4.txt:gProcessedSignal(normalized)	lung_A5.txt:gProcessedSignal(normalized)	lung_A8.txt:gProcessedSignal(normalized)	lung_K1.txt:gProcessedSignal(normalized)	lung_K2.txt:gProcessedSignal(normalized)	lung_K3.txt:gProcessedSignal(normalized)		Description	Sequence
A_64_P073043	0.0011715087	3.256594E-5	down	Ccdc71l	2.0071094	-2.0071094	-1.0051192	-0.14967155	-0.043679237	-0.015999794	0.015999794	-0.33858013	0.9280672	0.7762728	0.99185944		PREDICTED: Rattus norvegicus coiled-coil domain containing 71-like (Ccdc71l), transcript variant X1, mRNA [XM_003750141]	CCCTGGACAGTTTAATGTGCATATGAATGAGATTTACAATTTGGTTGTGTGTTGCTTTTT
A_44_P1125724	0.029145135	0.0071684914	up	LOC102551009	1.5622158	1.5622158	0.6435937	0.39554453	0.054376602	0.6317525	-0.054376602	0.4563117	-0.29374933	-0.5102744	-0.2365923		PREDICTED: Rattus norvegicus uncharacterized LOC102551009 (LOC102551009), ncRNA [XR_346759]	TGTGTCATGGCATATCATTTACCTTGAGGCCACATTAATAAAATTCTGGAAGGCTCTGAA
A_43_P14882	0.015210048	0.0028276362	down	Errfi1	1.6718129	-1.6718129	-0.74141335	-0.39833355	-0.09917545	-0.61418056	0.09917545	-0.15168858	0.44995785	0.41124153	0.6645193		Rattus norvegicus ERBB receptor feedback inhibitor 1 (Errfi1), mRNA [NM_001014071]	AGGGACACCGCTGCCATGTCCCAACAAGCTGTTCAGTTTAAACTGCTGAATGACATTATT
A_64_P023315	0.024285173	0.005530065	down	Cdip1	1.5747206	-1.5747206	-0.6550959	-0.12523317	-0.7027097	-0.20079184	0.03763151	-0.03763151	0.42925692	0.44362593	0.47516394		Rattus norvegicus cell death-inducing p53 target 1 (Cdip1), mRNA [NM_001008360]	GAACTGTGAAAGTGGTGAGCTCAAGTCTTTTTGAGTTTCCCTGCTGTTCTACCATTTTTT
A_44_P945950	0.0098788	0.0014827903	down	Plxna2	2.1038554	-2.1038554	-1.0730355	-0.60278606	-0.35951042	-0.8864155	0.15700436	-0.15700436	0.7475233	0.7316637	0.6306925		plexin A2 [Source:RGD Symbol;Acc:1305325] [ENSRNOT00000009900]	TGAGCCTCAGTCAAGGTCATCATTTTGACATGCTTGATCTCCAGTTTGACATCCAAGCAT
A_44_P1109874	0.0031465536	1.9257198E-4	up	Nlrp3	1.660107	1.660107	0.7312762	0.09577274	0.12228346	-0.09577274	0.11954498	0.13636065	-0.54263496	-0.6005759	-0.82370424		PREDICTED: Rattus norvegicus NLR family, pyrin domain containing 3 (Nlrp3), transcript variant X1, mRNA [XM_006246453]	AGTAGCTGGCAAGTTTGTGGCAGCCTCTCAGCTACGTCTTTGCTTTTATTTTTATTTTTT
A_64_P098926	0.0038193308	2.708741E-4	up	Ubap1l	1.5722979	1.5722979	0.6528746	0.19043565	0.15142941	0.15862346	0.06892848	-0.06892848	-0.61155295	-0.45054698	-0.59623075		PREDICTED: Rattus norvegicus ubiquitin associated protein 1-like (Ubap1l), transcript variant X2, mRNA [XM_006243298]	GGGTTGCATAGAGAAACCCCGTCTTAAGAAAACCAAACACAGTAATCATAATAAATGAAA
A_44_P1369962	0.027003765	0.0064110556	up		1.6669132	1.6669132	0.7371789	0.1982007	0.03667307	0.018379211	0.4111333	-0.018379211	-0.7806306	-0.12037611	-0.92292595		PREDICTED: Rattus norvegicus late cornified envelope protein 1E-like (LOC102549724), mRNA [XM_006224186]	AGCAGTCTGGAGATTGCTGTTGACCTGGGTGTGGAAAATTTCAGTCAAATGGTGCTGGAA
A_42_P803391	4.7601762E-4	8.147728E-6	down	Slc30a3	1.9878455	-1.9878455	-0.99120563	-0.16132689	-0.07871103	-0.1846776	0.01608038	-0.01608038	0.8605609	0.9639487	0.89427805		solute carrier family 30 member 3 [Source:RGD Symbol;Acc:1359689] [ENSRNOT00000008126]	TGCTGGTCGTTGTGAGTCTGCTCCACTTGTGTGTCCATATGGGATCTGTCTGTCCATCCC
A_44_P791596	0.014005932	0.0025003662	up	Rnf144a	1.7153138	1.7153138	0.7784725	0.24883723	-0.055120707	0.055120707	0.41473556	0.19297767	-0.9136083	-0.6761625	-0.2317164		ring finger protein 144A [Source:RGD Symbol;Acc:1561737] [ENSRNOT00000009877]	ATTCGGTTGGCTTCAGTAATAAAACCTAACTTGTCCGTTCCCTATAGAAACACCAGCAAG
A_44_P1094676	0.008099032	0.0010885997	up	Nfam1	1.5671996	1.5671996	0.6481889	0.2869959	-0.07367706	0.18038654	0.09948921	0.07367706	-0.34348583	-0.5347328	-0.7262249		NFAT activating protein with ITAM motif 1 [Source:RGD Symbol;Acc:1308316] [ENSRNOT00000037681]	TTCTACTTTACTTGCAATAAAATCTCAGCTCCTTTCTGTGGCTTGGGAGCCCCAGGAAGA
A_64_P111943	0.04538265	0.013384213	up	Siglec15	1.9853716	1.9853716	0.989409	0.0023608208	0.28279734	0.12268686	-0.10307312	0.04933405	-0.0023608208	-1.3733878	-1.3800149		Rattus norvegicus sialic acid binding Ig-like lectin 15 (Siglec15), mRNA [NM_001191942]	TCCAATTACGAAAATTTAAGCCAGATGAATCCCCCAGGCTACCAGCTGCCACGAGTTTGC
A_64_P024948	0.002511887	1.2414408E-4	up	Xcl1	2.081271	2.081271	1.0574647	0.39718008	0.01097393	0.38501692	-0.01097393	0.1340437	-0.6639948	-0.89009476	-1.0685606		Rattus norvegicus X-C motif chemokine ligand 1 (Xcl1), mRNA [NM_134361]	GAAACTATTCCCACACAAGCCCAGAGGTCCGCCAGCACAGCAGTAACCCTGACTGGGTAA
A_64_P085462	9.4347395E-4	2.3750268E-5	down		1.9018002	-1.9018002	-0.92736566	-0.27176285	-0.06614208	0.008563995	-0.008563995	-0.047462463	0.9245081	0.7862625	0.840106		PREDICTED: Rattus norvegicus hypothetical pseudogene on chromosome 3q24 (LOC366085), misc_RNA [XR_145876]	AGAAGGAAGAATTTGAGCACTGGCAGAAAGAACTGGAGAAGGTCTGCAACCCTATCATGA
A_42_P472133	0.004973245	4.6746206E-4	up	Slc2a6	1.8801181	1.8801181	0.9108233	0.08472395	0.10327673	-0.06384134	0.06384134	0.14028597	-0.46539927	-0.9074578	-1.162641		Rattus norvegicus solute carrier family 2 member 6 (Slc2a6), mRNA [NM_001106562]	TGGATACCTCTAGTCTACAGACTGTTCACTGTTTTTCAAAATAAAGGAGCTGGGCCTACA
A_44_P608425	0.02852382	0.006926228	down	LOC102557166	1.550679	-1.550679	-0.63290006	-0.18731475	-0.38250136	0.18731475	-0.24343324	-0.570987	0.54443145	0.32027555	0.31584		PREDICTED: Rattus norvegicus uncharacterized LOC102557166 (LOC102557166), transcript variant X3, ncRNA [XR_348682]	TGGATGAACTGCAGTTGTTCTAGCATGAATGGATGCCTGATAGATCTCATGCTCGTATCG
A_44_P236770	0.0038898496	2.8387818E-4	up	LOC100912569	1.7138711	1.7138711	0.77725863	0.28148603	0.005862713	0.23478746	-0.005862713	0.15531063	-0.7008562	-0.44334507	-0.7846241		PREDICTED: Rattus norvegicus uncharacterized LOC100912569 (LOC100912569), ncRNA [XR_348427]	TTAGTGACTACGTCTGCCTTCGTGATAAAATGGCTGGGAAGATTATCGTGTCATGTTCAA
A_44_P1038028	0.00874976	0.0012205207	down	Tnfrsf12a	1.567257	-1.567257	-0.6482418	-0.15329027	-0.15280008	0.10519838	-0.29708624	-0.10519838	0.7430606	0.41801405	0.42174482		Rattus norvegicus TNF receptor superfamily member 12A (Tnfrsf12a), mRNA [NM_181086]	GGGGCAGACAGAGAGCCTCAAGCTAGGTCACAAAGCGACTCATACTAAGGATCTGCAGCA
A_64_P134741	0.028550629	0.006966736	up	Hcls1	2.1770163	2.1770163	1.1223521	0.1848402	0.4549961	0.86490536	0.28983307	-0.29585695	-1.0867419	-1.1962438	-0.1848402		Rattus norvegicus hematopoietic cell specific Lyn substrate 1 (Hcls1), mRNA [NM_001011898]	ATGAGGAAGCAGAGGGAGACTATGAGGATGTGCTGGAGCCCGAGGACACCCCTTCTCTAT
A_43_P12619	0.012423783	0.0021031485	down	Nr4a3	3.4475782	-3.4475782	-1.7855833	0.03835869	-1.6569958	-0.3683462	-0.7391224	-0.038359165	1.6575723	1.2191029	0.8213959		Rattus norvegicus nuclear receptor subfamily 4, group A, member 3 (Nr4a3), mRNA [NM_031628]	TGGCCGTTTTGCTAAGACTCAAACTTTGAATGTCAAACCAATGTCACGGTAGCTTCTGTT
A_44_P1115522	6.214171E-4	1.1768176E-5	down	Banp	1.9486296	-1.9486296	-0.96245986	0.005513668	-0.005513668	-0.07462883	-0.015215874	-0.072122574	1.0154295	1.000207	0.77456284		PREDICTED: Rattus norvegicus Btg3 associated nuclear protein (Banp), transcript variant X7, mRNA [XM_008772601]	CCATATCCTCCCACTCACATGGCAGACACAAGCACAGGAATAAAAATAAATCTTAAAGAA
A_64_P151259	0.0052703214	5.282493E-4	up	C2cd4a	3.1709683	3.1709683	1.6649234	-0.0011050701	0.16015267	0.68938947	0.0011050701	1.1863573	-1.3088114	-0.98351073	-1.4809086		PREDICTED: Rattus norvegicus C2 calcium-dependent domain containing 4A (C2cd4a), mRNA [XM_008766406]	CCTGGACACCTAAGGTCGCTTAGTCATGAGATGCACAGAGACTCTTGGCCCAGGGACACT
A_44_P321032	0.0052020624	5.1299785E-4	up	RGD1560281	1.7911973	1.7911973	0.84092426	0.38807082	-0.04750657	0.49719024	0.04750657	0.10095954	-0.57080483	-0.6628902	-0.6973455		similar to cell surface receptor FDFACT [Source:RGD Symbol;Acc:1560281] [ENSRNOT00000090081]	CAGCAGGATATCAAAAAATGCAGGACTATGGTGTTGACCAACCAGCTGTCCTCAATGGAT
A_44_P1105652	0.04458385	0.013025073	down	RGD1305807	1.7401912	-1.7401912	-0.79924583	-0.5300288	-0.6406312	0.101332664	-0.5174756	0.0012898445	0.64837646	-0.0012898445	0.7993431		PREDICTED: Rattus norvegicus hypothetical LOC298077 (RGD1305807), transcript variant X1, mRNA [XM_017593242]	CTTCATAGACTGTGGCTTCCAAAACCATGAGCTCAAATAAATATTTTCTCTCCATACATT
A_44_P1096111	0.025907189	0.0060430164	down	LOC108352174	1.9851108	-1.9851108	-0.9892195	-0.7386074	-0.86529064	-0.049170494	-0.7870388	0.049170494	0.49962044	0.81153774	0.22193813		PREDICTED: Rattus norvegicus leucine-rich repeat-containing protein 37A3-like (LOC108352174), mRNA [XM_017597782]	GTTCTCATGCTGTGGTGACTCCCCAACCATATCCTTATTATATTGCTACCTCATAACTAA
A_44_P325508	0.0060666343	6.709368E-4	down	Anxa3	1.714268	-1.714268	-0.77759266	0.010736465	-0.010736465	-0.5211439	-0.10039902	-0.14137745	0.7010031	0.5200634	0.6539593		Rattus norvegicus annexin A3 (Anxa3), mRNA [NM_012823]	AAGACCTACTAATGATTTTTTATTTGGCTTAGGAAGTTGGAATCTGTGTTGTTCAAAGCC
A_44_P113879	0.025531605	0.0059082373	down	Slco1a5	1.5314304	-1.5314304	-0.6148798	-0.21054435	-0.25260997	-0.013160944	0.013160944	-0.15481639	0.109950304	0.5711868	0.7927196		Rattus norvegicus solute carrier organic anion transporter family, member 1a5 (Slco1a5), mRNA [NM_030838]	TTCATCTACTCGATCACAGCCATACCTGGGTATATGGTTCTTCTGAGGTGTATCAAGCCT
A_44_P1083467	0.023195397	0.005169413	up	Mtbp	1.5267171	1.5267171	0.61043274	-0.032644987	0.24259877	0.5097172	0.11159015	0.032644987	-0.4060123	-0.24363732	-0.66330504		Rattus norvegicus MDM2 binding protein (Mtbp), mRNA [NM_001130717]	AATTAAGGAATCTCGATCCCAGAAACATACACGGATGCTGAAGGAGGTGGTGACAGAAAC
A_44_P102197	0.006013995	6.527893E-4	up	Alox5ap	1.6572709	1.6572709	0.7288094	0.36105728	0.056396484	0.3399706	0.15053368	-0.056396484	-0.4162569	-0.66861916	-0.5906153		Rattus norvegicus arachidonate 5-lipoxygenase activating protein (Alox5ap), mRNA [NM_017260]	CATCTTCTTCTTCGGAAGCGACTTCGAGAACTACATTAGAACTATAACCACGACGATCTC
A_44_P365443	0.037149873	0.010055795	down	Adgrl2	1.6502665	-1.6502665	-0.72269905	-0.31663036	-0.36029434	-0.78102636	0.1577301	-0.1577301	0.663579	0.44797802	0.18176937		Rattus norvegicus adhesion G protein-coupled receptor L2 (Adgrl2), transcript variant 1, mRNA [NM_134408]	ATGTGCTACCAGATCAGCAGAGGCAATAGCGATGGCTACATCATCCCCATTAACAAAGAA
A_42_P739929	2.8113474E-4	3.1814325E-6	down	Ddx11	2.889563	-2.889563	-1.5308514	-0.048286915	-0.4670329	-0.11705351	0.048286915	-0.21294641	1.3791404	1.4018636	1.3333306		PREDICTED: Rattus norvegicus DEAD/H-box helicase 11 (Ddx11), transcript variant X2, mRNA [XM_017588436]	ACCTCATTTGTTGTGTGACCTCCATCAAGCCACTTAGAGACCTCCACACCTTAATGTGTT
A_64_P017363	0.0016769213	6.235204E-5	down	Slc30a3	1.9389839	-1.9389839	-0.9553008	-0.26039743	-0.21734428	-0.3895402	0.065345764	-0.065345764	0.76924706	0.7832289	0.79305744		Rattus norvegicus solute carrier family 30 member 3 (Slc30a3), mRNA [NM_001013243]	CACGTGATCCTTGCTCTTGTCTATGCAGGGGCCCCAAAGCCTGCACTTTGTTTGTGTGCC
A_64_P099521	0.0042269332	3.3385938E-4	up	Cd244	1.9000123	1.9000123	0.9260087	0.26399088	0.0057587624	0.29029322	0.008534908	-0.0057587624	-0.5149884	-0.8546405	-1.0707059		CD244 molecule [Source:RGD Symbol;Acc:68400] [ENSRNOT00000006266]	GTAGAGAGGTTGTATTGGCCACATTCTGAGCCGTTATAACCTATGATTTATGTTTTATTT
A_42_P660036	0.0042372644	3.399279E-4	down	Lrch1	1.6279683	-1.6279683	-0.7030726	-0.17699146	-0.15376568	-0.07720947	0.07720947	-0.2803402	0.69868183	0.5840759	0.45980167		Rattus norvegicus leucine rich repeats and calponin homology domain containing 1 (Lrch1), mRNA [NM_001134727]	TGAGCCTCTTTGGCATGTAGGAGTTCCGGGTCTCAATGTATATTCCGTGGTGTATATGAT
A_43_P18558	0.01839842	0.0036839333	up	Bcl3	1.671294	1.671294	0.7409655	0.023135424	-0.023135424	0.29181266	0.7402499	0.10353923	-0.5275295	-0.4863112	-0.52769494		Rattus norvegicus B-cell CLL/lymphoma 3 (Bcl3), mRNA [NM_001109422]	AAGCTGTTCTGCTGCTCCTGGAGCGTGGCGCAGACATCGATGCAGTGGATATTAAGAGCG
A_42_P701524	6.6115253E-4	1.3505855E-5	down	Myrip	2.3299482	-2.3299482	-1.2202978	-0.05969286	-0.12906122	-0.43669558	0.05116415	-0.05116415	1.1100497	1.0520244	1.1235499		myosin VIIA and Rab interacting protein [Source:RGD Symbol;Acc:727731] [ENSRNOT00000025460]	CCATAATGCTCCTGCTGATGTGTGTGTCACCCCAGAGAAAGGACTTCATGAAAACAGTAA
A_44_P561395	0.016022049	0.0030455412	down	Trnp1	1.5200567	-1.5200567	-0.60412514	-0.071335554	-0.1338203	-0.022600412	-0.44996238	0.022600412	0.3470819	0.40026784	0.6719549		PREDICTED: Rattus norvegicus TMF1-regulated nuclear protein 1 (Trnp1), transcript variant X1, mRNA [XM_008764186]	GTGGCTGTTTATCTACTCAGTTCCCAACCATATACGCGCAGGAAGAATAAAGCTAAATAA
A_64_P074720	0.027540721	0.0065576173	up	Frmd7	2.503322	2.503322	1.3238438	1.0797052	1.4371881	-0.06360006	0.8936715	0.06359959	-0.59186363	-0.9190011	-0.4143281		FERM domain containing 7 [Source:RGD Symbol;Acc:1562057] [ENSRNOT00000084130]	TTTGGCACACCAGGTGCTGAAGATAGGACTTTGCTAAAGCCATGCAATTATTTCTTAGCT
A_43_P12451	5.8761204E-4	1.0856574E-5	up	Slc16a3	2.2950103	2.2950103	1.1985006	0.12523127	0.030002117	-0.030002117	0.075752735	0.06106615	-0.9102969	-1.1595597	-1.3684154		Rattus norvegicus solute carrier family 16 member 3 (Slc16a3), mRNA [NM_030834]	TTTCTGGGCAGTGGTCTGTTCACCCTGAGTCCCACCTTTGTTAAATAACAAACTCCTGAT
A_44_P1096566	0.0051291175	4.986971E-4	up		1.7523532	1.7523532	0.80929357	0.32810068	0.020843983	0.47731256	0.09820509	-0.020843983	-0.5511675	-0.6051636	-0.7293787		similar to cell surface receptor FDFACT [Source:RGD Symbol;Acc:1559588] [ENSRNOT00000072303]	TATCTGAGCATCTGTTTTTATTTATCCTGATTCTCTCGGGACTGCTGAGTGCCCCAGTGT
A_43_P13064	0.0021800695	9.566298E-5	down	Klf9	2.3787317	-2.3787317	-1.2501925	-0.47267294	-0.61158323	-0.4237752	0.08943319	-0.08943319	0.9258952	0.9874358	0.9324279		Rattus norvegicus Kruppel-like factor 9 (Klf9), mRNA [NM_057211]	CCGAATTTACACTAAACAAGACAGACCTTCGAGGGGTCATAAGTCCGGAACTTTCAAACC
A_43_P13109	0.022155803	0.004804688	up	Cyp26a1	2.27041	2.27041	1.1829529	0.019631386	1.3463135	0.6128206	-0.019631863	0.2793846	-0.6382704	-0.7693777	-0.7980995		Rattus norvegicus cytochrome P450, family 26, subfamily a, polypeptide 1 (Cyp26a1), mRNA [NM_130408]	TGTGGACAATCTTCCTGCAAGATTCACCCACTTCCAGGGAGATATCTGACAGCTATTTCA
A_43_P13508	0.010809484	0.0016950669	down	Arl5b	1.6181594	-1.6181594	-0.69435376	-0.10733342	-0.5184963	0.10733342	-0.29016185	-0.3282621	0.47731662	0.48212743	0.44146514		Rattus norvegicus ADP-ribosylation factor like GTPase 5B (Arl5b), mRNA [NM_001015031]	ACGTCTTATTCCTTAGGTGTGCAGTAGTAGCTGTCAGAGCGTCTTTATCACCAGCAGTAT
A_64_P017188	0.016150994	0.0031033782	down	Dbp	2.3007874	-2.3007874	-1.2021277	-0.9242697	-0.3517828	-0.74351597	-0.3751812	0.3517828	0.4719143	0.9766245	0.93206406		Rattus norvegicus D-box binding PAR bZIP transcription factor (Dbp), transcript variant 1, mRNA [NM_012543]	TCGAGGAACCCATCCATCCAACCGCCTCCATCAACACAATCCTGAATAAATCTTGAGAAC
A_44_P1143273	0.016022049	0.003042811	down	LOC102551932	2.1116502	-2.1116502	-1.0783709	-0.08738184	-0.019636154	0.019636154	-0.6496458	-0.9559498	0.7457547	0.5129223	0.960649		PREDICTED: Rattus norvegicus uncharacterized LOC102551932 (LOC102551932), ncRNA [XR_001836607]	CAAAACAAAGACACATCTGCCACTCAGAAAATTCAAAGTTTGTGAAGCGCTGTGAAAGAA
A_64_P018811	0.042438805	0.012172978	up	Osmr	2.7525294	2.7525294	1.460758	1.7666001	-0.18625498	1.5118313	1.2108445	0.1862545	-0.48093557	-0.6574545	-0.5503187		Rattus norvegicus oncostatin M receptor (Osmr), mRNA [NM_001005384]	TAAAAAGCAAATGGCACTTCCAGGGAGCCTCACATCAGCTTCTCTGAAGGAGAACAACTT
A_64_P120679	0.04254785	0.012233736	up	Cck	1.6562786	1.6562786	0.7279454	0.31845164	0.09194493	0.8487079	-0.09194493	0.09291339	-0.19708514	-0.6544912	-0.576216		Rattus norvegicus cholecystokinin (Cck), mRNA [NM_012829]	TTTCCCTCTGGTGGCTCCCAGACCTAATGTTGCTATGCTATTAAAGAGATTTCCTTCTGC
A_42_P605985	0.024186011	0.0055018985	down	Ddit4	2.4610565	-2.4610565	-1.2992778	-1.1019645	-1.2226901	0.32112265	-0.32112265	-0.7416911	0.6357045	0.53517294	0.8871484		Rattus norvegicus DNA-damage-inducible transcript 4 (Ddit4), mRNA [NM_080906]	GGAGCTTCACTACTGACCTGTTCGAGGCAGCTATCTTACAGACTGCATGAATGTAAGAAT
A_44_P1129234	0.011823064	0.0019533357	up	LOC103693069	1.7360545	1.7360545	0.79581225	0.3410952	0.09506011	0.5319941	-0.09506011	0.3729446	-0.29629254	-0.59602284	-0.74750113		PREDICTED: Rattus norvegicus uncharacterized LOC103693069 (LOC103693069), ncRNA [XR_602096]	ATCCTTCCTGATGCACATAACTAAAGCAAACAAACAGACCGTGCTTTAAGACGTGTGGCC
A_64_P101185	0.029428337	0.0072585368	down	Slc45a1	1.8710252	-1.8710252	-0.903829	-0.7244773	-0.089351654	-0.2711172	-0.6751957	0.08935118	0.5646515	0.16791344	0.9764476		Rattus norvegicus solute carrier family 45, member 1 (Slc45a1), mRNA [NM_144747]	AGACATCTCGCTGCTCAGCTGCCAGTACTTTCTGGCTCAGATCCTCGTGTCTCTGGTCCT
A_44_P1110523	2.3148782E-4	2.2453785E-6	up	Cd300ld	3.0018752	3.0018752	1.585864	-0.09641838	0.23528099	0.40457344	0.26758766	0.09641838	-1.4074926	-1.3437405	-1.4618936		PREDICTED: Rattus norvegicus Cd300 molecule-like family member D (Cd300ld), transcript variant X3, mRNA [XM_008768423]	TTCAAACACATAAAGAATGTGCCCTACATATACTGGCTGGATAGATGGCTCCGAGGTTAA
A_44_P1116021	0.009719743	0.0014356087	up	LOC681355	1.519067	1.519067	0.60318553	0.07269049	0.23603201	0.04176855	0.11401701	-0.04176855	-0.49691868	-0.7405844	-0.31840992		PREDICTED: Rattus norvegicus similar to potassium channel tetramerisation domain containing 12b (LOC681355), transcript variant X2, mRNA [XM_006256772]	ATCAGAATTAAAGACATTGTGAATTTGAGTGGGACTTGGAAGGATGTGGGGAGGAATTGA
A_44_P224489	0.011643724	0.0018850463	down	Cacybp	1.7086226	-1.7086226	-0.77283376	-0.06848097	-0.34133196	0.06848097	-0.57138777	-0.502481	0.44511843	0.43136168	0.59290075		Rattus norvegicus calcyclin binding protein (Cacybp), mRNA [NM_001004208]	TGTTCATGTGGGTATGTAGTTTTGACAGATGACTATTTACACAGCCTTCTAAGTAAAGAC
A_44_P1105388	0.0027784968	1.4887097E-4	down	Jph1	1.943577	-1.943577	-0.9587143	-0.08296871	-0.14061737	-0.47038507	-0.28635263	0.08296871	0.8100767	0.6759882	0.851665		junctophilin 1 [Source:RGD Symbol;Acc:1308789] [ENSRNOT00000085564]	CTTGCTGTGAAAAACCCTACCAGTGGGTTCCTTAATTTATAATCCTTAAAACCAAAATGT
A_43_P14546	0.02852382	0.0069317357	up		1.5477269	1.5477269	0.6301509	0.2581439	-0.06032896	0.5749421	0.0866766	0.06032896	-0.26314163	-0.37562847	-0.6998248		AGENCOURT_28626203 NIH_MGC_249 Rattus norvegicus cDNA clone IMAGE:7379528 5', mRNA sequence [CO561965]	GTGACTGCACCTTATCAGAATAATGAAACATAATTAGAAAGGTGTATTAACTCCTGTGCT
A_42_P560781	0.00779906	0.0010374731	up	Vamp1	1.5367723	1.5367723	0.6199034	0.3300376	0.14119482	0.24525309	-0.053205967	0.053205967	-0.6116462	-0.39429045	-0.423882		Rattus norvegicus vesicle-associated membrane protein 1 (Vamp1), mRNA [NM_013090]	CTTCCACCAAAGGCATGTGACAGATTTACCAATCTCATGTATTCTCAACAAAGGCGAAAA
A_64_P067883	0.006379343	7.3075155E-4	down	Trim47	1.5436331	-1.5436331	-0.6263299	-0.10830116	-0.16978264	-0.24170303	-0.24312973	0.10830116	0.5454893	0.5490446	0.39168644		Rattus norvegicus tripartite motif-containing 47 (Trim47), mRNA [NM_001109585]	CTTTCCCAGGTCTCTAGAACTACCTGGCACACAGTAGGTGCTCAATAAACATTTGTTGAA
A_64_P126675	0.014324158	0.0025902577	down	Kcnj14	1.8663743	-1.8663743	-0.9002383	-0.5694146	-0.40006828	-0.7979455	-0.029486656	0.029486656	0.4418521	0.49018002	0.7082257		Rattus norvegicus potassium voltage-gated channel subfamily J member 14 (Kcnj14), mRNA [NM_170718]	GAGGATCTCTATGATCGTGGGTAGCTTTCTGTGGTTCTGTAATGCCAAAAGGAATCGAAA
A_44_P515521	0.0076766573	0.0010176447	up	Srsf5	1.7547015	1.7547015	0.8112256	0.4229536	0.31046295	0.09313965	-0.09313965	0.11788273	-0.64656544	-0.39723492	-0.879097		Rattus norvegicus serine and arginine rich splicing factor 5 (Srsf5), transcript variant 2, mRNA [NM_019257]	TGCCTCTTATGGTGACTTAAAGAATGCTATTGAGAAACTTTCTGGAAAGGAAATTAATGG
A_64_P021862	0.0027104067	1.4084099E-4	down	Hsp90ab1	1.5870898	-1.5870898	-0.66638374	-0.033861637	-0.060036182	0.033861637	-0.18354082	-0.061830044	0.65347147	0.5174012	0.6450343			CAGAATAGCAGGGTTGAGTGTTGTGTATTGTGGGTTTTTGTTTGTTTTATTTTGTTCTGA
A_44_P1110229	0.022137271	0.0047853314	up		1.8507148	1.8507148	0.88808256	0.6969478	0.5714719	0.8528178	-0.103343725	0.103343725	-0.51212955	-0.37119126	-0.5081847			CATCATCGTTATTGCTGTAACAATCATCTAGACTAAATAAAGCCAGGGCCCAGCCAGCTA
A_44_P344346	0.0227799	0.0050084214	up	Arpc1b	1.5147026	1.5147026	0.5990345	0.1075902	-0.090816975	0.21220255	0.19790316	0.090816975	-0.58064795	-0.7576709	-0.14816713		Rattus norvegicus actin related protein 2/3 complex, subunit 1B (Arpc1b), mRNA [NM_019289]	GACATTACCGCTCCTGGCCATCACCTTCATCACAGAAAATAGTCTCGTGGCAGCGGGCCA
A_44_P1149771	0.033615515	0.008718296	down	Got1l1	1.6079602	-1.6079602	-0.6852317	-0.56915474	0.07849407	-0.07849455	-0.44979572	-0.49355984	0.31974792	0.14303112	0.68540955		PREDICTED: Rattus norvegicus glutamic-oxaloacetic transaminase 1-like 1 (Got1l1), transcript variant X5, misc_RNA [XR_001841539]	GAAAAGCACTCCAAAGAATGGCTGCACAGTTTTATGTGCATATCACCAAGATGAATGGAA
A_44_P1162975	0.00559871	5.87657E-4	down	Kcnn2	2.28238	-2.28238	-1.190539	0.024242878	-0.50642824	-0.71783686	-0.7005334	-0.024242878	0.7607651	1.0048223	0.6511512		Rattus norvegicus potassium calcium-activated channel subfamily N member 2 (Kcnn2), transcript variant 1, mRNA [NM_001309404]	CACAGGGAATGCACCAATTATTGCTATATAGATTGTTCCTCCTGTAATTTCACTAACTTT
A_42_P623551	0.01388602	0.0024629245	up		1.6641663	1.6641663	0.7347996	0.45762777	0.42496347	-0.058310986	0.09490156	0.058310986	-0.3890586	-0.43068266	-0.798162		UI-R-CN1-cjs-p-08-0-UI.s2 UI-R-CN1 Rattus norvegicus cDNA clone UI-R-CN1-cjs-p-08-0-UI 3', mRNA sequence [BM385224]	ACAGTGCTTTAGAAAACTGGCCAAGCTGATGGTTGTGGAGGAGCCTGTGAACTTGATTAA
A_44_P1093532	0.039710924	0.011069534	down	RGD1310951	1.5364324	-1.5364324	-0.61958426	-0.17298603	-0.26388216	0.22224951	-0.56083584	-0.30577946	0.4273839	0.6096425	0.17298603		PREDICTED: Rattus norvegicus similar to RIKEN cDNA E130308A19 (RGD1310951), transcript variant X2, mRNA [XM_006225319]	GCAGGGAGATCAGAAACAGAAATGTGCTTCTTGTGTTAGCTTGACTTTTCTTCAGAAAAG
A_44_P1147353	0.0095492	0.0013937862	up		1.735809	1.735809	0.79560816	0.2981751	-0.051572084	0.535949	0.051572084	0.08910966	-0.39743114	-0.6299517	-0.8055012			CCGGGAAGGCAGTAGAGATTCCTTTTAAGGATTCTTAGTCATTAATAAAGGAATTTAAGA
A_64_P157400	0.005200846	5.116768E-4	down	Reep1	1.6299579	-1.6299579	-0.7048347	-0.0028009415	0.0028009415	-0.13617992	-0.22642279	-0.3714528	0.69080114	0.5159731	0.4672966		Rattus norvegicus receptor accessory protein 1 (Reep1), mRNA [NM_001108633]	CAAAAGGATCCAGCCTCCTGTACAGGAAGTTTGTTCATCCCACACTGTCCTCAAAAGAAA
A_64_P051518	0.0045764125	3.9845437E-4	up	Cyp4f18	3.1491241	3.1491241	1.6549506	0.48710895	0.030086756	0.18199992	0.49156928	-0.030086756	-0.6773217	-1.7409971	-1.8501265		Rattus norvegicus cytochrome P450, family 4, subfamily f, polypeptide 18 (Cyp4f18), mRNA [NM_001033686]	AATTATGTCAAAGGCCGCAGTAGCTTTCCAATTAGATGTTTGCACACTCACCACTCCCCT
A_64_P023394	0.0033865608	2.1211106E-4	down		1.8924036	-1.8924036	-0.9202198	-0.49706125	-0.14679003	0.01691389	-0.01691389	-0.19335032	0.85245275	0.6083474	0.7975383			TTGAAGATGAGAAACTTCAAGGCCAGATCAATGATGAAGACAAACAGAAGATTCTTAACA
A_44_P1087288	0.004676171	4.1917118E-4	down	Mras	1.6240914	-1.6240914	-0.6996328	-0.15986633	-0.21705723	-0.30752563	0.01686573	-0.01686573	0.64493465	0.63650894	0.406785		Rattus norvegicus muscle RAS oncogene homolog (Mras), mRNA [NM_012981]	CCTGGATATCTTGTTGATGCTTGAGCCTTTTATGTACTTTTTATCAAGTCTTTGTGTATC
A_44_P1109239	3.3948E-5	1.2078367E-7	up	Cxcr2	5.5441246	5.5441246	2.4709597	-0.009771824	0.037175655	0.38315725	0.16792727	0.009771824	-2.1253114	-2.470314	-2.4642978		PREDICTED: Rattus norvegicus C-X-C motif chemokine receptor 2 (Cxcr2), transcript variant X1, mRNA [XM_008767213]	GAACCAATGCAGAACTATCTGCCTTATAACTTCTTGTAAAGTGTGACCATTAAATGTCTT
A_44_P1123189	0.008826231	0.0012454565	up	LOC103691997	1.9931983	1.9931983	0.99508524	0.06719637	0.69960356	0.6553879	-0.067196846	0.17484331	-0.6010947	-0.670846	-0.79541445		PREDICTED: Rattus norvegicus uncharacterized LOC103691997 (LOC103691997), ncRNA [XR_591929]	GGTACAAACAGCTTTATTCTGAAGTCATCTAAGGAGCCTACAATGAAGATTTTCCGTGGG
A_44_P1110971	0.02852382	0.0069034775	down	Zdhhc23	1.6881919	-1.6881919	-0.7554789	-0.16786766	-0.5829935	-0.77122927	-0.0107421875	0.010742664	0.6044283	0.31634998	0.43240452		PREDICTED: Rattus norvegicus zinc finger, DHHC-type containing 23 (Zdhhc23), transcript variant X3, mRNA [XM_008768740]	CGTTCCACTATGTGCATTTGTAGACTATTTGAATTGGTCTCAATAAAGACATGTTTTACC
A_43_P10367	0.012341385	0.0020784251	down	Coro2b	1.6536105	-1.6536105	-0.72561944	-0.0847702	-0.19700432	-0.62425995	0.0847702	-0.17503357	0.57654667	0.544466	0.45806694		PREDICTED: Rattus norvegicus coronin 2B (Coro2b), mRNA [XM_217183]	TGGAGCTTTCTTTCTCTCATTGACCTTTGTGGTCTTCTGTGATTATTTATGCTGCCTCCC
A_64_P065091	0.0025049443	1.229159E-4	up	Vcan	2.1887076	2.1887076	1.1300792	0.36177778	-0.009827137	0.009827137	0.41167545	0.4252677	-0.6474366	-0.9688072	-1.0547614		Rattus norvegicus versican (Vcan), transcript variant 2, mRNA [NM_053663]	GTGTTGACTTACTAGGGCTTTTTACTTTTTCATTACAGTGCACATAATACTTCCCTGTAT
A_44_P1139990	0.01497729	0.002746413	up	LOC102552617	2.5815632	2.5815632	1.3682449	0.41890764	0.01749134	0.59089565	0.026462555	-0.01749134	-0.33159828	-1.3904438	-1.7609329		PREDICTED: Rattus norvegicus uncharacterized LOC102552617 (LOC102552617), transcript variant X1, ncRNA [XR_001834819]	ATGAGTAAACACAGTGCGGGGGGACATTTAAATGGAACCAGTTGGAATCGTGTAAACTGG
A_44_P251787	0.0041388986	3.230826E-4	up	Nr5a2	2.642973	2.642973	1.4021616	0.38863063	0.35010314	0.15421033	0.2656486	-0.15421033	-1.0843828	-0.76703763	-1.752435		nuclear receptor subfamily 5, group A, member 2 [Source:RGD Symbol;Acc:68353] [ENSRNOT00000000812]	GTCTTCAGAGTGTAGAGTTGGTACCTTGTTGACGTCTTCTTACTGTATCAGTGAAATATA
A_42_P544601	0.0061581344	6.8692357E-4	up	Tspo	1.847237	1.847237	0.88536894	0.25185156	0.014361858	0.6427369	-0.014361858	0.06558275	-0.67414904	-0.7069621	-0.6988931		Rattus norvegicus translocator protein (Tspo), mRNA [NM_012515]	CATCAGGAATGCAGCCCTGCCAGCCAGGCATCATGGGTTGAGGTCATCCTGCTTTCATGA
A_44_P337473	0.005128603	4.952869E-4	up	Dpysl5	2.344745	2.344745	1.2294309	0.09557819	0.3767643	-0.04783106	0.8772211	0.047831535	-0.8439894	-1.1047716	-0.92979383		Rattus norvegicus dihydropyrimidinase-like 5 (Dpysl5), mRNA [NM_023023]	TAGCCCCAGGTAATGACCCTGGAGGGTGATGACCCTTCACAGGTAACATAAGCAGTGACA
A_44_P1122102	0.011729509	0.0019060104	up	LOC102555454	1.6630379	1.6630379	0.73382103	0.1305933	0.046811104	0.52178955	-0.046811104	0.22747755	-0.7553172	-0.5831809	-0.33504868		PREDICTED: Rattus norvegicus uncharacterized LOC102555454 (LOC102555454), ncRNA [XR_600261]	AAGAGCTCTATCGACTGCACCAAGAAGTAATGAGAGACAGTACCAAACCAAGGCAAGCTA
A_44_P1152129	0.0038193308	2.7132063E-4	up		2.3692296	2.3692296	1.244418	0.4202814	0.08952904	0.6659136	-0.08952904	0.10345745	-0.8360691	-0.8839083	-1.2994852		signal-regulatory protein alpha-like [Source:RGD Symbol;Acc:2321882] [ENSRNOT00000071638]	TCAGTAATGTTATGCCGGCTGATGCAGGTACCTACTACTGTGTGAAGTTCCAGAAAGAAT
A_44_P435604	8.53583E-4	2.030463E-5	down	Atp1b1	2.2761526	-2.2761526	-1.1865972	-0.20878315	-0.1433754	-0.22545719	-0.20510483	0.1433754	1.0700665	0.88158035	1.2245378		Rattus norvegicus ATPase Na+/K+ transporting subunit beta 1 (Atp1b1), mRNA [NM_013113]	ATGCAGTACCCCATAGACTGGTGTTAAATGTTGTCTACAGTGCTAATCCATGTTCTAGCA
A_44_P196296	0.0068173655	8.1566954E-4	up	Plppr4	3.1619258	3.1619258	1.6608034	0.08404827	0.32837486	0.2817397	-0.084047794	1.1594558	-1.2365828	-1.8235064	-0.860579		Rattus norvegicus phospholipid phosphatase related 4 (Plppr4), mRNA [NM_001001508]	GCTATAAATGTATTTTGTTAAGTACAGATCAAAGCTATCGTGTGAGTATATTGTGCTGGC
A_44_P299830	0.045193158	0.013276142	up	RGD1359508	1.581032	1.581032	0.6608666	0.41137648	0.1627717	0.65688753	0.028750896	-0.028750896	-0.24816847	-0.20550346	-0.79030657		Rattus norvegicus similar to protein C33A12.3 (RGD1359508), mRNA [NM_001009707]	TGTGGAAGCATTCTTCTTGAATAATACAACTGAGCAGTATTTAGAAGTTGAACTTTGTCC
A_42_P807697	0.025652366	0.0059499647	up	Tyrobp	1.5445621	1.5445621	0.62719786	0.3834672	0.025700092	0.5598035	-0.025700092	0.1406045	-0.27498102	-0.33301306	-0.6232743		Rattus norvegicus Tyro protein tyrosine kinase binding protein (Tyrobp), mRNA [NM_212525]	CAACAAACCCTCCCTGGGATCAGGACTCCCGCTGGAATAAATATCCACAGAGTGCCCTCT
A_44_P1138898	0.001800491	6.902575E-5	up		3.221492	3.221492	1.687729	0.3048854	0.18784761	0.49043417	-0.18784714	0.35441446	-1.9534664	-1.18719	-1.2326899		Q9NFW8_CUPSA (Q9NFW8) DNA-binding-protein hairy (Fragment), partial (5%) [TC582242]	CTGTAAAAATCACCACTCTCAACACACTCGGTCAAAAAGATGGTGATTTGCTTTAAAATT
A_44_P1160373	0.0068173655	8.173452E-4	up	Clec4a	1.8720737	1.8720737	0.90463716	0.28276587	0.24880934	0.62528896	0.08783007	-0.08783007	-0.5014467	-0.8426628	-0.6756835		Rattus norvegicus C-type lectin domain family 4, member A (Clec4a), mRNA [NM_001005899]	GGTATGTGATTTCATTGTTGTTCACTATTACATGGACACCTGGGAAATTATACTAATGGA
A_44_P1360537	0.008108816	0.0010936602	up	LOC100911190	1.753051	1.753051	0.809868	0.23310614	0.1160059	0.6191368	0.057785034	-0.05778551	-0.71459866	-0.55000687	-0.5840492		PREDICTED: Rattus norvegicus probable ATP-dependent RNA helicase DDX60-like (LOC100911190), mRNA [XM_017600408]	GCAAATCTTTTCGGAAGAATATATATTCCAGCCAAGTTTTACGAGGTTAACACCAAGTTT
A_42_P538334	0.020464057	0.004291308	up	Smim4	1.5696524	1.5696524	0.65044516	0.2923317	0.14640045	0.52751064	-0.14640045	0.3091545	-0.39841366	-0.2825718	-0.5929518		PREDICTED: Rattus norvegicus small integral membrane protein 4 (Smim4), mRNA [XM_341397]	TGGAGTGGATCATGATTAAAGTGCGCGTGGGCCAGGAGACCTTCTATGATGTCTACCGTA
A_42_P688320	0.004809998	4.4166215E-4	up	Gbp5	1.6486543	1.6486543	0.7212889	0.07484484	-0.024419308	0.024419308	0.18040228	0.15501642	-0.6739793	-0.40234232	-0.8413873		Rattus norvegicus guanylate binding protein 5 (Gbp5), mRNA [NM_001108569]	TTTAAAATTTAAAGTTTTTAAACGGTTTGTGACCATTCTAAGCCTGACCCTGTTTCTGGG
A_44_P1147388	0.006936426	8.5864303E-4	up	LOC100909946	2.0403483	2.0403483	1.0288154	0.35067058	-0.057595015	0.8083632	0.20823169	0.057595015	-0.6594994	-0.72635865	-0.88022923		PREDICTED: Rattus norvegicus uncharacterized LOC100909946 (LOC100909946), transcript variant X1, ncRNA [XR_357043]	CTACCGCAGAAGCAACTATCTTAACAGATTCTGTACTTTAAATATGCACCAGAACATTTA
A_44_P320999	0.009213535	0.0013277704	down		3.0317051	-3.0317051	-1.6001294	-0.66862535	0.60203123	-0.8195319	-0.7230506	-0.60203123	0.9921136	1.0296578	1.4518924		immunoglobulin heavy chain 6 [Source:RGD Symbol;Acc:1359202] [ENSRNOT00000045874]	TGGCGGCATTGGACACAAATGCCCTACATGCCCTACATGTCACAAATGCCCAGTTCCTGA
A_42_P655459	0.034711115	0.009114674	up	Celf5	1.5537276	1.5537276	0.6357336	0.12738752	0.36247015	0.53056	-0.12738752	0.21371365	-0.14118814	-0.7050147	-0.39695168		Rattus norvegicus CUGBP, Elav-like family member 5 (Celf5), mRNA [NM_001135603]	AGGGCATAGAGGGAGGGGATGTGGGGACTCATGATAATCCGCCTTTGATTCCTAGTTGGA
A_44_P1108315	0.04027665	0.011338854	down	Car12	1.7628967	-1.7628967	-0.81794786	-0.015461922	0.015461922	-0.1963439	-0.112091064	-0.04808283	0.12969542	0.7244563	1.3857813		PREDICTED: Rattus norvegicus carbonic anhydrase 12 (Car12), transcript variant X1, mRNA [XM_006243310]	GGCCACTGTGATAATTGTCTGCTTAGCATTTCCATATTTATTGTACCAATGATTGTAATG
A_44_P1164101	0.0036389548	2.4039057E-4	up	Bcat1	1.9149296	1.9149296	0.9372914	0.2682705	0.021352768	0.40907288	0.11120033	-0.021352768	-0.55363464	-0.7984562	-0.98665714		Rattus norvegicus branched chain amino acid transaminase 1 (Bcat1), mRNA [NM_017253]	TGCCCTGGAAAAATGAAATGTACCAACCATGTGGAAATGACAGCTACTGTACATTATGTA
A_43_P11044	0.005930097	6.409435E-4	up	G0s2	1.7584684	1.7584684	0.8143194	-0.0072460175	0.13356018	0.49441624	0.027864456	0.0072460175	-0.54389477	-0.64816284	-0.8573961		Rattus norvegicus G0/G1switch 2 (G0s2), mRNA [NM_001009632]	AGGCTGTGGGAGCGATCAAGGAGCTGTCACTTTGCATTAGGGAAGGAGACATGCTTTTTA
A_44_P538521	0.015031904	0.0027721517	up	Star	2.1016283	2.1016283	1.0715076	0.23247862	0.087760925	0.4798231	0.08701086	-0.08701086	-0.50347424	-0.66870356	-1.5623069		Rattus norvegicus steroidogenic acute regulatory protein (Star), mRNA [NM_031558]	TGTGTGTACTCACATCTGCACTAAGTATCTTACACACAAATACTGGAATCCCTCTGCTGA
A_42_P540711	0.013895094	0.0024724845	down	Rasd2	1.9743139	-1.9743139	-0.9813513	-0.6934829	-0.30413008	-0.75146246	-0.09351015	0.09351015	0.37129068	0.79273844	0.73057985		Rattus norvegicus RASD family, member 2 (Rasd2), mRNA [NM_133568]	CATCCAGTCAGGCTCCATTGCGTGGACCTCTGTGTACACTATCAATTAAAGTTGGTTTGT
A_44_P1157235	0.028810639	0.007052951	up	Slpi	1.5426977	1.5426977	0.6254553	0.39196444	0.27436495	0.62810373	-0.11317778	0.11317778	-0.42026377	-0.44841528	-0.23102713		Rattus norvegicus secretory leukocyte peptidase inhibitor (Slpi), mRNA [NM_053372]	AATAAGTGCCAGAATGACGGCCAGTGTGATGGCAAATACAAATGTTGTGAGGGCATGTGT
A_64_P101056	0.035073046	0.009250212	up	Padi2	1.9237796	1.9237796	0.9439435	0.56758	0.016560316	0.04507947	0.45399165	-0.016560316	-0.042786837	-1.1590207	-0.99003243		Rattus norvegicus peptidyl arginine deiminase 2 (Padi2), mRNA [NM_017226]	TCCTGTTTCAATGTTAATTTTGAAATGCTCTGCTGAGGGTGGGGGTAACGGCAGGAAGAT
A_44_P524911	0.0029662452	1.6731532E-4	up	Wnt2	1.9758637	1.9758637	0.9824834	0.21017265	0.11539173	0.10201788	0.4713626	-0.10201788	-0.9374714	-0.8784189	-0.65340376		wingless-type MMTV integration site family member 2 [Source:RGD Symbol;Acc:621346] [ENSRNOT00000083039]	TGTAGTGACAACATTGACTACGGGATCAAATTCGCCCGTGCATTTGTAGATGCCAAGGAA
A_64_P025016	0.0042372644	3.444612E-4	up	Bcat1	1.880731	1.880731	0.9112935	0.26155758	0.015684128	0.43318367	0.07235241	-0.015684128	-0.52566814	-0.7878523	-0.960104		Rattus norvegicus branched chain amino acid transaminase 1 (Bcat1), mRNA [NM_017253]	TGTGGAAATGACAGCTACTGTACATTATGTATGAAATGCCAAATAAAGGGACAAGTTGGG
A_42_P826384	0.0012015748	3.4132496E-5	down	Pfkfb3	1.9217619	-1.9217619	-0.94242954	-0.27851295	-0.05865574	-0.25596142	0.05865574	-0.1716547	0.757226	0.85104656	0.79533863		6-phosphofructo-2-kinase/fructose-2,6-biphosphatase 3 [Source:RGD Symbol;Acc:619776] [ENSRNOT00000051067]	AGAAAGCTGTATAGATTGGGTTTAATTGTTCATTGGTTTGGGGCCTTCTTTCAATGTGTG
A_44_P468528	0.016746435	0.003283539	up	Fpr3	2.1679432	2.1679432	1.1163269	0.8639066	0.060183764	0.77854514	0.2350738	-0.060183764	-0.7323601	-0.38473487	-1.1053708		formyl peptide receptor 3 [Source:RGD Symbol;Acc:1566044] [ENSRNOT00000041605]	TCCTGGGGTAACACTGATGAGGAAATGTTGAACACAGTTTTCATTTTTACAACTGCTCTA
A_44_P1126212	0.011729509	0.0019126494	up	LOC102548283	1.664205	1.664205	0.7348331	0.5538049	0.04567337	0.4073453	-0.04567337	0.11426592	-0.42166615	-0.50390005	-0.6336837		PREDICTED: Rattus norvegicus uncharacterized LOC102548283 (LOC102548283), ncRNA [XR_346989]	GAACTTGTATGCTGTTCACACAGTGTGGAATTATCAATAAAGCTGCCAAGAGCACATGTC
A_64_P121936	0.037149873	0.010063927	up	Clec4a1	1.8598238	1.8598238	0.895166	0.3913126	-0.09523392	0.118270874	0.09523392	0.15865707	-0.29631138	-0.49287128	-1.4953709		Rattus norvegicus C-type lectin domain family 4, member A1 (Clec4a1), mRNA [NM_001005890]	TGTGTCTTTGGAGTCAGGGTCTCACTATGTACCTCTCGCTGTCCTAGAACTCACTATATA
A_42_P839932	0.006770285	8.023927E-4	down	Ttll7	1.5583457	-1.5583457	-0.6400153	-0.0249753	-0.05304575	-0.3873725	-0.09484148	0.0249753	0.5591855	0.58660364	0.45310068		PREDICTED: Rattus norvegicus tubulin tyrosine ligase like 7 (Ttll7), transcript variant X5, mRNA [XM_006224284]	CTGTGGCATGCGCTACCGTGTGACACATGTATGGCGAAACTACTTCAATTACCACAATAA
A_64_P041625	0.020246206	0.004210474	up	LOC680920	1.6305026	1.6305026	0.7053167	0.29510307	-0.008160591	0.68996143	0.052233696	0.008160591	-0.41485214	-0.50270176	-0.5760174		similar to natural cytotoxicity triggering receptor 2 [Source:RGD Symbol;Acc:1585869] [ENSRNOT00000066779]	TGCTGTTGTTTCCTCTCCTGATCCTGAAGTCACCGTCAAAAATGGGACAGATCCTACCAG
A_44_P1106177	0.008831679	0.001248265	down	Trnp1	1.5384532	-1.5384532	-0.6214806	-0.14149714	-0.026759624	-0.049497604	-0.35622072	0.026759624	0.3979025	0.45854568	0.67966413		PREDICTED: Rattus norvegicus TMF1-regulated nuclear protein 1 (Trnp1), transcript variant X1, mRNA [XM_008764186]	TCTACTCAGTTCCCAACCATATACGCGCAGGAAGAATAAAGCTAAATAACGAGAGGCTGA
A_44_P1114170	0.0015960814	5.7503166E-5	down	Wnk2	3.049808	-3.049808	-1.6087184	-0.32910514	-0.38496375	-0.62017417	-0.32883	0.32883	1.4196546	1.1958959	1.4100587		PREDICTED: Rattus norvegicus WNK lysine deficient protein kinase 2 (Wnk2), transcript variant X14, mRNA [XM_008771538]	AATAAGAGATTTATGTCCTCTGTGTCTGGTCTGAACACCACCCAGGCCCACTTAGTAAAG
A_44_P938161	0.04355241	0.012612693	up		2.8802829	2.8802829	1.5262105	1.026926	0.5953865	1.9143381	-0.18460274	0.18460226	-0.62769794	-0.3857622	-1.4431815		UI-R-CX0s-ccq-g-06-0-UI.s1 UI-R-CX0s Rattus norvegicus cDNA clone UI-R-CX0s-ccq-g-06-0-UI 3', mRNA sequence [BI284319]	AGTCAGACTGTCAGCAGCATTGGTGGACTTAGTCGGCGCAGGTTCAGCTGCAGTCAGACT
A_64_P088308	4.256354E-6	3.227249E-9	up		7.937522	7.937522	2.9886887	0.043493748	0.17793608	-0.043493748	0.12281275	0.093571186	-2.9107456	-2.7778096	-3.0409188		stefin A2 [Source:RGD Symbol;Acc:1562186] [ENSRNOT00000042374]	TAATTTGGAACTTCATGGATACCAGACTAACAAAACCGAGAATGATGAGCTGACCAGCTT
A_44_P963442	0.042365618	0.012112848	down	LOC100911320	1.6555275	-1.6555275	-0.7272909	-0.8212819	0.21315432	-0.21315432	-0.24381542	-0.2639084	0.68730354	0.23188305	0.46528292		PREDICTED: Rattus norvegicus zinc finger protein 709-like (LOC100911320), transcript variant X3, mRNA [XM_017603581]	TGCTTAGAGAAACACTGTAACAAAGTATAACTGGAAAACCATTTCTCTAGTTGTGAATCC
A_44_P1119831	0.016028287	0.0030575902	up		2.2159057	2.2159057	1.1478964	0.0748992	-0.03195095	0.07238865	0.03195095	0.26981068	-0.3577237	-1.736485	-1.0992217			AATCAGACTCAAGCGCTCATGAAGAGCTGGGCAAGGTGTTATAGCACTGCTATTGCAATA
A_44_P623050	0.020849021	0.00441537	up	Eid2b	1.6903394	1.6903394	0.75731295	0.60459995	0.37741327	0.32702732	0.12778711	-0.12778711	-0.8010802	-0.34311104	-0.3423233		Rattus norvegicus EP300 interacting inhibitor of differentiation 2B (Eid2b), mRNA [NM_001329142]	TTTCTGTAGGGTCTTCAAAACCATTTTATAAGGCGTATATGAATTGGTACCAATCCAGTT
A_44_P1364755	4.7601762E-4	8.355044E-6	up	Clec4d	3.3743193	3.3743193	1.7545965	-0.056916714	0.056916714	0.2362585	0.29623652	0.118181705	-1.2294402	-1.7038751	-1.9400682		Rattus norvegicus C-type lectin domain family 4, member D (Clec4d), mRNA [NM_001003707]	CAAGATAAATGGGTCTGGAATGATTTTCCTTGTCACTTTGAGATGGGAAGGATTTGTAAG
A_44_P1129007	0.0042100153	3.3107598E-4	up	LOC102552229	1.509455	1.509455	0.5940277	0.022406816	0.040465593	0.23532271	-0.022406816	0.05224347	-0.5452826	-0.521292	-0.5186894		PREDICTED: Rattus norvegicus uncharacterized LOC102552229 (LOC102552229), ncRNA [XR_348340]	CCACTGATATCTGGGAAATTCAAAGCTCATACAGAAACTATTAAAGCCAGTCCTTCCTTA
A_44_P1156316	0.005200846	5.1140424E-4	down	Manf	1.6062651	-1.6062651	-0.68371	-0.12400961	-0.18466902	0.12400961	-0.25809622	-0.29791403	0.55168676	0.4888692	0.5661664		mesencephalic astrocyte-derived neurotrophic factor [Source:RGD Symbol;Acc:1307252] [ENSRNOT00000019107]	GAATTTACTTCCTTCTTTTGCTGGTTTACTCTAGGACTTCAAAGTTTGTCTGGGATTTTT
A_44_P410469	0.0015838781	5.6331923E-5	up	RGD1307182	4.2862287	4.2862287	2.0997088	-0.15245819	0.9875994	0.4982233	0.15245819	0.22846508	-2.0254087	-1.8810549	-1.3640904		similar to RIKEN cDNA B430306N03 gene [Source:RGD Symbol;Acc:1307182] [ENSRNOT00000065673]	TGATTCTGTCTGTGGAATATGCCAGCATCTCTAGAAATGGACTCGGGTCTTCCAAGTCAA
A_64_P097218	0.025652366	0.00595988	up		2.042003	2.042003	1.029985	0.5793512	0.29833817	0.9562037	0.06415439	-0.06415439	-1.1358058	-0.32115912	-0.53265405		interferon induced transmembrane protein 6 [Source:RGD Symbol;Acc:1304718] [ENSRNOT00000054875]	CTGAACATCATTGCTGTGGTCATCTCCGTCGTCTGCTTCATCATACTTATCATTTTATAC
A_44_P385014	0.011996932	0.0020004122	down	Atad2	1.9021753	-1.9021753	-0.9276502	-0.4339919	-0.3404646	-0.0748539	0.0748539	-0.29515886	0.2406497	1.0238581	0.8766737		Rattus norvegicus ATPase family, AAA domain containing 2 (Atad2), mRNA [NM_001134879]	TTAAATGTAGATATTTAAAATATTTCTAAAATTCAGTAATTTGGATACCTTAATTAGTAG
A_44_P1131814	0.008376015	0.0011451734	up	LOC102552371	1.6081637	1.6081637	0.68541425	0.3968115	0.33737755	0.32320023	0.06838894	-0.06838894	-0.51782084	-0.36713886	-0.5368495		PREDICTED: Rattus norvegicus uncharacterized LOC102552371 (LOC102552371), ncRNA [XR_338738]	CCCTCATACAGATGTATATGCATGCAAAACACCAGTGCCCATAAAATAAAGGATAAATAA
A_64_P070208	0.015031904	0.0027737855	up	Gdap1l1	2.174976	2.174976	1.1209996	0.6811228	0.074009895	0.32855606	-0.074009895	0.9384327	-0.92408085	-0.35543776	-0.91461325		Rattus norvegicus ganglioside-induced differentiation-associated protein 1-like 1 (Gdap1l1), mRNA [NM_001107798]	TTTGCCTACTGGTACCTCAAGAAAAAATACATCTAGAGCCAGGCTGGGGCCTGGTGTGTG
A_44_P292686	0.02852382	0.0068912744	up	Hps1	1.6013705	1.6013705	0.6793071	0.014431238	0.054570436	0.5321753	-0.014431238	0.5091598	-0.34519362	-0.7321298	-0.30305457		Rattus norvegicus HPS1, biogenesis of lysosomal organelles complex 3 subunit 1 (Hps1), mRNA [NM_040669]	TCTTCTACTGGACGGATGAGGAATTTGAGGAGAACCTCCGGCAGAAGTTCAGGCAGTCAG
A_44_P1104230	0.0070104366	8.801216E-4	up	Cass4	1.5181355	1.5181355	0.6023006	0.14768362	0.16592646	0.014526844	0.36720896	-0.014526844	-0.41931677	-0.46592283	-0.5131707		Cas scaffolding protein family member 4 [Source:RGD Symbol;Acc:1310643] [ENSRNOT00000035245]	GACTCCTGATAACTGTCTTCAGACCATGCACAAAATAAGACGAAACTGTAATTAAAAACT
A_64_P164561	0.007944716	0.0010636918	up	Nmur1	1.5823742	1.5823742	0.66209084	-0.038439512	0.12926078	0.058698416	0.42674088	0.038439512	-0.5443685	-0.42735553	-0.64572835		Rattus norvegicus neuromedin U receptor 1 (Nmur1), mRNA [NM_023100]	GTACCCCTGGCTGAGAACAGGGATCCAGGGTGTGAGCAAGAGACAGACCCTCCTGAATAA
A_44_P149720	0.010777643	0.0016875848	up	Arhgap15	1.7014008	1.7014008	0.766723	0.35864735	0.11447048	0.63356876	-0.0060100555	0.0060100555	-0.5356598	-0.54917336	-0.5513239		Rattus norvegicus Rho GTPase activating protein 15 (Arhgap15), mRNA [NM_001013917]	CCAAATCATGACACCATGAAAATCCTCTTCGGACATCTAACCAAGATAGTGGCCAAAGCT
A_44_P1018359	0.0015352636	5.3184653E-5	down	Sgsm3	1.847511	-1.847511	-0.885583	-0.04097414	-0.046726704	-0.25499868	-0.2042985	0.04097414	0.90366507	0.7535243	0.69594526		Rattus norvegicus small G protein signaling modulator 3 (Sgsm3), mRNA [NM_198787]	AGGAAGTGCGTAGGCTAACAGCAGACAAAGGCCCCTCGACCTTTACTGTAAATAAATCTT
A_44_P1081164	2.0575269E-4	1.9482356E-6	down	Fam107a	3.152285	-3.152285	-1.656398	-0.28718424	-0.18853426	-0.38201666	0.13217783	-0.13217783	1.4694877	1.4136424	1.571423		Rattus norvegicus family with sequence similarity 107, member A (Fam107a), mRNA [NM_001025129]	TTAGCAACCATGTTTTACCTGAGGGAAGGCCAAAAGATCCACAAACCCTGTGATCTGATC
A_64_P029980	0.008376015	0.0011451211	down	Pkp1	2.4827144	-2.4827144	-1.3119183	-0.3420484	-0.6616323	-1.0119946	-0.29005265	0.29005265	0.8918545	0.90838933	0.92610574		Rattus norvegicus plakophilin 1 (Pkp1), mRNA [NM_001107181]	AGCCCTCATTCTCCTTGATCCATCTTGTATGTTTCCTTGTATGATACATCATGTATTTGC
A_44_P265058	0.030632336	0.007704068	up	Gmnn	1.5287503	1.5287503	0.6123528	0.30619478	0.21684885	0.43439054	-0.21684885	0.3667369	-0.2759323	-0.6106305	-0.2861023		Rattus norvegicus geminin, DNA replication inhibitor (Gmnn), mRNA [NM_001106112]	TGAATCACCGGATAGTCAAGAATTTGATTCTGAAAAAGAAACTGTTGAGTATTCTGAACC
A_44_P111825	0.04772794	0.014285314	up	Adtrp	1.6788963	1.6788963	0.7475131	-0.024122715	0.08155441	0.46243143	0.08330393	0.024122715	-0.35246277	-0.2643051	-1.2493978		Rattus norvegicus androgen-dependent TFPI-regulating protein (Adtrp), mRNA [NM_001014144]	CTAAAAAGAGTCATCGGAAGGAAAGACATCAAGTTCATCACCTACTTCAGAGATCTGCTT
A_42_P708593	0.0019635588	8.0719044E-5	down	Per2	2.5806324	-2.5806324	-1.3677247	-0.5792546	-0.41030693	-0.3269825	-0.14391994	0.14391994	0.855134	1.1834297	1.274684		Rattus norvegicus period circadian clock 2 (Per2), mRNA [NM_031678]	TGTTAACTGCTAAGAAGTTGACTTCCTAGGATAATTTTGTGAATCTGTTTACAAGATGCC
A_44_P1090221	0.039883014	0.01116356	up	Olr307	2.291662	2.291662	1.1963942	0.31277227	1.6044264	0.7783685	0.033530712	-0.033530712	-0.71804047	-0.73895407	-0.51484823		Rattus norvegicus olfactory receptor 307 (Olr307), mRNA [NM_001000241]	GGATCCAGCTACAACCCAGAAAGAAGCAAATTTACCTCAGTACTATACTCAGTCCTCAGC
A_44_P213269	0.0415843	0.011851046	up	Clec4b2	2.8931513	2.8931513	1.5326418	0.91716456	-0.05645299	0.8982408	0.46971965	-0.19863915	0.05645299	-1.649586	-1.7867725		Rattus norvegicus C-type lectin domain family 4, member B2 (Clec4b2), mRNA [NM_001005896]	GGATCCTGGACACTCGTTGGGGTTATTTTACAGGACTTTCAGATCAAGGCCAGAATCAAT
A_44_P1156113	0.0068173655	8.344963E-4	up		2.5985293	2.5985293	1.3776953	-0.4266796	0.4266796	0.6172366	0.5144377	0.6178999	-1.1413183	-1.2286735	-0.71334934			TAGTAATGCGAGATGCCATGACAATGGGAAGCAAGTACCTGGAGAAAATGATGCGGACAT
A_44_P1127050	0.011866795	0.0019677503	up	LOC102546647	3.755749	3.755749	1.9091007	0.04569435	0.14460516	0.30154037	-0.045694828	0.20441341	-2.9666376	-0.77257586	-1.5977535		PREDICTED: Rattus norvegicus uncharacterized LOC102546647 (LOC102546647), transcript variant X2, ncRNA [XR_347359]	CACACCCTTATCTGTGTATTTGTCTCCTATCTACTTCTAGATAAACTAAAGTTCATGTGA
A_44_P1096874	4.578113E-4	7.3093856E-6	up	Rgsl1	3.3337214	3.3337214	1.7371335	0.10116625	0.09072733	0.5975313	0.026286125	-0.026286125	-1.4167938	-1.5484123	-1.7725396		PREDICTED: Rattus norvegicus regulator of G-protein signaling like 1 (Rgsl1), transcript variant X1, mRNA [XM_008769723]	GCCAACACGATGGCTAACACAGCTGTGGTATTATTTTTGATGCCTTAAGAATAAAAATAA
A_44_P1082738	0.04019018	0.011280532	up	Agbl5	1.5864656	1.5864656	0.66581625	-0.27957153	0.2050829	0.44158697	0.2725234	0.13406181	-0.65303373	-0.74614334	-0.13406134		Rattus norvegicus ATP/GTP binding protein-like 5 (Agbl5), mRNA [NM_001126372]	ACTGGTACAAGTACTGGTGGTAGCAGCAGCCAACAAAATTCTCCACAGATGAAGAACTCT
A_44_P1084809	0.0042875055	3.540144E-4	down	Heyl	1.9818757	-1.9818757	-0.9868664	-0.1572144	0.10797143	-0.1446178	-0.10797143	-0.13872504	1.19752	0.50492644	0.9938185		Rattus norvegicus hes-related family bHLH transcription factor with YRPW motif-like (Heyl), mRNA [NM_001107977]	ATGGCTCCCTACATGTGTGCATGTATGTACACACAACTAAATAAAACTGTCACATTTTTT
A_64_P075734	0.0012015748	3.410976E-5	up	LOC102546594	12.629247	12.629247	3.6586967	0.98311496	0.19158578	1.4651821	0.75401807	-0.19158578	-2.5068047	-3.844763	-2.7031329		PREDICTED: Rattus norvegicus uncharacterized LOC102546594 (LOC102546594), ncRNA [XR_348260]	TTTAATGGGAAATGCAGGCTTGGAAAATAAACCCCTCAGGTGTTCTGGGGTATCACGCTA
A_44_P1087388	0.0037943542	2.6510743E-4	up	Lst1	2.1971252	2.1971252	1.135617	0.44836187	-0.008285999	0.4718747	0.008285999	0.08319616	-0.63515043	-0.9709916	-1.1986499		Rattus norvegicus leukocyte specific transcript 1 (Lst1), mRNA [NM_022634]	AAGGCGTAAAAGAAGACGCCAGCACTGACTATGCCTGCATCGTCTTAAACAAACCCAATT
A_44_P1112836	0.013105022	0.0022547902	up	Osm	2.5106523	2.5106523	1.3280622	0.19101048	0.25938702	0.7975874	-0.19101048	1.1760015	-0.7461314	-0.8069658	-1.0913043		oncostatin M [Source:RGD Symbol;Acc:1585012] [ENSRNOT00000035591]	CTCTTGAAGACTCTGGTGAGCAACTACTTGGAAGGACATGACTAATTTATTGTTTTATTT
A_64_P086148	0.0033394913	2.0823618E-4	up	Jak3	1.5510662	1.5510662	0.6332602	0.084747314	0.13228703	0.01763916	-0.01763916	0.029031754	-0.5073576	-0.5349102	-0.7098732		Rattus norvegicus Janus kinase 3 (Jak3), mRNA [NM_012855]	GTGAAACCTCAGCATGGTCTCCTGAAAGATTGGGTTCTGGGAGTGTTTGTTGAATGAATA
A_64_P111058	0.0017390728	6.506462E-5	up	Lilrb3l	2.1199245	2.1199245	1.0840129	0.44498515	-0.024378538	0.2303245	0.30352855	0.024378538	-0.7373793	-0.8998773	-1.0274794		Rattus norvegicus leukocyte immunoglobulin-like receptor, subfamily B (with TM and ITIM domains), member 3-like (Lilrb3l), mRNA [NM_001037357]	TTTGCTCTGTACAAAGAAGGGGGAACTGACATCATAGAATCCTTTAGCCAGTGGACCAAG
A_44_P731278	9.1076177E-4	2.271646E-5	down	Hecw2	2.623805	-2.623805	-1.3916605	-0.0021336079	0.0021336079	-0.52400136	-0.06466174	-0.33090758	1.3801215	1.1228516	1.1202662		PREDICTED: Rattus norvegicus HECT, C2 and WW domain containing E3 ubiquitin protein ligase 2 (Hecw2), transcript variant X2, mRNA [XM_006244912]	ACTGGTGTAAGAATTCATCAGTAAATTCGGGTAATTATCACCTTCTGTGAAAAGAAACAC
A_44_P1054213	0.011043065	0.0017469976	down	Hspa5	1.5716821	-1.5716821	-0.6523094	-0.20745468	-0.14168167	-0.5286112	-0.008680344	0.008680344	0.46190262	0.45777035	0.51060677		Rattus norvegicus heat shock protein family A member 5 (Hspa5), mRNA [NM_013083]	TAAGTCTCGAATGTAATTGGAATCTTCACCTCAGAGTGGAGTTGAAAATGCTATAGCCCA
A_64_P015932	0.0072692265	9.307286E-4	up	Selplg	1.7589281	1.7589281	0.8146965	0.11021638	0.08092809	-0.08092809	0.44492984	0.27293658	-0.65732694	-0.87889886	-0.41101384		Rattus norvegicus selectin P ligand (Selplg), mRNA [NM_001013230]	ACATGTACCCAGTGCGGAACTACTCCCCCACAGAGATGATCTGCATCTCATCCTTGCTTC
A_44_P1097564	0.004676171	4.159476E-4	up	Lrrc25	2.154987	2.154987	1.1076792	0.49771166	0.30556393	0.04289627	0.06395912	-0.042896748	-0.97147465	-0.5735321	-1.2576904		PREDICTED: Rattus norvegicus leucine rich repeat containing 25 (Lrrc25), transcript variant X9, mRNA [XM_008771842]	TCATCTCCCTGTGACACTTGGGATGCACAGTAGGTTAAAACTGAGTAGGTGAGTAAGGAT
A_64_P007728	0.0016380104	5.9770355E-5	down	Entpd7	2.430996	-2.430996	-1.2815474	-0.21313667	-0.39284515	-0.6080165	-0.06547117	0.06547117	0.9205384	1.086348	1.1093574		Rattus norvegicus ectonucleoside triphosphate diphosphohydrolase 7 (Entpd7), mRNA [NM_001107595]	TTCTTTTGTCTACAACCACTATCTCTTCTTTGCTTGTACGCTGGTGGTGCTTCTGGCCAT
A_43_P17755	0.0037943542	2.6551716E-4	down	Wnk2	2.8987517	-2.8987517	-1.5354317	-0.7207055	-0.4576993	-0.7212429	0.18417168	-0.18417168	1.2110415	0.81084824	1.4446168		Rattus norvegicus WNK lysine deficient protein kinase 2 (Wnk2), mRNA [NM_001191556]	TCGGAGTTTGAGGACGCAGACATAAAGAAGGAACTGCGCAGCCTGCGGGAAAAGCACCTG
A_44_P1086295	0.028548976	0.0069559286	up	Pcyt1b	1.5746267	1.5746267	0.6550098	0.024718761	0.14345503	0.19780922	0.20048189	-0.024718761	-0.6931157	-0.8658204	-0.08104563		Rattus norvegicus phosphate cytidylyltransferase 1, choline, beta (Pcyt1b), mRNA [NM_173151]	AGAGGTTTCTGACGTGACAACCCACACAAACCTTAGCATCATAGAAACACCCTGCTTTAG
A_64_P028205	1.520387E-4	1.299176E-6	up	Lrg1	2.3432574	2.3432574	1.2285154	0.12625074	0.0309062	-0.0309062	0.048922062	0.055496693	-1.0864387	-1.259151	-1.2015548		Rattus norvegicus leucine-rich alpha-2-glycoprotein 1 (Lrg1), mRNA [NM_001009717]	TCTAGCTTTGCCTCATATGTTTCAGGGTCACCAAAGCAGTTAATAAAACAGCTCCCGGCT
A_44_P221885	0.032725204	0.00841895	down	Rasgef1b	1.5890872	-1.5890872	-0.66819835	-0.6792078	-0.4691801	-0.19247532	0.19247532	-0.2702284	0.28624153	0.4121456	0.45503807		PREDICTED: Rattus norvegicus RasGEF domain family, member 1B (Rasgef1b), transcript variant X1, mRNA [XM_017599427]	ACTGTTGGATCGCCCATCCTGTGGGAAGGGACCGTGTTTTCTTTACCCTTCTGAGCTGTT
A_64_P130239	0.0054184846	5.5561366E-4	up	Slitrk3	2.276099	2.276099	1.1865633	0.18367767	0.67806005	0.3025508	-0.18367767	0.6605396	-0.7129445	-1.0397658	-0.822289		Rattus norvegicus SLIT and NTRK-like family, member 3 (Slitrk3), mRNA [NM_001107683]	AAACTTCAAACTAAGCCGGATTACCTCGAAGTTCTGGAGAAAACAGCATACAGGTTCTAA
A_44_P1109399	0.004238493	3.4651882E-4	up	Gpr35	1.665713	1.665713	0.7361398	0.118225574	-0.086606026	0.08660555	0.15605354	0.32978725	-0.7255111	-0.4795599	-0.6409087		PREDICTED: Rattus norvegicus G protein-coupled receptor 35 (Gpr35), transcript variant X1, mRNA [XM_017596581]	TAAAAATATGAGAAAGTTAAATGGCTCATCTGGCAAAGGTGCCAGCGACCGAGCCTGACA
A_44_P503697	0.009933485	0.0015003462	down	Ovol3	2.3399806	-2.3399806	-1.2264966	-0.6084633	-0.60763836	0.20372581	-0.3810687	-0.20372581	0.5095072	1.4169011	0.7947793		Rattus norvegicus ovo-like zinc finger 3 (Ovol3), mRNA [NM_001289820]	GCTTTCACGATGCCTTCGATCTCAAGCGTCACATGAGGACTCACACTGGAATACGGCCAT
A_44_P416960	0.036695823	0.00989855	down	Vil1	1.5407732	-1.5407732	-0.6236545	-0.27312112	-0.12544274	-0.163697	0.104729414	-0.06864238	0.84778094	0.06864238	0.63883567		Rattus norvegicus villin 1 (Vil1), mRNA [NM_001108224]	AGATTGCTGATGAGGTTATGAGCCCCAAAGTGGATGTTTTCACTGCCAATACCAGCTTCA
A_44_P262025	0.023934625	0.0054060193	down	Gtf3a	1.6659974	-1.6659974	-0.7363861	-0.10260916	-0.25812292	0.10260916	-0.6420083	-0.6433034	0.41073084	0.3425994	0.5297675		Rattus norvegicus general transcription factor III A (Gtf3a), mRNA [NM_001113570]	AGGAGGTGACCTGCACAGTGTGCCAGAAGATGTTCAAGCGCAAAGATCACCTTAAGCAGC
A_64_P093582	0.037448604	0.010179447	down	Cel	1.7687404	-1.7687404	-0.8227223	-0.35713315	-0.06091571	0.06091571	-0.46354508	-0.9863546	0.29712462	0.34510732	0.7417152		Rattus norvegicus carboxyl ester lipase (Cel), mRNA [NM_016997]	GTGCAGATGTACACGCAGACAAAGCGCCTATATATAGAAAATTCATACATAAATAAAGTC
A_43_P22042	0.0052703214	5.2558485E-4	up	Pla2g7	2.2367346	2.2367346	1.1613941	0.16186905	-0.019173622	0.22314262	0.09704399	0.019173622	-0.50210094	-1.2531872	-1.439661		Rattus norvegicus phospholipase A2 group VII (Pla2g7), mRNA [NM_001009353]	TGGTAAATGTACACTGTACTATAAGATGGTGATGAATGCCTGGCCTAAGATTCCCCCCTC
A_44_P1123121	4.2680968E-4	6.2224303E-6	up	LOC102550425	4.5554104	4.5554104	2.187581	0.636266	0.07132411	0.6099446	0.60727334	-0.07132411	-1.605295	-1.9245241	-1.9208343		PREDICTED: Rattus norvegicus uncharacterized LOC102550425 (LOC102550425), ncRNA [XR_591901]	CCTTACCTCCCTTAAATCTATGAGATGAAATGAGATAAATGAGAGATGGCGTTCTCATCA
A_44_P1128335	0.005748928	6.1605143E-4	up	LOC103695343	3.927418	3.927418	1.9735811	0.36950302	-0.36950302	1.2633953	0.6111231	1.195941	-1.2375317	-1.5176783	-1.3232579		PREDICTED: Rattus norvegicus uncharacterized LOC103695343 (LOC103695343), ncRNA [XR_601820]	TGATCTGTACACAAGCCTGTGGGGACATTTTCTTGATTAATGGTTGCTGTAGGAAGGCCA
A_44_P1138593	0.017843287	0.0035480533	up	LOC102546511	2.6161137	2.6161137	1.3874252	-0.22416162	0.2241621	1.1212654	1.1065001	0.84806013	-0.49279928	-1.1058497	-0.71813107		PREDICTED: Rattus norvegicus uncharacterized LOC102546511 (LOC102546511), ncRNA [XR_341849]	CACTCCTGGCATGCCAGTCTGCATAGTTTCCTTTTATTTATAAATGACATCTGTAGATCA
A_44_P945456	0.004811154	4.433373E-4	up	Npas2	2.1487787	2.1487787	1.1035169	0.37840748	0.3945036	0.34068394	0.28767014	-0.28767014	-0.65576506	-0.8654504	-1.1211782		Rattus norvegicus neuronal PAS domain protein 2 (Npas2), mRNA [NM_001108214]	GCAAAGCACAATCTCACAATGATTCCGAATTCCTGAGAGACATCTTAGACTATGAGGGAA
A_42_P629370	1.3723424E-4	1.0775899E-6	down	Klf15	2.9788516	-2.9788516	-1.5747563	-0.35874176	-0.22885323	-0.03125	0.03125	-0.16455173	1.3896179	1.3935604	1.4898024		Rattus norvegicus Kruppel-like factor 15 (Klf15), mRNA [NM_053536]	CTAGCTTGTTTCGACAGGTCTGTTTCACATCCTATGAATGTATGTAAATAAACTGTACAT
A_42_P794667	0.0054204203	5.5706396E-4	up	RGD1560470	1.7797432	1.7797432	0.8316691	0.15234852	0.17148638	-0.15234852	0.21161127	0.5156026	-0.635777	-0.6941323	-0.62587786		PREDICTED: Rattus norvegicus similar to Gene model 996 (RGD1560470), transcript variant X1, mRNA [XM_006224313]	TCCACATTCCTTCCTGTGGCAGGCTGGTAAGAATGCCCCTGACAAGAAGGGCGAGTGCTT
A_44_P520065	0.017828248	0.0035409455	up	LOC100909416	3.0786633	3.0786633	1.6223041	0.6586299	0.6768508	1.1588473	0.6373763	-0.655272	-0.6373763	-1.4790382	-1.2646384		Rattus norvegicus uncharacterized LOC100909416 (LOC100909416), long non-coding RNA [NR_131119]	TCGGCAGCTGACATTGATAAAAACTCATCAAAGGAATCCGCCAAGCTCTCTGTGGGCTCT
A_42_P772295	0.001407811	4.7143785E-5	down	Mxd4	1.6767871	-1.6767871	-0.7456995	-0.15496111	-0.017710209	-0.030757427	0.017710209	-0.049338818	0.6899915	0.64195967	0.76411295		Max dimerization protein 4 [Source:RGD Symbol;Acc:1305093] [ENSRNOT00000077060]	TCTTGATCCCAGGCCAGCAAGCAAGTTTTCAGGCCTCTAAACTAGGGCACTAGGGCAGGT
A_44_P1094374	0.004809998	4.4211993E-4	up	Nmrk2	3.1689022	3.1689022	1.6639831	0.6548281	0.55987406	0.8155484	0.20394897	-0.20394945	-1.7435088	-0.7744169	-1.2558737		PREDICTED: Rattus norvegicus nicotinamide riboside kinase 2 (Nmrk2), transcript variant X1, mRNA [XM_008765147]	ATGGTGGGGAAAACGTGGACGTTGGGTGTTCCACAGCCACAGCCTTTGCCTAGGTCTGAT
A_43_P15533	0.04142592	0.011777207	up	Cebpe	2.028591	2.028591	1.0204779	0.50875354	-0.15164876	0.15933251	0.4887216	0.012101412	-0.012101412	-1.0720685	-1.3669078		Rattus norvegicus CCAAT/enhancer binding protein epsilon (Cebpe), mRNA [NM_017095]	ATGGAGACACAGCAGAAGGTGTTAGAGTACATGGCGGAAAATGAGCGTCTGCGCAGCCGC
A_42_P663500	0.0018687849	7.423349E-5	down	Lgi3	1.6774211	-1.6774211	-0.7462449	-0.24354267	-0.009646416	-0.09359074	-0.1063385	0.009646416	0.61864567	0.67800426	0.67600155		Rattus norvegicus leucine-rich repeat LGI family, member 3 (Lgi3), mRNA [NM_001107277]	AGAGAAATTCTTGTGGCCTGATGCCTGGAGCATCTGGGGATAATGTTGATTCCTTTGCTT
A_44_P1122210	0.0068965233	8.5211085E-4	up	LOC102551977	4.194498	4.194498	2.0684981	1.2877798	-0.14146566	1.0500946	0.14146519	0.444736	-1.6707578	-2.048664	-0.81650686		PREDICTED: Rattus norvegicus uncharacterized LOC102551977 (LOC102551977), transcript variant X1, ncRNA [XR_345086]	GCAGGAATGCCAACAGCTTTTCTGGTAGTTGATTCCAAATCTAATAAAGTTGATAACCGA
A_42_P840729	0.0052703214	5.2352104E-4	up	Tnfsf10	1.5235974	1.5235974	0.60748166	0.088630676	0.028871536	0.13974571	0.067396164	-0.028871536	-0.5941	-0.36769772	-0.68318367		tumor necrosis factor superfamily member 10 [Source:RGD Symbol;Acc:628734] [ENSRNOT00000017758]	GCAGTGAAGCCAGAAAGAAAATTAACTGTGATGGGGATTATTTCAGATGTATCGATATCA
A_44_P1138588	0.020654727	0.004359912	up	LOC102546309	1.5635139	1.5635139	0.644792	0.41323256	0.31485486	0.20005488	-0.04357648	0.04357648	-0.7322576	-0.18391538	-0.46131778		PREDICTED: Rattus norvegicus uncharacterized LOC102546309 (LOC102546309), ncRNA [XR_341846]	CTGATGGATCAGTCTGTGGTGTGCATTCAATAAACCAGCCCTGTTTACCTGAGACTAGTA
A_42_P632469	0.03856625	0.010578517	up	Tox3	1.5605762	1.5605762	0.6420788	0.30771852	0.2797072	-0.30541968	0.5383589	0.42304254	-0.48666835	-0.2797072	-0.4138162		Rattus norvegicus TOX high mobility group box family member 3 (Tox3), mRNA [NM_001106171]	TCTTGCTATAGAATAAACACATTTCAGTAAAATCCGTGGACTGTATTTTGATGCTACAGC
A_44_P231597	0.01616452	0.0031097103	down	Hpcal1	1.6114658	-1.6114658	-0.68837357	-0.50912714	-0.1570592	-0.43916464	0.1570592	-0.27342176	0.42191172	0.36185884	0.5483222		Rattus norvegicus hippocalcin-like 1 (Hpcal1), mRNA [NM_017356]	ACACAGGCTTGACCTGCCATCTTCAGCTTTGCTTGCAAAAGTGGATTCCTCCGTGATCTC
A_43_P19289	0.0043799398	3.7602236E-4	down	Mtfp1	1.5713718	-1.5713718	-0.65202457	-0.30629277	-0.08342576	0.03128743	-0.1339004	-0.03128743	0.6017964	0.46578765	0.5743182		Rattus norvegicus mitochondrial fission process 1 (Mtfp1), mRNA [NM_001006960]	TGTCTGCATTAGTGGCCATGGCTGTGCTGAGTGGGAACGAACACTGGCTAGCCTGTCTTT
A_44_P946005	0.0068173655	8.113457E-4	down	Zc3h12c	1.5348378	-1.5348378	-0.6180862	-0.08614588	-0.16985893	-0.17572498	0.08614588	-0.10950899	0.71970415	0.45064592	0.4108529		PREDICTED: Rattus norvegicus zinc finger CCCH type containing 12C (Zc3h12c), transcript variant X3, mRNA [XM_017595640]	CTTTTGCGTCATGTTAGCACTGTGATTGTTTGGAAAAATGGGCACACTTGACTAAATGAT
A_43_P12384	0.003507747	2.261083E-4	up	Birc3	1.6664795	1.6664795	0.73680353	-0.007721424	0.20077848	0.31521463	0.020335674	0.007721424	-0.68573046	-0.5455241	-0.65735865		Rattus norvegicus baculoviral IAP repeat-containing 3 (Birc3), mRNA [NM_023987]	TCTACCGATGGAAGAACAGTTGCGGAAACTCCAGGAAGAGAGAACGTGTAAAGTGTGTAT
A_44_P792030	0.0021800695	9.569739E-5	down	Kcnj15	2.3388524	-2.3388524	-1.2258008	-0.6821079	-0.2546487	-0.26479197	0.049288273	-0.049288273	1.0087943	0.918385	1.0292935		PREDICTED: Rattus norvegicus potassium voltage-gated channel subfamily J member 15 (Kcnj15), transcript variant X12, mRNA [XM_008768553]	GAGTCATCAAAACAATGGAGTGTTTAACCTGAAGAAAGTTTTGTGTTTCTTCAGAAACCC
A_44_P342578	0.014366356	0.0026144776	down	Nexmif	1.8018442	-1.8018442	-0.8494743	-0.6955466	-0.38388062	-0.19142818	0.19142818	-0.30306005	0.7563815	0.53176403	0.43078518		Rattus norvegicus similar to KIAA2022 protein (RGD1561931), mRNA [NM_001313815]	GCAGAAACAGCATTTGGGGTTTTACCTGTGTTTGAAGAAGAGACTCACATTTTCCAGAAA
A_44_P1130454	0.044130716	0.012851925	up	LOC103690525	2.792273	2.792273	1.48144	0.7352872	-0.10678339	1.8311734	0.10678339	1.1089416	-0.60864496	-1.3683219	-0.26211214		PREDICTED: Rattus norvegicus uncharacterized LOC103690525 (LOC103690525), transcript variant X1, ncRNA [XR_589227]	CTTCAGTTTAATGAGTAAATTAATAAGCCAAGGAAAACAGGAGTAAGAAAGCCCCAATAG
A_44_P1138918	0.047966324	0.014389898	up	LOC102551836	1.6598679	1.6598679	0.73106843	0.7808709	0.09644985	0.6305461	-0.09644985	0.34878635	-0.25607014	-0.7225294	-0.1584835		PREDICTED: Rattus norvegicus uncharacterized LOC102551836 (LOC102551836), ncRNA [XR_341990]	GCTGTCCTGGTTCTAAGAATCTTTGCCACTGCCATCAAACACTAGAAATAAATTAAATAA
A_44_P1111371	0.008193645	0.0011107782	up	LOC685275	1.659876	1.659876	0.73107547	0.24286985	0.015520573	0.45587397	-0.015520573	0.02019167	-0.40535975	-0.6592097	-0.69729567		PREDICTED: Rattus norvegicus similar to paired immunoglobin-like type 2 receptor beta (LOC685275), transcript variant X1, mRNA [XM_017598622]	ATGAATCATTCACTGCTGAATCTGGTAGCCATAGATGGGATGGTCATGGCCAAAGTTGTG
A_44_P1119362	0.048224613	0.014545345	up	LOC103691375	1.9973412	1.9973412	0.99808073	0.37791443	0.32483912	0.8012166	-0.5867696	0.58809805	-0.32483912	-1.0899901	-0.67623377		PREDICTED: Rattus norvegicus uncharacterized LOC103691375 (LOC103691375), ncRNA [XR_590723]	ATATTCTGTGGTGTTTGTCCCAGAGGCCTGTCAAGATGCTCAAAATATGCCTCACAGAAG
A_64_P027971	0.0011715087	3.273731E-5	up	Dnase2b	5.2423615	5.2423615	2.3902168	0.47695923	0.13146782	1.2143488	0.048945427	-0.048945427	-1.865231	-2.0898666	-2.1218877		Rattus norvegicus deoxyribonuclease 2 beta (Dnase2b), mRNA [NM_021664]	GAGCCATTTGTGTTTATCAAATTAGAAATCCAAATCATGGTATGTAAATAGCATGGGGGA
A_44_P180717	0.006379343	7.2385516E-4	up	Pstpip1	1.6030473	1.6030473	0.68081695	0.04444027	-0.04444027	0.26142788	0.16653824	0.07245445	-0.35343695	-0.64885426	-0.73990726		Rattus norvegicus proline-serine-threonine phosphatase-interacting protein 1 (Pstpip1), mRNA [NM_001106824]	TGGTGTGATAAAGAGGTTCTCTGGGCTGCTACATGGAAGTCCCAAGACCACACCTTCTCA
A_44_P1160533	0.0072692265	9.384521E-4	up		2.0686412	2.0686412	1.0486834	0.31664133	-0.27305079	0.27305079	0.69091463	0.41074228	-0.67380714	-0.89031744	-0.73094654		integrin subunit alpha D [Source:RGD Symbol;Acc:71075] [ENSRNOT00000026748]	AAGCTTGGCTTTTTCAAACGACAGTACAAGGACATGATGAATGAAGCCGCTCCCCAAGAT
A_44_P1139842	0.0010248143	2.6767277E-5	down	LOC102547513	2.9048488	-2.9048488	-1.5384631	0.04407358	-0.06631136	-0.13890028	-0.04407358	-0.59689283	1.4955606	1.1063967	1.5321693		PREDICTED: Rattus norvegicus uncharacterized LOC102547513 (LOC102547513), ncRNA [XR_597299]	CCTTTCTCAGTGATGGGTTGTGATGTGGAAGTGGAAGCGTAATAAACCCTTTATTCCCTA
A_44_P452245	0.022540914	0.004909026	down	Serpine1	2.9142559	-2.9142559	-1.5431275	-0.91255236	-1.004014	-0.33967733	-0.2802348	0.37183714	1.5367088	1.5136542	0.2802348		Rattus norvegicus serpin family E member 1 (Serpine1), mRNA [NM_012620]	TGTTTGAGAGAGGGCAAAGTGGTTTCAAATTTTTCCAATACATTCAGAAGCCGAGTGGGA
A_43_P12080	0.0031082667	1.8596239E-4	up	Milr1	2.6734602	2.6734602	1.4187082	0.1891048	0.23518872	0.6271169	0.009280443	-0.009280443	-1.2532103	-0.7833202	-1.5887477		Rattus norvegicus mast cell immunoglobulin-like receptor 1 (Milr1), mRNA [NM_021585]	AAAGATTTAACCTGGTCACCGAAAGTGAATGTATTTTTCACATCTGGACACTATTATTCC
A_44_P1115837	0.0042372644	3.4432547E-4	up	Vsir	1.5720459	1.5720459	0.6526434	0.25105667	0.13441467	0.0153570175	0.23174095	-0.0153570175	-0.44173336	-0.5972166	-0.54865265		PREDICTED: Rattus norvegicus V-set immunoregulatory receptor (Vsir), transcript variant X1, mRNA [XM_006256426]	CCTCACAAGTTTGCAATTCCAGTTCACTCCACACCAGGAATAAACTCTTATTTATGCTCA
A_44_P1157925	0.0063875783	7.331701E-4	down	Relb	1.6808437	-1.6808437	-0.74918556	-0.04980278	-0.34320307	0.04980278	-0.17153263	-0.2557268	0.6154442	0.37325573	0.79657936		RELB proto-oncogene, NF-kB subunit [Source:RGD Symbol;Acc:2321078] [ENSRNOT00000067049]	TCAGAGGACAACGTATGGGACTCGGTTCTCTCCTTCCACTGTGTGGCTTCCCTGGGTTGA
A_42_P680760	3.1635218E-4	3.7011282E-6	up		2.9871092	2.9871092	1.5787499	0.21211338	-0.03592205	0.21236801	0.10623264	0.03592205	-1.1758242	-1.5679808	-1.674017		solute carrier family 2 member 3 [Source:RGD Symbol;Acc:3706] [ENSRNOT00000088270]	TCCTCCATGACAGAAATGCTGGGTGGAGTTTTACATTTGCCAATGGCCAGCTTGTGAATA
A_64_P144587	0.0039711013	2.9806187E-4	up	Glipr2	1.9173172	1.9173172	0.939089	0.30142903	0.3125441	0.5053675	0.04996562	-0.04996562	-0.58747745	-0.67243886	-0.88574624		GLI pathogenesis-related 2 [Source:RGD Symbol;Acc:1583669] [ENSRNOT00000019916]	TGTGTTTACCTGTGAGCATCTCCTGTGACAGCTGCACTTGAGCTCATTCTGATTAAAGGA
A_44_P112149	0.015527288	0.0029158357	down	Tnks2	1.5629971	-1.5629971	-0.6443151	-0.08621907	-0.37875295	-0.33169436	0.08621907	-0.31138492	0.60342526	0.502589	0.21383166		Rattus norvegicus tankyrase 2 (Tnks2), mRNA [NM_001107607]	TCTGGACAACAAGGTCTTAATCCATATTTAACTCTAAACAACTCTGGTAGTGGAACAATT
A_44_P1082284	0.004809998	4.4081407E-4	down	Emp1	1.5499727	-1.5499727	-0.63224274	0.013055801	-0.013055801	-0.26506042	-0.032197	-0.20260906	0.5081539	0.4728918	0.6157627		Rattus norvegicus epithelial membrane protein 1 (Emp1), mRNA [NM_012843]	GAGGGAGTTGTTATGCTATACTTGCTGGTATTTATGTAAAGGGACCATTACTAAGTATAT
A_44_P304190	0.020132588	0.004179953	up	Tifa	1.518338	1.518338	0.6024929	0.17920876	-0.11480427	0.5608115	0.18817806	0.11480427	-0.41118288	-0.42021942	-0.4191575		Rattus norvegicus TRAF-interacting protein with forkhead-associated domain (Tifa), mRNA [NM_001014044]	GAGTCAGTAGAATCTTTTGAGACTCAATTTATCTTGTCTCCAAGACCTCTCTTGCAAGAA
A_44_P312199	0.017563554	0.0034762046	up		2.2049189	2.2049189	1.1407255	0.33851147	0.67560863	0.7131729	-0.08771324	0.08771372	-0.2884245	-1.3283815	-0.7689948		UI-R-A1-er-c-09-0-UI.s1 UI-R-A1 Rattus norvegicus cDNA clone UI-R-A1-er-c-09-0-UI 3' similar to gi [AA925676]	AGGACACTGGAGGCAAACTGAGCCTTTGACCATGTCCCTTCAGAATGGAAGGATGCCCCC
A_44_P1115807	0.0018900072	7.551299E-5	down	Derl3	2.04436	-2.04436	-1.0316492	-0.40846014	-0.20902061	-0.06918287	-0.10911846	0.06918287	0.9540038	0.7021928	1.0027914		PREDICTED: Rattus norvegicus derlin 3 (Derl3), transcript variant X3, mRNA [XM_008772916]	TTTGGCTCTCTCACAGGGATCATTGTGGGCCACATCTACTACTTCCTAGAAGATGTCTTT
A_64_P025543	0.0227799	0.0050036097	down	Tmem26	1.588058	-1.588058	-0.66726357	0.047185898	-0.047185898	-0.07730293	-0.059415817	-0.11257696	0.93557644	0.754859	0.16177797		Rattus norvegicus transmembrane protein 26 (Tmem26), mRNA [NM_001107623]	GTGAGAACTAACTGCATTCATGTATGTGTGCACTCATACACAGAGAGATTTATTAAAAGT
A_44_P398805	0.0075843344	9.98336E-4	up	Ptpn18	1.5474889	1.5474889	0.62992907	0.04266882	0.12417936	0.39484835	-0.04266882	0.12721682	-0.40300226	-0.51530886	-0.58372927		Rattus norvegicus similar to protein tyrosine phosphatase 20 (LOC301333), mRNA [XM_217373]	TTCTCAAAATGGAAGAAAATAGATCCTCAAGAATAAATGTATGTACAATGCTCTACGCCC
A_44_P1110503	0.0035317466	2.2919649E-4	up	Socs3	2.266034	2.266034	1.1801695	-0.20489788	0.20489788	0.2539749	0.597105	0.46270847	-0.962142	-0.77223015	-1.0178633		PREDICTED: Rattus norvegicus suppressor of cytokine signaling 3 (Socs3), transcript variant X1, mRNA [XM_008768398]	GAAGATGCTTGAAAAAACTCAACCAAATCCCAGTTCAACTCAGACTTTGCACATAATATT
A_64_P163449	0.030180218	0.0075395647	down	Olr1431	2.9532256	-2.9532256	-1.5622915	0.8312397	-0.6100354	-0.8123684	-0.9143038	-1.1066365	1.0801964	0.6100359	1.4293799		Rattus norvegicus olfactory receptor 1431 (Olr1431), mRNA [NM_001000778]	ACAAACTGATCTCTGTGTTCTATGCAGTCATTGGCCCTGCACTGAACCCATTCATCTACA
A_64_P015902	0.0021645317	9.347978E-5	up	Srsf5	2.04375	2.04375	1.0312188	0.25185442	0.26413393	0.27539492	-0.13587904	0.13587904	-1.0949016	-0.7352433	-0.7886815		Rattus norvegicus serine and arginine rich splicing factor 5 (Srsf5), transcript variant 1, mRNA [NM_001195505]	CTTCTTGCCCATTAACAGCTGTAGATAGACTTAAAGCAGCTGTTTGTTACTGATAATAAA
A_44_P1361179	0.01947884	0.003994737	up		2.1312156	2.1312156	1.0916765	0.5065813	0.37981367	1.1092892	-0.053891182	0.05389166	-0.43158245	-0.6580391	-0.98799706			AAGGAGAATCTGCTAGGAAGCTGTGTGAGGAATGTGGTACACTTATCAACATCTTAGAAG
A_64_P011929	0.0068173655	8.124403E-4	down	Il34	1.6737196	-1.6737196	-0.7430579	-0.21672583	-0.07067442	-0.47318697	0.07067442	-0.28582525	0.6532321	0.4451499	0.54534864		Rattus norvegicus interleukin 34 (Il34), mRNA [NM_001025766]	GGTGCTGGACCAAGGACGGACCAATTGCCATATCTTGCCACGACAATGTTCTTCTGGCTC
A_44_P1104833	0.02852382	0.006941494	up	Herc3	1.7944846	1.7944846	0.8435695	0.17658329	0.4503522	0.74213314	0.1331935	-0.1331935	-0.914227	-0.19782066	-0.59721994		PREDICTED: Rattus norvegicus HECT and RLD domain containing E3 ubiquitin protein ligase 3 (Herc3), transcript variant X3, mRNA [XM_006236585]	GTTTATTTCTTTTGGCTGTATGTGTCCTAATCTCAGCCTTTCTGTACCTAATAATTGACA
A_64_P060291	0.0052703214	5.266477E-4	up	Glipr1	2.0761926	2.0761926	1.0539403	0.40304184	-0.03644085	0.6453028	0.04479599	0.03644085	-0.62764263	-0.86529064	-1.0130033		Rattus norvegicus GLI pathogenesis-related 1 (Glipr1), mRNA [NM_001011987]	GACTAATGCCCTGGTTAGGGGACAACTTATTCATATGTGGTGATTTTAAAATGTTTCAAT
A_44_P807408	0.009801557	0.0014565599	down	Ctdspl	1.6254193	-1.6254193	-0.70081186	-0.027673244	0.009460926	-0.4546485	-0.121379375	-0.009460926	0.7700286	0.5635848	0.40660143		Rattus norvegicus CTD small phosphatase like (Ctdspl), mRNA [NM_001106865]	GACCCAGCCAGTGCCAAGAATGCTGAAGGGCACGACGGTTTGAAAAAACAAAAAACAAAA
A_44_P109342	0.015210048	0.0028315869	down	Hspa1a	3.4828691	-3.4828691	-1.8002763	-1.6642323	-1.3292322	-0.9622679	-0.1632247	0.1632247	0.7488661	0.96456385	1.3139596		Rattus norvegicus heat shock 70kD protein 1A (Hspa1a), mRNA [NM_031971]	GACTTCTTCAACGGGCGCGACCTGAACAAGAGCATCAATCCGGACGAGGCGGTGGACTAC
A_44_P462661	0.0012477884	3.660758E-5	up	Il1rn	2.614634	2.614634	1.386609	0.46213913	0.13388824	0.56263924	0.055233	-0.055233	-1.0436344	-1.2759514	-1.1450415		Rattus norvegicus interleukin 1 receptor antagonist (Il1rn), mRNA [NM_022194]	CCAGAGTATGTGTTATTTGTGCTCATGGAAATTTTCTTACTCCTCCTTGTGACTTTAGCT
A_44_P1360874	0.049651057	0.0150768785	up		2.0279481	2.0279481	1.0200207	0.12715197	0.022473335	0.63651323	0.6668625	-0.15830612	-0.86723614	-1.3935356	-0.022473812			CAAGACAAGCAAGCCTTTATGAACCTAGCAAGGAAGATGGTGTTTCATAAGTACATGAAA
A_42_P822689	0.0012493337	3.7220336E-5	down	Apol11a	1.8417243	-1.8417243	-0.8810571	0.043297768	-0.26905727	-0.10137272	-0.043297768	-0.15092278	0.846467	0.7086048	0.7752876		PREDICTED: Rattus norvegicus apolipoprotein L 11a (Apol11a), transcript variant X1, mRNA [XM_006226144]	GGACGGCCCCTTGTTACACTTTGTAATCACACACTGATTTGAAAAATGGGGAAAGATTTG
A_64_P032197	0.0039855554	3.0098765E-4	down		1.6021825	-1.6021825	-0.6800385	-0.14920402	-0.0029895306	-0.2771256	0.0029895306	-0.16220737	0.49834704	0.5020578	0.6865885			CCTGAGATCCCACCAATGGAGTGTGATGAAGTTGCTTCTTGCATGGAAGAAGTGGATTAA
A_44_P383088	0.0058071306	6.2631175E-4	down	Adra2b	2.5666802	-2.5666802	-1.3599036	-0.38443565	0.35842848	-0.35842848	-0.41327763	-0.8146143	1.030014	0.81931067	1.2629895		Rattus norvegicus adrenoceptor alpha 2B (Adra2b), mRNA [NM_138505]	TATCAGATTTTGAAGGTGCTAAGGGAGTTTTCTCAGGTAGAGACAGTGATGGTTCCTAAA
A_64_P089470	0.047736473	0.014298893	up		2.2214952	2.2214952	1.151531	0.882288	0.2297535	1.0568466	-0.2297535	1.4192047	-0.7787299	-0.23616791	-0.42469168		tumor rejection antigen P1A [Source:RGD Symbol;Acc:1589457] [ENSRNOT00000057044]	ATGTCTATACCAGTGCACTCTAAGGCAACCATGTGCTGTGGGTGTGAAAATGCTGATGAA
A_64_P122088	0.0038193308	2.7141155E-4	up	Aqp12a	2.3175104	2.3175104	1.2125758	0.29021645	0.020150185	0.3868065	0.33380842	-0.020150185	-0.5566287	-1.157084	-1.3175159		Rattus norvegicus aquaporin 12A (Aqp12a), mRNA [NM_001109009]	TTTTTCGAGAGAAATCTGTTCTACCGGCAGAAAAGCAAATACCGAACCCCTAGGGTGAAG
A_44_P1127337	0.0066233985	7.7706383E-4	up	LOC102551116	2.059847	2.059847	1.0425372	0.3854041	0.54230976	0.013872147	0.37819242	-0.013872147	-1.1718097	-0.6137228	-0.5585356		PREDICTED: Rattus norvegicus uncharacterized LOC102551116 (LOC102551116), ncRNA [XR_347504]	GGAAGACTTTCACTGCTTGTCTTCGGCTCTCTGATTTCTATTTAAAAATCAAAAGGTTAT
A_44_P1084530	0.015055959	0.0027817015	down	LOC361346	1.6021847	-1.6021847	-0.6800404	-0.49709845	-0.22725248	0.17916393	-0.17916393	-0.2732196	0.33515644	0.5744009	0.5320215		Rattus norvegicus similar to chromosome 18 open reading frame 54 (LOC361346), mRNA [NM_001017462]	GATGATTTTTCTAAACTGCAGATGAAGGAAAACATGATTCCTATTACTAGGTCTCTTCAC
A_44_P798116	0.013044092	0.0022363332	down	Col19a1	1.99086	-1.99086	-0.99339175	0.2779355	-0.3247161	-0.63642406	-0.66201115	-0.27793598	0.5854964	0.5474944	0.8732934		PREDICTED: Rattus norvegicus collagen type XIX alpha 1 chain (Col19a1), transcript variant X1, mRNA [XM_017596765]	GCTACTTACTTTATCTGTGTTATACAGCCTAGATTGCCTCAGGGTTGTGTAACAGTTGCG
A_44_P121867	0.001458453	5.018695E-5	down		2.166899	-2.166899	-1.1156318	-0.4932027	-0.13263845	0.037810802	-0.037810802	-0.13882875	0.94133997	0.8646617	1.0820918			AGGGTCATGACTACAGAAAACAACCTGCTTGGAAAGTTTAACCTCACAGGCATACCTCCA
A_44_P602351	0.00827305	0.0011272747	up	Pld4	2.0159326	2.0159326	1.0114473	0.4324901	0.092027426	-0.04831958	0.07584882	0.04831958	-1.2132628	-1.0626695	-0.39819026		AI556784 UI-R-C2p-rm-b-07-0-UI.s1 UI-R-C2p Rattus norvegicus cDNA clone UI-R-C2p-rm-b-07-0-UI 3', mRNA sequence [AI556784]	TCAGGAGATCCCTCCTGAAGGCAGCAATACTGTCTCACAAGCAAGGTGTCCCATTGAGTG
A_44_P1131691	0.027899703	0.00667531	up		2.6081269	2.6081269	1.3830141	0.80060625	0.14014769	1.1674914	0.13261652	-0.13261652	-0.20358658	-1.2956953	-1.3848133			GCCTGGTTTTATGGAGATTTTTACACCTGAAATTTTCATTGTTCTAATAGCCAAAAGGAC
A_44_P1057791	0.014362222	0.002601706	up	Nme7	1.7039781	1.7039781	0.7689068	0.4637618	0.213593	0.63442755	-0.07617426	0.07617426	-0.40074682	-0.46593618	-0.65296793		Rattus norvegicus NME/NM23 family member 7 (Nme7), mRNA [NM_138532]	ATCATTACATATGCTAGAACATGGATTTGCACTGTAGACAACATTTAACACCAGTCTATG
A_64_P144913	0.011823064	0.0019577683	down	Nab2	1.5667171	-1.5667171	-0.6477447	-0.3161707	-0.08230591	-0.03485012	-0.2986765	0.03485012	0.71085167	0.5390806	0.2750101		Rattus norvegicus Ngfi-A binding protein 2 (Nab2), mRNA [NM_001134874]	CCTGTCGAACACTTAGCGTGTCTTTCTTTTCAGATTGTGTACAGTAGATTATTTATTTTG
A_44_P1087173	0.0013992612	4.5564855E-5	down	P4ha1	1.9830942	-1.9830942	-0.9877532	-0.053156853	-6.5612793E-4	6.5612793E-4	-0.13533497	-0.18357944	1.0016565	1.0709562	0.6674042		Rattus norvegicus prolyl 4-hydroxylase subunit alpha 1 (P4ha1), mRNA [NM_172062]	CTTATGGTTCAGTTATCACAGGATACAGGATATTTAAAATGAGGAACCTAGTTCTGTTGT
A_44_P363116	0.0026905148	1.3918598E-4	up	Cxcl3	2.4399009	2.4399009	1.2868226	0.10399413	0.14329267	0.7511842	-0.10399413	0.24185014	-0.98634696	-1.1519153	-1.0404093		Rattus norvegicus chemokine (C-X-C motif) ligand 3 (Cxcl3), mRNA [NM_138522]	TCTCAAGGATGGTCAAGAAGTTTGTCTCAACCCTCAAGCTCCCAGGCTTCAGAAAATCAT
A_42_P768024	0.016428094	0.0031891884	up	Spn	1.6716534	1.6716534	0.7412757	0.46788883	0.088282585	-0.088282585	0.26356316	0.2565689	-0.25154018	-0.5146036	-0.864871		Rattus norvegicus sialophorin (Spn), mRNA [NM_001271086]	TTGCATTTGTGATAGCAGCTACATCCTGAATGTTTAGTACGGTCCTCCTAAAGGGGAATT
A_64_P137233	2.69409E-4	2.98652E-6	down	Sec14l2	2.1525548	-2.1525548	-1.1060499	-0.022749424	-0.019248486	0.016954899	-0.14207315	-0.016954899	1.14572	0.97689295	1.085094		Rattus norvegicus SEC14-like lipid binding 2 (Sec14l2), mRNA [NM_053801]	GGAGCATATCCTGGCCTTGGTTTACAATGTTGTTAGGTACATTAACCAATGAATAAATAA
A_44_P1116080	0.0056321244	5.93129E-4	down	Mospd2	1.5036253	-1.5036253	-0.58844507	-0.050927162	-0.06918049	0.050927162	-0.15610886	-0.25374794	0.55157375	0.52085114	0.405488		Rattus norvegicus motile sperm domain containing 2 (Mospd2), mRNA [NM_001134588]	GCAACTAGCCGAAAATGCAAATGCTGGTAAACCTAGTCTCAAATTTCATAAAATCATAAC
A_44_P170396	0.01843848	0.003700471	up	Timm44	1.8499511	1.8499511	0.8874872	-0.08481979	0.08481932	0.17464542	0.11416578	0.37976694	-0.65279865	-1.2919197	-0.3165965		Rattus norvegicus translocase of inner mitochondrial membrane 44 (Timm44), mRNA [NM_017267]	GCTTCTTTGAGATGAAGATGAAGTATGATGAAAGTGACAATGTTCTTATCCGGGCATCCC
A_42_P484738	6.6115253E-4	1.37422E-5	down	Ctgf	2.8580854	-2.8580854	-1.515049	-0.4617381	-0.35691404	-0.36283636	-0.13194132	0.13194132	1.3455415	1.388948	1.1017642		Rattus norvegicus connective tissue growth factor (Ctgf), mRNA [NM_022266]	AGACTGGACAGCTTGTGGCAAGTGAATTTGCCGGTAACAAGCCAGATTTTTATGGATCTT
A_64_P165913	0.04772794	0.014276663	up	Syt6	1.8364005	1.8364005	0.8768807	-0.025418282	1.0556512	0.2975154	0.8937154	0.025418758	-0.41455126	-0.24723864	-0.6207228		Rattus norvegicus synaptotagmin 6 (Syt6), mRNA [NM_022191]	TTTGATATCCCCCCAGAAAACATGGATCAAGTGAGCCTGCTCATCTCCGTTATGGACTAT
A_44_P787860	0.029353315	0.007232468	up	Cklf	2.0668464	2.0668464	1.0474311	0.6276603	0.17116117	0.91358995	-0.16884136	0.16884089	-0.40197754	-1.2403212	-0.472548		UI-R-EB1-clf-e-06-0-UI.s1 UI-R-EB1 Rattus norvegicus cDNA clone UI-R-EB1-clf-e-06-0-UI 3', mRNA sequence [BM392387]	TGAGGTTTCTGGTATTAGAGCCGACACAGACACAATAAGCATGAATAGTGTTGTTACCAC
A_44_P1126147	0.032451853	0.0082867285	up	LOC103692557	1.7124175	1.7124175	0.7760345	0.48928738	-0.08399725	0.8619685	0.08399725	0.3714137	-0.49127674	-0.20000887	-0.6032162		PREDICTED: Rattus norvegicus uncharacterized LOC103692557 (LOC103692557), ncRNA [XR_601276]	GAGACCTAGCACTGCTTTACACTTAATTAAATACTCTTAAAACCCCAGCTCTTTGGGAGA
A_44_P434098	0.0042875055	3.544866E-4	up	Prss29	4.707351	4.707351	2.2349155	-0.031452894	0.35201526	1.6394203	0.031452894	0.15884471	-1.9557297	-1.8704641	-1.5883844		protease, serine, 29 [Source:RGD Symbol;Acc:1305856] [ENSRNOT00000060387]	AGGCTCTCCAATCATGGCCAGAGACTGATCCTACAGGACATGTTATGCGCAGGCAGCCAT
A_42_P695401	0.026136607	0.006119865	up	Ccl2	2.250959	2.250959	1.1705397	0.22566032	0.34957027	0.80869675	-0.22566032	0.8131943	-0.33311749	-0.5967331	-1.3988919		Rattus norvegicus C-C motif chemokine ligand 2 (Ccl2), mRNA [NM_031530]	TTTATTTCTCTGTGAATCCTGGTTCAACACTTTCAATGTATGAGAGATGAATGGGTAAAC
A_44_P185215	0.032230787	0.00821029	up	Sycp2	1.8628471	1.8628471	0.8975092	0.3553238	0.8967562	0.6553364	-0.05966997	0.05966997	-0.73549414	-0.68893194	-0.12365198		Rattus norvegicus synaptonemal complex protein 2 (Sycp2), mRNA [NM_130735]	TCCAAGTCACTCTCCTAGATGAGCTGGAAAAAGTTGAAAAAGACTCACAGACTTTACGAG
A_44_P1119259	0.01346002	0.002353172	up	LOC102547392	1.8087622	1.8087622	0.8550027	0.53687096	-0.081264496	0.081264496	0.61078453	0.53533316	-0.36716938	-0.71121264	-0.47683287		PREDICTED: Rattus norvegicus uncharacterized LOC102547392 (LOC102547392), ncRNA [XR_343532]	TTATATCCAGGACAGCAGTAACTCAGGATGCTCAAGGGTTCTCTGGAAAACTGGAATAGA
A_64_P115086	0.021676933	0.0046507786	up	Capn12	2.1442897	2.1442897	1.1004999	0.8214884	-0.033729076	0.96722364	0.0337286	0.65280914	-0.83848095	-0.7777653	-0.22034073		Rattus norvegicus calpain 12 (Capn12), mRNA [NM_001110808]	ACATTTGACAAGTTCGATGAAGATGCTTCTGGGACAATGAACTCCTGTGAACTGAGGCTG
A_44_P1086674	0.006770285	8.025361E-4	down	Zhx3	2.024529	-2.024529	-1.0175862	-0.7549453	-0.091534615	-0.14303732	0.091534615	-0.46784258	0.7356534	0.761806	0.7358041		Rattus norvegicus zinc fingers and homeoboxes 3 (Zhx3), mRNA [NM_001047097]	TTTGCTGAGAAAATGGGTGAAGAGACCCGGGCTGTGGCAGATACAAGCAGTGAGGATCAG
A_44_P262556	0.017889392	0.0035613524	up	Stap1	1.5964223	1.5964223	0.67484236	0.5073812	0.037567854	0.43753028	-0.037567854	0.16810393	-0.24716592	-0.59853816	-0.51101375		Rattus norvegicus signal transducing adaptor family member 1 (Stap1), mRNA [NM_001025115]	GCAAAATTCACTCTTGTTTTGCCCAAAGAAGAAGTACACCTAAAGACAGAAAACACAGAA
A_64_P114963	0.0024932295	1.2050774E-4	up	Defb3	2.6764522	2.6764522	1.4203218	0.11550903	-0.055911064	0.48242092	0.3637004	0.055911064	-1.6370816	-1.195035	-0.85187054		Rattus norvegicus beta-defensin 3 (Defb3), mRNA [NM_001037548]	ACTTTTCGAGAGATTGGCAGTTGTGGCACTCGTCAGCTCAAATGCTGCAAGAAAAAGTAG
A_44_P471182	0.0040025585	3.0457758E-4	up	Cfp	1.7925632	1.7925632	0.84202397	0.22078371	0.1324687	0.27963114	0.001226902	-0.001226902	-0.44042253	-0.8730302	-0.8328891		Rattus norvegicus complement factor properdin (Cfp), mRNA [NM_001106757]	TGGGAAACTCCAAGATATTCGACACTGCTATGACATCCATAACTGTGTCTTGAAAGGTTC
A_44_P1141789	0.0072692265	9.368113E-4	up		2.0098689	2.0098689	1.0071014	0.31496334	0.36110353	0.35822105	0.05725193	-0.05725193	-0.85911274	-0.37470198	-1.1669168			CTACGACTGATTATCTAATTATATTTGAGTTTACAGCAATCTTCCTTGCATTGATCGTGG
A_44_P1109774	0.034321778	0.00896488	up	Ccdc69	2.5807066	2.5807066	1.3677661	1.4796371	1.3674736	0.36213398	-0.17442465	0.17442513	-0.602829	-0.9074259	-0.6674967		PREDICTED: Rattus norvegicus coiled-coil domain containing 69 (Ccdc69), transcript variant X2, mRNA [XM_006246394]	GGATCTGTCAAATGTGGATTTGGTTTGTTTGGGTTTTTATTTAGTTGGTTGGTAGATAGA
A_64_P143037	0.014240189	0.002553205	down	Uqcrq	1.8085828	-1.8085828	-0.85485965	-0.4425664	-0.40064335	0.23339796	-0.55472326	-0.23339796	0.5516038	0.7981782	0.37603712		Rattus norvegicus ubiquinol-cytochrome c reductase, complex III subunit VII (Uqcrq), mRNA [NM_001025134]	TTAATACAGTTCTTCATGTGGTGCTGACCCCAACCATAAAATTATTTTTGCTGCTACTTC
A_44_P271511	0.0018633332	7.3448115E-5	down	Adam2	5027-02-01	-2.5027	-1.3234854	-0.20943737	0.049809456	-0.049809456	-0.5171771	-0.27918243	1.4217343	0.8468995	1.0983443		Rattus norvegicus ADAM metallopeptidase domain 2 (Adam2), mRNA [NM_020077]	GGGAAGGTTTGCTTGAATCAAGAGTGTGTAGAAGATACTTTCTTGAACTATGATTGCACC
A_44_P850555	6.544099E-4	1.2997517E-5	up	Ripor2	1.9768596	1.9768596	0.9832104	0.22614574	0.013866425	0.05192375	-0.013866425	0.09152365	-0.84616613	-0.8647437	-1.0169654		PREDICTED: Rattus norvegicus family with sequence similarity 65, member B (Fam65b), transcript variant X8, mRNA [XM_017600534]	CAGACTTTCAGGGTGTCATTTTTTAAAAGTTGTTTTTATAGTAATGCAACTTCAAACAGA
A_64_P018587	0.03631117	0.009769633	up	Hoxc13	1.7699199	1.7699199	0.82368404	0.3768735	0.121424675	0.65646744	-0.1214242	0.45908403	-0.31505203	-0.21667957	-1.0438652		homeobox C13 [Source:RGD Symbol;Acc:1563984] [ENSRNOT00000033300]	CGTGTGAAAGAGAAGAAGGTGGTCAGCAAATCGAAAGCGCCTCATCTCCACTCCACCTGA
A_44_P1080595	0.0055588204	5.789903E-4	down	Ldb2	1.7457961	-1.7457961	-0.80388504	-0.4175253	-0.12678385	-0.4135518	0.12678385	-0.21659994	0.5539651	0.58152723	0.6475568		Rattus norvegicus LIM domain binding 2 (Ldb2), mRNA [NM_001106009]	AGTTTTGGGAAAGTAACTTAAAGGTACTTCTCCCAACCCCTCCACTCTCCACTGGTTTTC
A_64_P165297	0.013256178	0.002299323	up		1.5761002	1.5761002	0.65635926	0.22428465	0.12984037	-0.060973644	0.20605421	0.060973644	-0.21406126	-0.65836954	-0.76053953			AGTATCAAGTGCTGTTACTAACTGTTGAGCCATCTCTCTAGCCATAATGTACTCTTTTTT
A_42_P625531	0.0019998776	8.313579E-5	up	Extl1	1.9728134	1.9728134	0.9802545	0.14216638	0.2667234	0.2024467	0.06954932	-0.06954932	-1.0354993	-0.91669536	-0.6217668		Rattus norvegicus exostosin-like glycosyltransferase 1 (Extl1), mRNA [NM_001107985]	AGTGGAGTGGGGGAGGGGAGGCTGCTTTTCCTGGGTTCATCCACCTGGAACTGGAATTAT
A_44_P519948	6.765488E-4	1.4218462E-5	up	Fcar	3.5526865	3.5526865	1.8289104	-0.05871725	0.39597368	0.08952379	0.17320013	0.05871725	-1.8847098	-1.9825525	-1.2242503		Rattus norvegicus Fc fragment of IgA receptor (Fcar), mRNA [NM_201992]	ATAGAATACTCCCTCTGAAAAGATGAGCCAGAATCAGTCTCGTCTTTCTTCCTGTCAGGT
A_44_P992908	0.0038582506	2.7889895E-4	down	Hspb1	1.6229862	-1.6229862	-0.6986507	-0.12875414	-0.025426388	-0.2854457	0.025426388	-0.08378458	0.48538637	0.5889144	0.7228608		Rattus norvegicus heat shock protein family B (small) member 1 (Hspb1), mRNA [NM_031970]	GGATGAACATGGCTACATCTCTCGGTGCTTCACCCGGAAATACACGCTCCCTCCAGGTGT
A_44_P1082538	0.001565889	5.5075307E-5	up	LOC685157	1.7476705	1.7476705	0.8054332	0.110072136	-0.024274826	0.07468414	0.034992218	0.024274826	-0.6115055	-0.77033615	-0.9026089		Rattus norvegicus similar to paired immunoglobin-like type 2 receptor beta (LOC685157), mRNA [NM_001115044]	AAGTTTTGGCAGTCAATGCTTGGGACCAAACTCATCATTCATGCTCTCACTACTACCCCA
A_44_P684180	0.03163274	0.008014115	up	Lrrn1	1.6098607	1.6098607	0.6869358	0.23576832	0.4719119	-0.23576832	0.6031828	0.4116459	-0.4163375	-0.24327278	-0.5091529		Rattus norvegicus leucine rich repeat neuronal 1 (Lrrn1), mRNA [NM_001037363]	CTTGCTACTTTGTTGAATGATGTTAGTTGACTGTACTGTAATGTTGTATCAACTGAACTG
A_44_P398238	0.013044092	0.0022406164	up	Iqce	1.6726176	1.6726176	0.74210757	0.13190508	0.15403605	-0.04921055	0.04921055	0.1416049	-0.9531336	-0.23496056	-0.7817011		IQ motif containing E [Source:RGD Symbol;Acc:1311349] [ENSRNOT00000051565]	CGGCTGAAGACAGCCTAACACAAGAGGAGTCCATCATTGTCATCCAGTCCATCCTCCGTG
A_44_P248248	0.0068173655	8.357023E-4	up		2.096319	2.096319	1.0678582	0.44883633	0.04092264	0.690547	0.19089937	-0.04092264	-0.64125586	-0.6422219	-1.1219273		PREDICTED: Rattus norvegicus signal-regulatory protein beta 2 (Sirpb2), transcript variant X1, mRNA [XM_017590294]	CATCGGAAACAATTTCCCCAGAGTAACAAATGCTTCAGATGCTTCAAAGAGAAACAACCT
A_44_P1149851	0.0018403126	7.140243E-5	up	LOC102550762	3.2472622	3.2472622	1.6992239	0.58094645	-0.13913918	0.13913965	0.22980309	0.15707445	-2.0125475	-1.2369671	-1.2674623		PREDICTED: Rattus norvegicus uncharacterized LOC102550762 (LOC102550762), ncRNA [XR_360667]	TGCAAATCCTTTCCCTCTGGATGCAATAAACAGTTGATTATATGACTCAAATGTGAACTT
A_44_P1083312	0.002865358	1.5985064E-4	up	Ggn	1.8632419	1.8632419	0.897815	0.09967518	0.20091772	-0.09967518	0.33226442	0.40749884	-0.7431946	-0.6879344	-0.69790745		Rattus norvegicus gametogenetin (Ggn), transcript variant 1, mRNA [NM_001013065]	TAGCTGGCCTAGAGCACTACGACTTGCAGGCCACTCATTCTACCTGAGTGCAACTGCCCA
A_44_P298331	0.01735518	0.0034229385	up	Gsdma	2.0027137	2.0027137	1.0019562	0.051787853	0.27358437	0.9564824	-0.051787853	0.55478764	-0.40699625	-0.87099695	-0.6569629		Rattus norvegicus gasdermin A (Gsdma), mRNA [NM_001108297]	CCAGCAGAAGCTTCTAGTGAAATCCTTGGAGAAAGAGATCCTACCACTGCAACTGAAACT
A_44_P1367652	0.010171146	0.0015620813	down		1.8208542	-1.8208542	-0.8646154	-0.32763958	-0.64562416	-0.04031086	0.040311337	-0.266016	0.6352682	0.38002777	0.8349829			AAAGACCAGATGATGTGCTTCATCGCACTCATGATGAGATTGTCCTCCTGCATTGCTTCT
A_44_P255817	0.001220953	3.524691E-5	up	Pram1	2.6076155	2.6076155	1.3827311	0.11946249	0.3235364	0.38850832	0.24988317	-0.11946249	-0.9006753	-1.2384982	-1.4318633		PML-RARA regulated adaptor molecule 1 [Source:RGD Symbol;Acc:1564330] [ENSRNOT00000060002]	TCCGGCGTGGAGAGATCCTAGAGGTGATTGAATTCACTAACAAGGATGAGATGCTCTGCC
A_64_P144799	0.0029965965	1.7508982E-4	down	Meox1	1.6162466	-1.6162466	-0.69264734	-0.08552432	-0.045660257	0.045660257	-0.27854323	-0.06461167	0.61251235	0.5791023	0.62911963		Rattus norvegicus mesenchyme homeobox 1 (Meox1), mRNA [NM_001108837]	GAGATGGCAAGTTAAAGCATGTATCAGTTTCCCCCTAAAGCATACTTCATATGGTTTTTT
A_64_P100788	0.045122586	0.01324499	up	Ing3	3.227836	3.227836	1.6905673	0.044314384	0.25381088	0.35360146	-0.15192986	-0.018762589	-2.2778935	-2.52395	0.018762589		Rattus norvegicus inhibitor of growth family, member 3 (Ing3), mRNA [NM_001034107]	GGCCTCTGGGGGAAAGGGCGTTAAAGTGATACATTTTTATACCAAATGTGTTTATTTTTT
A_44_P1110986	0.032725204	0.008419371	up	Cd200r1	1.64774	1.64774	0.7204886	0.15859842	0.115560055	0.7750921	0.3383851	-0.115560055	-0.23608446	-0.5196271	-0.642509		CD200 receptor 1 [Source:RGD Symbol;Acc:61837] [ENSRNOT00000002799]	GGGATGATATAACTTTTCCCTCCAGTTTTTTGGAGGGAAATATTAGGAATACATGTATTG
A_44_P729258	0.004238493	3.4614207E-4	up		3.403613	3.403613	1.7670671	0.46135378	-0.46135426	0.84121895	0.5742178	0.67863274	-1.2938385	-1.6428113	-1.10811			GCCAGGGTTATCATTGCTCTCAATGAGAATTTTCTGAAGCTCATTTTCTGGTATGTCAAT
A_64_P107821	0.008404986	0.0011510755	up	Arsi	1.6408263	1.6408263	0.7144225	0.19903088	0.28415585	-0.014716625	0.51853466	0.014716625	-0.44188452	-0.49087763	-0.60947275		Rattus norvegicus arylsulfatase family, member I (Arsi), mRNA [NM_001047881]	TTTGCAAGCTTCGATCTTTTTTCCGTAAACTCAATACCAGGCTGATGTCCCACCGGATCT
A_44_P135183	2.3454143E-4	2.357977E-6	up	Sell	2.8983965	2.8983965	1.535255	0.024450302	0.11346626	0.28615665	0.08058262	-0.024450302	-1.223875	-1.4673052	-1.6264615		Rattus norvegicus selectin L (Sell), mRNA [NM_019177]	GCTCAGAAGAAACTGACTTAATTGGGGAGAGAAAAACTGTCTGCAGATCATCTGGCTCCT
A_43_P16130	0.024590937	0.0056224084	up	Tas2r130	2.4085684	2.4085684	1.2681758	1.1164479	-0.19893456	0.9521141	0.19893456	1.1881919	-0.46106768	-0.8005147	-0.58889294		taste receptor, type 2, member 130 [Source:RGD Symbol;Acc:1597354] [ENSRNOT00000007435]	AACTAAAACAGGCATCTGTAAGGGTGCTTTGTAGAGTAAAGACTATGTTAAAGGGAAGAA
A_64_P074332	0.0038528692	2.753913E-4	down	Manf	1.5554729	-1.5554729	-0.6373532	-0.11959696	-0.053913593	0.053913593	-0.2075181	-0.17353106	0.49524355	0.49996805	0.6164603		Rattus norvegicus mesencephalic astrocyte-derived neurotrophic factor (Manf), mRNA [NM_001108183]	ATGATGCCGCCACCAAGATCATCAATGAGGTATCGAAGCCTCTGGCCCACCATATCCCTG
A_44_P876408	0.0060241385	6.568501E-4	up	Lrrc4	2.512489	2.512489	1.3291173	0.09509587	0.134619	0.043596983	0.4973266	-0.043596983	-1.2501118	-1.7029579	-0.5980575		Rattus norvegicus leucine rich repeat containing 4 (Lrrc4), mRNA [NM_001037336]	AAGCTTTTCTCATGCTTACGGTTTAGTGACTATTCATTCTAAATGCTGATTCATTAGGGA
A_64_P122297	0.01921757	0.0039145257	up	LOC691141	1.6250079	1.6250079	0.70044667	0.2875533	0.13127851	0.6431298	0.021018505	-0.021018505	-0.30461645	-0.52494574	-0.6346011		Rattus norvegicus hypothetical protein LOC691141 (LOC691141), mRNA [NM_001109624]	GGGCCTGCCAATGAGGCTGAAGAATGAGGACCCCTTTATCCAGTTCTTTCCTTCCCACAG
A_44_P333078	0.024377687	0.0055567613	down	Adamtsl2	2.3986237	-2.3986237	-1.2622068	-0.9132178	-0.6232226	-1.2686822	0.30704236	-0.30704236	0.8649838	0.43049932	0.80806375		ADAMTS-like 2 [Source:RGD Symbol;Acc:1305459] [ENSRNOT00000036995]	GTGAGGATGCGAGATGTGAAGTGTTACCAGGGAACCGACATTGTCCGTGGATGTGACCCA
A_64_P125676	0.0042372644	3.4283532E-4	up	Sptbn4	1.58095	1.58095	0.66079175	-0.05210924	0.07967138	0.098646164	0.1846757	0.05210924	-0.6499605	-0.41419888	-0.7004199		Rattus norvegicus spectrin, beta, non-erythrocytic 4 (Sptbn4), mRNA [NM_001100845]	GGCGGTGTGGCAGGCGCACACTGTATGTACCTATAATAAACCCTTTTGGCTTTGATGGTC
A_44_P1054324	1.05398685E-4	7.9931885E-7	up	Csta	4.8792624	4.8792624	2.286663	0.36349654	0.56572413	-0.07462001	0.07462001	0.2779181	-2.1125867	-2.1624982	-1.8606212		Rattus norvegicus cystatin A (Csta), mRNA [NM_001105876]	ACAGCAAATTCTAAAGTGACCTGATTCCTCTCACTGTAAACAGATATGGCCATCAATAAA
A_64_P056569	0.0017926696	6.831189E-5	up	Fus	1.88143	1.88143	0.91182965	0.14201117	0.03917551	-0.03917551	0.21889353	0.22931242	-0.9221339	-0.8549323	-0.6042924		Rattus norvegicus fused in sarcoma RNA binding protein (Fus), mRNA [NM_001012137]	TTACCCTTGTTATTTTGTAAACTTACAATTCAGGATTGCTCATGGATATTTTTTGGGGGG
A_64_P127986	0.036219854	0.00971997	down	Fam126b	1.5065837	-1.5065837	-0.5912808	0.20489264	-0.17570782	-0.19867516	-0.35093927	-0.32082653	0.71902466	0.37435627	0.17570782		Rattus norvegicus family with sequence similarity 126, member B (Fam126b), mRNA [NM_001025710]	ACAAGCAGATCTCAGCATAGATTCAGTTGAGCTGACACCGATGAAGAAACACTTGAGCCT
A_42_P553918	0.018733216	0.0037777517	down	Prx	2.1410043	-2.1410043	-1.0982877	-0.59067297	-0.7182126	-1.0884223	0.20383883	-0.20383883	0.6760316	0.6059146	0.57453203		Rattus norvegicus periaxin (Prx), mRNA [NM_023976]	CATCTCATTGCCTGACGTAGAACTCACATCACCAGTGAGTAGCCACGCTGAGTACCAGGT
A_44_P1097053	0.013352777	0.0023251718	up	LOC100911949	1.6252885	1.6252885	0.7006958	0.05548787	0.26306033	0.1854012	-0.05548787	0.121460676	-0.72448325	-0.8198345	-0.21581626		PREDICTED: Rattus norvegicus uncharacterized LOC100911949 (LOC100911949), mRNA [XM_003751342]	TTACAGTGAAGGACATTTTAACGAGCCCATTACGGGCCAAATGCAGCCATTAATGGCACT
A_44_P726255	0.034578476	0.009055887	down		1.9120413	-1.9120413	-0.93511367	-0.47206306	0.1460495	-0.038527012	-0.47435093	-0.46311474	0.8451834	0.038526535	1.1404276		UI-R-C2p-rn-d-09-0-UI.s1 UI-R-C2p Rattus norvegicus cDNA clone UI-R-C2p-rn-d-09-0-UI 3', mRNA sequence [AI500919]	TTTCCATGTGACAGGACCCCTAGTTTCAATTGGTCTTCTTCCCCTAATTCTCATAAACTC
A_44_P1151107	0.029586788	0.007324951	down		1.6913716	-1.6913716	-0.7581936	-0.1586256	-0.15058708	-0.1412859	0.14128637	-0.6120167	0.83503103	0.15478182	0.73203087			AACAGCAAACACTTGTAATGACTGAATCACCCCTCAACCCCATCTTGTATATTTTAATGG
A_44_P551075	0.028939081	0.007094977	up	Nfam1	1.9544734	1.9544734	0.96677995	0.6075697	-0.04826641	0.40321493	0.29975986	0.04826641	-0.22317934	-0.5361676	-1.3546662		NFAT activating protein with ITAM motif 1 [Source:RGD Symbol;Acc:1308316] [ENSRNOT00000037681]	TTTAGCTGCAAAATCCACAACTTCCTAGGAACCGAGATCTTCATGTTCACCGTTAGCTTC
A_44_P1110951	0.010458338	0.0016255107	down		1.8272696	-1.8272696	-0.86968946	0.106081486	-0.48863935	-0.3853345	-0.106081486	-0.5505357	0.8371568	0.509181	0.4080248			GTTCAATTTCGGCGCATCTATGCTGACAGAAATCTAGAAGGTATGGCTTGGGGAATTAAA
A_64_P024570	0.016635075	0.003246337	up	Il12a	2.2547278	2.2547278	1.1729532	0.061809063	0.19714594	-0.061809063	0.47692108	0.50391436	-1.6202545	-0.34403276	-0.84778404		Rattus norvegicus interleukin 12A (Il12a), mRNA [NM_053390]	CAATCATCAGCAGATCACTCTGGACAGAAACATGCTGATGGCTATTGATGAGCTAATGCG
A_44_P537122	0.0034306424	2.1708915E-4	down		1.7917808	-1.7917808	-0.8413942	0.03217244	-0.24277091	-0.34366012	-0.03217244	-0.07922816	0.5290086	0.85294414	0.7428343		BP504136 Rattus norvegicus insulinoma RINm5F Rattus norvegicus cDNA clone RI07109 5', mRNA sequence [BP504136]	AAACACCCTCACATACTGCTTTCACTCCATGTCTGCACATGTCTCTCTGTGCACACAGTG
A_44_P1113190	0.008769733	0.0012279518	up	Nek10	1.545809	1.545809	0.6283621	0.059602976	0.033956766	0.123980284	-0.033956766	0.38777232	-0.36795163	-0.56997657	-0.6043446		PREDICTED: Rattus norvegicus NIMA-related kinase 10 (Nek10), transcript variant X3, mRNA [XM_008767545]	CTGAAAAAAGGAAATAGATGCCTCTATAGAGGATTCACCTGAAAGTTGAAAGCATGTTAT
A_44_P465329	0.0068173655	8.315654E-4	up	Mal	1.995007	1.995007	0.9963938	0.65301895	-0.117072105	0.56892586	0.4020071	0.117072105	-0.5657363	-0.787508	-0.6615658		Rattus norvegicus mal, T-cell differentiation protein (Mal), mRNA [NM_012798]	TCTAAAATGCTCTAGTCTGTGTTTGGGCATGTTCTCAGATCATTTCTTTCGGGGAGAAGA
A_44_P541144	0.015521933	0.0029093556	up	Igsf9	1.5283251	1.5283251	0.6119514	-0.097923756	0.22758484	0.3378749	0.097923756	0.13530827	-0.6886239	-0.48302746	-0.24374199		Rattus norvegicus immunoglobulin superfamily, member 9 (Igsf9), mRNA [NM_001107197]	ACAGTCAGCAAAAGGAGGAACACCTCTGTGGATGAGAACTATGAATGGGACTCGGAATTC
A_44_P479283	0.028223991	0.0067789727	down		1.6304119	-1.6304119	-0.70523643	-0.148839	-0.3207388	-0.30519962	-0.39739323	0.19946003	0.8173003	0.148839	0.5659437		UI-R-CX0s-cct-h-04-0-UI.s1 UI-R-CX0s Rattus norvegicus cDNA clone UI-R-CX0s-cct-h-04-0-UI 3', mRNA sequence [BI285786]	CACTGCATACCCTGTAAAATTAATGACACTTGAGCTATTAAAACATAATACAGATTAAAA
A_64_P013226	0.0060405727	6.654395E-4	up	Lsp1	1.5273372	1.5273372	0.6110186	0.2075162	0.011888981	0.18966722	0.07757139	-0.011888981	-0.36869383	-0.5128207	-0.66668844		Rattus norvegicus lymphocyte-specific protein 1 (Lsp1), mRNA [NM_001025420]	AAGTCCTGCCCTGTTTATGGATCCTTCGTTTTGTGTAATAAAGTGCATTGAGTGTCCCCT
A_64_P086209	0.015025468	0.0027621891	up	Nkr-p1c	1.5675975	1.5675975	0.64855516	0.15546203	0.11331868	0.5182698	-0.10417867	0.10417867	-0.45078397	-0.3880136	-0.6346376		Rattus norvegicus killer cell lectin-like receptor subfamily B member (Nkr-p1c), mRNA [NM_001040189]	TTCAGTTTATGTGACAGAAAAGGAAACTAAGGTAACTTAGCTCTTCCCGCCTGCCGTCCT
A_42_P559264	0.01593887	0.0030152518	up	Atp8b4	1.5024365	1.5024365	0.58730406	0.29270363	0.01691246	0.36493778	-0.01691246	0.03548813	-0.29389	-0.4188614	-0.63328314		PREDICTED: Rattus norvegicus ATPase phospholipid transporting 8B4 (putative) (Atp8b4), transcript variant X7, mRNA [XM_008775509]	GCTGATCAACCAAAACTACTTTCCACAAAGAGCTTTTAATCTTGTGCCATCTTGATAGAT
A_44_P373153	0.020654727	0.004354343	up	Myo6	1.5902084	1.5902084	0.66921586	0.20075154	-0.0531404	0.0531404	0.6720388	0.27004504	-0.35106444	-0.46442866	-0.5064533		myosin VI [Source:RGD Symbol;Acc:1560646] [ENSRNOT00000016428]	CGATCTCAGTAAATGGAAATACGCAGAACTTCGCGATACAATCAACACTTCCTGTGACAT
A_44_P988320	0.0034407228	2.1885602E-4	up	LOC680227	1.5005392	1.5005392	0.585481	0.014361143	0.119508505	0.13987088	0.08612895	-0.014361143	-0.51148057	-0.49309897	-0.5445583		LRRGT00193 [Source:RGD Symbol;Acc:1594204] [ENSRNOT00000076538]	ACCAAGCAATAATGCACATTTCTGACTGCTTACGTCAAGCGGACACCAACACTTCGCAAA
A_44_P1111494	0.012353313	0.002088366	up	RGD1566006	1.6467439	1.6467439	0.7196162	0.06999779	-0.06999779	0.5179138	0.40352964	0.3367238	-0.36894274	-0.4071226	-0.62788296		similar to paired immunoglobin-like type 2 receptor beta [Source:RGD Symbol;Acc:1583253] [ENSRNOT00000046100]	TATATCAGCAGAGTTTCTCTGCAAACAACTGAAGGCATGAAGTCGTGGCAGTCTGTAGCT
A_44_P1092408	0.009827171	0.0014639328	down	LOC681385	2.0997505	-2.0997505	-1.070218	-0.5160923	0.091879845	-0.09187937	-0.5342393	-0.23164749	1.2787337	0.46486855	0.69786406		similar to Vomeronasal secretory protein 2 precursor (Vomeronasal secretory protein II) (VNSP II) (Lipocalin-4) [Source:RGD Symbol;Acc:1596705] [ENSRNOT00000067576]	AAGCATTCCATTTGAGAAAAAATTTCAAGAAGGACACCTCATAGGAAAGTGTCCAAAAGA
A_44_P669616	0.039666995	0.011029807	up	Dact1	1.5714942	1.5714942	0.652137	0.23613358	0.32568026	-0.3561201	0.41501665	0.31692553	-0.6540041	-0.5036917	-0.23613358		dishevelled-binding antagonist of beta-catenin 1 [Source:RGD Symbol;Acc:1564008] [ENSRNOT00000011466]	CAGCGACTCTGAGGAGAGCGGGGGTTTAATCTGGTCCCAGTTTGTCCAGACTCTCCCTAT
A_43_P14911	0.0036856304	2.4769478E-4	up	Il1b	3.0717409	3.0717409	1.6190565	-0.18361044	0.4394307	0.5289874	0.18361044	1.0454192	-1.0971637	-1.1380849	-1.4136186		Rattus norvegicus interleukin 1 beta (Il1b), mRNA [NM_031512]	GCTGAAAATGAAGAGTTTCATATTGTGTGGATGAGAGTGTTTATGAATGAAGCACAAGCA
A_44_P423651	0.005522728	5.714185E-4	down	Prss12	1.5869409	-1.5869409	-0.6662484	-0.19103456	-0.24186683	0.08231807	-0.118872404	-0.08231807	0.45725226	0.73504424	0.47538447		Rattus norvegicus protease, serine 12 (Prss12), mRNA [NM_053504]	CAGCTGTGCCTTTGTTACCCAAGAGGTTTTGTAAGGAACGTTACAAGGGACTGTTTACTG
A_44_P638170	0.0043208427	3.5824077E-4	down	Eps8	1.7810315	-1.7810315	-0.832713	-0.16963196	-0.11460304	-0.46590614	0.11460304	-0.18446064	0.6335583	0.6062784	0.76630306		epidermal growth factor receptor pathway substrate 8 [Source:RGD Symbol;Acc:1310590] [ENSRNOT00000009328]	CCTGCATAGATTATGCTTTGATGTAGTTTCTGCTTATTACGTCAACTGTAATTAAACACC
A_44_P1110089	0.016129851	0.0030955905	up	Vmp1	1.6039828	1.6039828	0.6816587	0.08616257	-0.08616257	0.3600645	0.39134216	0.40182686	-0.36568165	-0.2895708	-0.69778347		PREDICTED: Rattus norvegicus vacuole membrane protein 1 (Vmp1), transcript variant X2, mRNA [XM_006247079]	CTTCCTAGGAAGTTGGGGTAGTCGTCAGAGTCCTAACTGAATAAATAAAATGAAAAGTCA
A_64_P164498	0.008164195	0.0011030148	up	LOC685157	1.6088963	1.6088963	0.6860713	0.22528887	0.0135035515	0.35178614	-0.0135035515	0.026775837	-0.3984475	-0.52330637	-0.7741494		similar to paired immunoglobin-like type 2 receptor beta [Source:RGD Symbol;Acc:1597726] [ENSRNOT00000065873]	GTTGTGGTCATCATGCCCCTCTGTGGATGGATGATCTTCCTGTGGTGGAAACAAAGGTAA
A_43_P13144	0.0072718654	9.404722E-4	up	Cdkn2c	1.5410212	1.5410212	0.6238867	0.2698598	0.26069212	-0.054590702	0.20108223	0.054590702	-0.6085682	-0.48193598	-0.34217548		Rattus norvegicus cyclin-dependent kinase inhibitor 2C (Cdkn2c), mRNA [NM_131902]	TTTGCTGGAGTTCCAAGCTGATGTTAACATCGAAGATAATGAAGGGAACCTGCCCTTGCA
A_64_P063129	0.003906176	2.8772975E-4	down	Slc35e4	1.5512918	-1.5512918	-0.6334701	-0.2596283	-0.0071611404	-0.13411999	0.0071611404	-0.13330364	0.5371294	0.57301617	0.47403336		Rattus norvegicus solute carrier family 35, member E4 (Slc35e4), mRNA [NM_153316]	CACTCTGGTGCCTCCCCTGGATTTGGGTCTTCCATCCCCAATAAAGTATTTTTTCTTGGG
A_43_P12658	0.021210698	0.004516458	down	Kcnh1	1.5464163	-1.5464163	-0.6289287	-0.2991569	-0.075571775	-0.5918586	0.0404346	-0.0404346	0.48449445	0.33414292	0.4881966		Rattus norvegicus potassium voltage-gated channel subfamily H member 1 (Kcnh1), mRNA [NM_031742]	TGGATGTGGAGAACATGTGGGCACTCCACGGATGATACCCCCTTTTCTTGACATTTTTAA
A_44_P1162835	0.006770285	8.0294936E-4	down	Hgfac	1.6235635	-1.6235635	-0.69916385	-0.40851974	-0.28753376	-0.2912984	0.09015751	-0.09015751	0.4590912	0.5153513	0.53063774		Rattus norvegicus HGF activator (Hgfac), mRNA [NM_053320]	GGTGCCGACATCAGCCCCAACATGCTCTGTGCTGGATACTTTGACTGCAAGTCTGATGCC
A_44_P1084217	0.0041388986	3.228941E-4	up	LOC24906	2.0718374	2.0718374	1.0509108	0.20836544	-0.051376343	0.5457449	0.13161564	0.051376343	-0.6718621	-0.77891684	-1.1705179		Rattus norvegicus RoBo-1 (LOC24906), mRNA [NM_031537]	TCTTGAATAATATTAAAATCGATACCTCCTGTGTCAGTGGGAGCCCCCCACTCAGGTACT
A_64_P002546	0.045380406	0.013362591	up	Retn	1.9887259	1.9887259	0.9918444	0.55579567	0.48972797	0.30397892	-0.5237007	0.85327816	-0.6285248	-1.0355816	-0.30397892		Rattus norvegicus resistin (Retn), mRNA [NM_144741]	AGATGAGGGTCTGGAAATACACAATGGGATGATGGTGGTGATAAAGATGCACGGTAAAGT
A_44_P548257	0.036508705	0.009839645	down	Shisa4	1.658935	-1.658935	-0.73025733	-0.33422184	-0.032144547	-0.33116198	-0.016636848	0.016636848	0.80661774	0.92665195	0.038985252		BC044813 transmembrane protein 58 {Mus musculus} (exp=-1; wgp=0; cg=0), complete [TC587545]	AACCAGGCCGTGGATGAGGGGTGGGTAGGGAGGGCTTGGGATTCATGAGCTATTTTCACT
A_42_P735934	0.004603858	4.0190725E-4	down	Dpf1	1.9552075	-1.9552075	-0.9673217	-0.30220962	-0.26987052	0.26859403	-0.26859403	-0.32097983	0.92149043	0.8312719	0.61336684		Rattus norvegicus double PHD fingers 1 (Dpf1), mRNA [NM_001105729]	AGTGGATGCCAGCCAGTGGCACGGAAAAAGCCTTTTTCTAAAGAAAAAGACAAAACGTGA
A_44_P358194	0.030180218	0.0075306427	down	Fmo3	2.1830752	-2.1830752	-1.1263618	-0.7220583	-0.4406047	-1.0895305	-0.6314521	0.4406047	0.50581217	0.5392995	0.8681493		Rattus norvegicus flavin containing monooxygenase 3 (Fmo3), mRNA [NM_053433]	AAGCCTATGAAGACCCGTGTCGTCGGTGGTATTCAGAAACCTTGCTTGTATTCCCATTTT
A_44_P1089886	0.009521652	0.0013875664	down	Ucn2	3.2105768	-3.2105768	-1.6828325	-0.07027149	-0.98211145	0.07027197	-1.3254509	-0.37572622	0.7896285	1.1075287	1.5413675		Rattus norvegicus urocortin 2 (Ucn2), mRNA [NM_133385]	TGCAATGGAATCCTCGAATGTCCTAGAACTTGCTAATAGCAATCCTTCTGCCTCAAAAAA
A_43_P21844	0.015558184	0.002928388	up	LOC102546787	1.8700969	1.8700969	0.903113	0.63952494	0.16852808	0.7139745	0.14086437	-0.14086437	-0.6204686	-0.7400565	-0.43559742		PREDICTED: Rattus norvegicus uncharacterized LOC102546787 (LOC102546787), transcript variant X3, ncRNA [XR_590829]	TAAAAGAGACATGTCCCAACCAACCAGCCAAGCTGACCCGGAGCGTGACTTCAGCCCTCA
A_44_P398210	0.016260738	0.003135731	up	Csf2rb	1.680896	1.680896	0.7492305	-0.10011101	0.10011053	0.24601269	0.5870929	0.19830751	-0.5015402	-0.80533075	-0.32197285		Rattus norvegicus colony stimulating factor 2 receptor beta common subunit (Csf2rb), mRNA [NM_133555]	ATCTGAACCCATGGAGCAGTCTTCCAATGTTCAAGTAGACCCACCAACTCTTTCTGGCAG
A_44_P1102613	0.0038898496	2.8223093E-4	up	P2ry13	1.7287493	1.7287493	0.78972864	0.07553911	-0.0025525093	0.060525417	0.0025525093	0.07783365	-0.4682083	-0.79684544	-0.97579336		PREDICTED: Rattus norvegicus purinergic receptor P2Y13 (P2ry13), transcript variant X1, mRNA [XM_008760991]	CATCCCTCAACTAGTTATCGAATTGATTTAGGATAATTCACTAAAGTATGCACTGTGCAA
A_43_P13746	0.02852382	0.0069432114	down		1.8187727	-1.8187727	-0.8629652	-0.53059006	-0.57144976	0.10492277	-0.1799016	-0.10492277	1.124392	0.39672756	0.29861116		UI-R-A0-ag-b-12-0-UI.s2 UI-R-A0 Rattus norvegicus cDNA clone UI-R-A0-ag-b-12-0-UI 3' similar to dbj [AA818075]	TCTATCCCAGCATTGAAGAGATTGAGTTAACATGGGCAAACCCTTATCTCAAGCCTCGTG
A_44_P1159388	0.012780672	0.0021753707	down		1.5069021	-1.5069021	-0.5915857	-0.097447395	-0.047655582	0.047655582	-0.28227854	-0.4078679	0.32348824	0.5222883	0.45642424		centrosomal protein 350 [Source:RGD Symbol;Acc:621162] [ENSRNOT00000005195]	TTGATAAGTACGTCGTCTTGGCGAGATGGACAGAAGTTAGTAAAGAGGATTCTGGGACCT
A_43_P14837	0.013115648	0.0022653108	up	LOC102554193	2.4808729	2.4808729	1.3108478	0.6794472	-0.103581905	0.47387218	0.26920462	0.103581905	-0.40030766	-0.9970026	-1.6817188		PREDICTED: Rattus norvegicus uncharacterized LOC102554193 (LOC102554193), ncRNA [XR_345541]	CAACCTTTTGATGTTGGGATGGCTCATGCTCAGTAACCACACTGTCAAAGCCACAAAATA
A_44_P217744	0.019913318	0.00412523	down		1.6172998	-1.6172998	-0.6935871	-0.38774705	-0.06783891	0.06783891	-0.50113845	-0.5588777	0.32454324	0.31789756	0.5696628		membrane-spanning 4-domains subfamily A member 4A-like [Source:RGD Symbol;Acc:6493207] [ENSRNOT00000074966]	ACCCAATTTGGGGGTCCATAATGTTTATTATTTCAGGATCATTTTCAATTGTAGCAGGAA
A_44_P1102838	0.008956281	0.0012782867	up	Pglyrp4	1.7276692	1.7276692	0.788827	0.020230532	0.5779617	0.3720734	0.25221133	-0.020230532	-0.42698455	-0.5233915	-0.6947572		PREDICTED: Rattus norvegicus peptidoglycan recognition protein 4 (Pglyrp4), transcript variant X1, mRNA [XM_017590875]	CTTATTTTTGTCCATGGTGCTCTGAAAAATGGAAGGGTAAGAGGAAAGACAAATAAAAGG
A_42_P820657	0.0042372644	3.4286047E-4	up	Il1r2	2.093756	2.093756	1.0660933	0.16513348	0.20073509	0.515358	0.0978384	-0.0978384	-0.56824017	-1.134872	-0.9664321		Rattus norvegicus interleukin 1 receptor type 2 (Il1r2), mRNA [NM_053953]	TTGCCACGAATCCACGGAGTTTTCAGTCACTCCATACCACAGTCAAAGAAGTTTCTTCCA
A_42_P590834	0.0011715087	3.2337004E-5	up	Ackr1	1.9907544	1.9907544	0.9933152	0.009811878	0.12939405	0.26356554	0.10890055	-0.009811878	-0.84062815	-0.7609353	-1.0772662		PREDICTED: Rattus norvegicus atypical chemokine receptor 1 (Ackr1), transcript variant X2, mRNA [XM_002724893]	CTCCCTGCAAGATAGGCTTCTCAAATGGATACCCTTGCAGGCAACTCGTAGTTTGTTTTT
A_44_P1112851	0.038189527	0.010421315	down	Dok7	2.2577624	-2.2577624	-1.1748936	-0.55998373	-0.27163506	-1.3985276	-0.8603406	0.27163506	0.6220646	0.3166237	0.89468145			GTGTTGCTCTACTGCGTTTCAAAAATCTGTTTGTAATACATTCTCAGACTGGAAATAAAG
A_64_P087114	0.01970856	0.004069158	up	Zeb2os	1.5435457	1.5435457	0.62624824	-0.05068946	0.33637977	0.42251515	0.40206647	0.05068946	-0.38561273	-0.2098496	-0.58670545		Rattus norvegicus zinc finger E-box binding homeobox 2, opposite strand (Zeb2os), long non-coding RNA [NR_132636]	CAAACTGAACAAAACCTCGCCAAGAGTGTCGGGAGGCAGGACCGTTATTCCTGCCGAGCA
A_44_P113421	0.0396807	0.01104734	down	Nmt2	1.5054957	-1.5054957	-0.5902386	-0.12875867	-0.6502483	-0.31799817	0.12875867	-0.45172906	0.39720654	0.2516706	0.26985335		PREDICTED: Rattus norvegicus N-myristoyltransferase 2 (Nmt2), transcript variant X2, mRNA [XM_017600494]	TATAGAGTTGACATGTGGTAGATACTTACTTAAGGAGCAATATGAAAATGTACCAGTGAC
A_44_P1083158	6.0449387E-5	2.7921195E-7	up	Mmp8	15.424727	15.424727	3.947173	0.67089534	0.21469855	0.9390609	0.51060176	-0.21469855	-3.6549199	-3.5038521	-3.410412		Rattus norvegicus matrix metallopeptidase 8 (Mmp8), mRNA [NM_022221]	ATGGATCCAGGTTACCCCACTAGCATAGCAAGCGTGTTCCCAGGAATAAACTGTAGAATT
A_64_P095068	0.043031167	0.012392579	down	Lrp5	1.795367	-1.795367	-0.84427875	-0.20640326	-0.08322573	-0.18796587	0.12964678	-0.022188663	1.1202254	1.1683402	0.022188663		Rattus norvegicus LDL receptor related protein 5 (Lrp5), mRNA [NM_001106321]	GGTGGGCAGGGCTGGGAAAACTTTGTACAGTGGAGAAAATATTTATAAACTTAATTTTTT
A_64_P039006	3.1635218E-4	3.7991485E-6	down	Ccdc116	3.0480254	-3.0480254	-1.6078749	-0.37872577	-0.35698152	-0.4234693	-0.009785891	0.009785891	1.2724297	1.411329	1.44436		Rattus norvegicus coiled-coil domain containing 116 (Ccdc116), mRNA [NM_001024740]	GTCCATCTATTTCCAGTGTCCAGATGTTGTCAAAGATTAATAAAGGCTATTTTTTACCCT
A_44_P1090121	0.0052873166	5.323949E-4	down	RGD1308117	1.7033544	-1.7033544	-0.7683786	-0.07671976	-0.12553358	0.07671976	-0.21373415	-0.47122908	0.5477948	0.6900134	0.5810294		Rattus norvegicus similar to 9930012K11Rik protein (RGD1308117), mRNA [NM_001134571]	TGCCTTACCTACCTCATAAGCTTGTTAGGAGATAAAGTAACATTAAACCTTCTCAATGTG
A_44_P1087255	0.013256178	0.0023022278	up	Clec4a3	1.732565	1.732565	0.7929095	0.5110111	0.04793358	0.3859234	-0.022003174	0.022003174	-0.39104176	-0.52145386	-0.899312		Rattus norvegicus C-type lectin domain family 4, member A3 (Clec4a3), mRNA [NM_001005891]	TGGGGCTGGAGTGATAGCTCTTGCAGTGATAAACAGAAGTTGGTTTGTCAGGTGAAAAAA
A_64_P113600	0.035424873	0.009428449	down	Ace3	2.3483934	-2.3483934	-1.2316741	-0.58305264	-0.33430958	0.33430958	-1.1952629	-0.67763996	0.5068493	0.35197926	1.3626208		Rattus norvegicus angiotensin I converting enzyme (peptidyl-dipeptidase A) 3 (Ace3), mRNA [NM_001258237]	TTAAGATATTCATACACCACACCAGGAAGCCTCCATGGATGAAAGCTGAATGGCAGAGCT
A_44_P899264	0.005128603	4.96195E-4	up	Lhfpl2	1.541352	1.541352	0.6241964	0.051803112	0.16404486	-0.051803112	0.1336503	0.12348604	-0.45914507	-0.44619513	-0.71454		Rattus norvegicus lipoma HMGIC fusion partner-like 2 (Lhfpl2), mRNA [NM_001106402]	CTTGAGCCAAATGTAAAATTGTCCTTAGAGCTGACGGACTCAGTGAGAGCCTTCAGATGT
A_44_P370052	0.0065603363	7.6815026E-4	up	Ldhc	2.074067	2.074067	1.0524626	0.22169256	0.09203291	0.33798456	0.012843132	-0.012843132	-0.90463734	-1.3760786	-0.48564577		Rattus norvegicus lactate dehydrogenase C (Ldhc), mRNA [NM_017266]	CTTAAGAGGGTGCATGCTGTTACTACGCTGGTTAAGGGCTTATATGGGATAAAGGAAGAA
A_44_P579054	0.03163086	0.008006332	up	Elk1	1.8034526	1.8034526	0.8507615	0.002038002	0.16943502	0.44853115	0.2991743	-0.002038002	-0.81640816	-1.1309371	-0.054655075		Rattus norvegicus ELK1, ETS transcription factor (Elk1), mRNA [NM_001108059]	AATGGTTTGGGAGTGGTAGCGAGGGAATCAACACTGTTAAAATAGGAAATTGCTACCTCC
A_44_P1159492	0.03856625	0.010581225	down	Syt7	2.2462907	-2.2462907	-1.1675446	-0.2216363	-0.26923752	0.22163677	-0.86822796	-0.51112795	0.39411497	1.6866002	0.43276262		synaptotagmin 7 [Source:RGD Symbol;Acc:62013] [ENSRNOT00000007429]	ATGGAGTTCCTATCCTCCCAAGGAGTTTATTCTAAACATTTCACCCTACGCCCCTTATGG
A_44_P642884	0.0068173655	8.3250273E-4	down	Map3k21	1.5519091	-1.5519091	-0.63404405	-0.23019719	0.073527575	-0.073527575	-0.25120044	-0.24155927	0.34348893	0.5348966	0.58997226		PREDICTED: Rattus norvegicus similar to Mixed lineage kinase 4 (RGD1306091), transcript variant X1, mRNA [XM_008772674]	TGTGTGTGCTAACACACCTAGCAGAACCTGAATATTCATTTTCTGTAGACCCGGTTCCTG
A_44_P1091066	0.0068173655	8.232781E-4	up	Fam71e1	2.3519192	2.3519192	1.2338384	0.61212945	0.2954414	0.59407496	-0.04960513	0.04960513	-1.2456167	-0.45516658	-1.0997446		PREDICTED: Rattus norvegicus family with sequence similarity 71, member E1 (Fam71e1), transcript variant X2, mRNA [XM_006223262]	GCTACGTTGGTTGTACTTTGCCATGCCTGACCTTTTGTTTTAAAATCTAATCAGTTATTT
A_44_P281733	0.010130797	0.001544186	up	Nlrp3	1.7317746	1.7317746	0.7922511	0.25413918	0.1916163	0.09047246	0.35372758	-0.09047246	-0.26956773	-0.79348445	-0.8340113		Rattus norvegicus NLR family, pyrin domain containing 3 (Nlrp3), mRNA [NM_001191642]	CTCCTGCAGAGCCTACAGTTGGGTGAAATGTATTTAAATTGTGAAACAAAACGTACCTTA
A_44_P654444	0.0018320312	7.065802E-5	down	Nr4a3	4.1297803	-4.1297803	-2.046065	-0.6123171	-0.6785283	-0.37169313	-0.3348093	0.3348093	2.0813475	1.7960815	1.2632432		PREDICTED: Rattus norvegicus nuclear receptor subfamily 4, group A, member 3 (Nr4a3), transcript variant X1, mRNA [XM_008763702]	GTCTTCCATAGTTATCACAACTATGAGAGCCTCTTAGGTCACAATTTTTAAATGTTGACA
A_44_P1161080	0.009009709	0.001287993	down	Nat8f3	1.9662336	-1.9662336	-0.9754347	-0.30446196	-0.42295694	-0.52698994	-0.44629335	0.30446196	0.5333934	0.7520819	0.80308485		PREDICTED: Rattus norvegicus N-acetyltransferase 8 (GCN5-related) family member 3 (Nat8f3), mRNA [XM_006236798]	AAACTAGTCTTGAACTCAGTTATCTGCCTGGTTCTGCTGGGATTAAAAAGAGTGTACCAC
A_44_P1120026	0.0051195677	4.8830983E-4	down	LOC102547522	2.2475603	-2.2475603	-1.1683598	-0.22569227	-0.30240536	0.22569227	-0.68517494	-0.6054349	0.8359194	0.8151908	0.89816		PREDICTED: Rattus norvegicus uncharacterized LOC102547522 (LOC102547522), ncRNA [XR_599650]	TCAAAGAGTTGTATTGACTCACCTATGGCTTCCTAGAGTAAAGCTGTATCTGTGATCAGA
A_64_P001401	0.002386507	1.10782436E-4	down	Tinagl1	1.6233718	-1.6233718	-0.6989935	-0.030112267	-0.0051612854	-0.23095512	0.0051612854	-0.10328293	0.65748024	0.6211548	0.59973526		Rattus norvegicus tubulointerstitial nephritis antigen-like 1 (Tinagl1), mRNA [NM_053582]	CCGTTCTGGCTGGACCTTTCCATCCTCAACACTGCTTTCTTACTCTTTAAAAATATTTAT
A_44_P1008867	0.029454965	0.0072787097	down	Neto2	1.5347831	-1.5347831	-0.6180348	0.20123267	-0.3260734	-0.3099358	-0.19488215	-0.15170026	0.68993783	0.54365087	0.15170026		Rattus norvegicus neuropilin and tolloid like 2 (Neto2), mRNA [NM_001107417]	CAACATGTGCATCAACAATTCATTAGTCTGTAATGGCGTTCAAAACTGTGCATACCCTTG
A_44_P1102803	0.0068173655	8.359988E-4	up	LOC102551095	1.7621884	1.7621884	0.8173682	0.45276833	0.1195488	0.119921684	0.058111668	-0.058111668	-0.5554085	-0.5257039	-0.9556489		PREDICTED: Rattus norvegicus uncharacterized LOC102551095 (LOC102551095), mRNA [XM_006232553]	TGTACTTGAGAGTGTATGTCATAAACATGAATAAATCATGCTTTGTGGTCGGTCGTCTAA
A_43_P19727	0.031952724	0.008118302	up	Relt	1.5469443	1.5469443	0.62942123	0.52135396	-0.15770602	0.15770602	0.43934655	0.38216853	-0.19738889	-0.57090354	-0.31424975		Rattus norvegicus RELT tumor necrosis factor receptor (Relt), mRNA [NM_001108495]	CCTATAGGACAGAGGATGCCAATGAGGACACCATTGGAGTCCTGGTGCGCCTAATCACAA
A_64_P156543	0.0042372644	3.4355518E-4	down		2.6650965	-2.6650965	-1.4141878	-0.5055995	-0.54731846	0.24284744	-0.24284697	-0.5534992	1.2267361	0.68337345	1.3686037		maestro [Source:MGI Symbol;Acc:MGI:2152817] [ENSRNOT00000071545]	TTCCATACCTGAAACCCAGAAAGGAGCAGAGTTTCCAAAGTGAAGAAGACCAGAAGAACC
A_44_P496305	9.0826483E-4	2.244442E-5	down	Lpar1	2.1872528	-2.1872528	-1.12912	-0.16631389	0.048838377	-0.048838377	-0.25608182	-0.33762145	1.1240475	0.9668696	0.8404324		Rattus norvegicus lysophosphatidic acid receptor 1 (Lpar1), mRNA [NM_053936]	ATCAGTATTCATTTAGGCTATGGAAGAAACCTACCAGTTACCTTTTAAGTAATGAGACAC
A_44_P1095313	0.03714406	0.010045195	down	Pkhd1	2.1003742	-2.1003742	-1.0706464	-0.068054676	-1.2414012	-0.1355195	0.068054676	-0.80888605	0.66825247	0.3598342	0.87236834		PREDICTED: Rattus norvegicus polycystic kidney and hepatic disease 1 (Pkhd1), transcript variant X2, mRNA [XM_008757980]	CACCATTGATGAAGGTAAATATTTCTGAGCTACTCCTATTAACCAAATAAACCATGGGAT
A_44_P669577	0.004676171	4.1412975E-4	up	Frem1	1.5388098	1.5388098	0.6218149	0.12012005	0.17477751	0.075445175	0.17497158	-0.075445175	-0.58296394	-0.40730572	-0.5932536		PREDICTED: Rattus norvegicus Fras1 related extracellular matrix 1 (Frem1), transcript variant X1, mRNA [XM_006238349]	TGGCTTGGGCTTTATATCCATTAGGAATAGATCATTCTGAAATTTTCTTGACATGAAAGC
A_44_P1360577	0.011996932	0.001994979	up		1.8264084	1.8264084	0.8690094	0.442178	0.18337607	0.0906322	-0.08500409	0.08500409	-0.30194974	-1.0484874	-0.82687926			TCAAAACTATCCGCCTGGTGGTGTCAAAAGGTGAGCTTCCCCTTTCTATGTCGTTTTCAA
A_44_P137677	0.0042372644	3.374201E-4	up	Rhov	1.6226342	1.6226342	0.6983378	0.24687243	0.13132143	0.11949062	0.19405317	-0.11949062	-0.4903655	-0.58528423	-0.6760154		Rattus norvegicus ras homolog family member V (Rhov), mRNA [NM_138542]	TATGGCAGTGCAAGAGATAGGCAGGTGGCCTGAGACTTCTGGACCCTGAGACATCGGGTA
A_44_P278675	0.008822413	0.0012408429	down		1.5687506	-1.5687506	-0.649616	-0.047422886	-0.17372513	0.047422886	-0.049761295	-0.4022088	0.6093445	0.59426117	0.36982536		uncharacterized LOC102556092 [Source:RGD Symbol;Acc:7677226] [ENSRNOT00000001338]	TAGGTGTTGTGGGTGTGGAAAGGCCTTCAGTCAGAGTTCCAGCCTCTGCATCCACCAGAG
A_44_P1135642	0.039012283	0.01074865	down		3.261334	-3.261334	-1.7054621	0.67209625	-0.17177773	-0.31313324	-0.80657005	-0.46427488	0.17177773	2.217609	2.0768042			CTGGTACTATGTAAGAATATTTTCCTAGAAAGTATACCGATTCTTCTGGAATACTCATGG
A_44_P1106302	0.008477798	0.0011669209	up	E2f2	1.5407665	1.5407665	0.6236482	0.08822775	0.12444067	0.2239871	0.04990053	-0.04990053	-0.34387827	-0.49931002	-0.7657628		E2F transcription factor 2 [Source:RGD Symbol;Acc:1593939] [ENSRNOT00000072618]	CAGCAAGTTTCATTCTGTTGTGATAATTGGGCATTAAATAACGAACGGCAGCTCCAGAAA
A_44_P1092231	5.9525337E-4	1.1135225E-5	up	Lce1l	4.8854923	4.8854923	2.288504	-0.043175697	0.06447744	0.043176174	0.113391876	0.38269043	-2.01091	-2.7931566	-1.7251086		Rattus norvegicus late cornified envelope 1L (Lce1l), mRNA [NM_001109493]	ATCTTTCCGTCGCCATCGCCACAGCTCTGGATGCTGTAGCAGTGGTGGCAGCAGTGGCTG
A_64_P007538	0.0056435084	5.9563125E-4	down	Matn3	2.322486	-2.322486	-1.2156699	-0.49945068	0.08807516	-0.08807564	-0.5270357	-0.5136099	0.62416506	0.75940037	1.339386		Rattus norvegicus matrilin 3 (Matn3), mRNA [NM_001108013]	ATGTTCAGACATTGAAGAAGTCCGAAGCCTCATTTCTATAGAAGATGCCTGCAGCTGTGG
A_44_P1134270	0.0165787	0.0032315066	down		3.0876005	-3.0876005	-1.6264861	-0.5162964	0.087221146	-0.087221146	-0.52111006	-0.5141854	0.41798067	1.2096047	2.3209176			AAGATTTCTTATGCTATTCCAACTGGCAGTCACCTACCTAGTAATGGACCCTTGGTGCAC
A_44_P1159442	0.011584206	0.0018684157	up	Pgd	1.5637425	1.5637425	0.64500296	0.07360077	0.11383343	-0.013951302	0.1203289	0.013951302	-0.6184292	-0.8610811	-0.27084064		Rattus norvegicus phosphogluconate dehydrogenase (Pgd), mRNA [NM_001305435]	AAACCCAGAACTTCAGAACCTACTGCTAGATGACTTCTTTAAGTCAGCAGTCGACGACTG
A_44_P1082474	2.3454143E-4	2.42478E-6	down	Fam46b	5.6262546	-5.6262546	-2.4921749	-0.6713958	-0.70016336	-0.6397586	0.007147312	-0.007147312	2.1093726	2.081612	2.0787492		Rattus norvegicus family with sequence similarity 46, member B (Fam46b), mRNA [NM_001107907]	GTCATCACACTACACTCTTGGACCTGCATAACTGTGGGGACACAGAGGATACTTGCCTTG
A_64_P025639	0.035639673	0.009506657	down	Rec8	1.9949269	-1.9949269	-0.99633586	0.27771664	-0.40198803	-0.27771664	-0.7933359	-0.42413855	0.36862183	1.2886958	0.36001253		Rattus norvegicus REC8 meiotic recombination protein (Rec8), mRNA [NM_001011916]	TCCTGATTCGTCTAGGACCCAAATTCCCCTGAGCAAGTTCATTAAACCATATCCTGCCTC
A_64_P032087	0.0037265148	2.5130308E-4	down	P4ha2	1.9829181	-1.9829181	-0.9876251	-0.39175892	-0.27361107	-0.5020323	0.14805794	-0.14805794	0.69795895	0.7226324	0.84184265		Rattus norvegicus prolyl 4-hydroxylase subunit alpha 2 (P4ha2), mRNA [NM_001108275]	TTCTTGAGGCCTTGTGGGACAACGGAAGTCGATTGACGTCCTTTTCTGCTCTGCCCCTCC
A_42_P453171	0.016508097	0.003213932	down	Cdc42ep4	1.5050268	-1.5050268	-0.5897892	-0.24946451	-0.19002485	-0.3237996	0.18665266	-0.18665266	0.34247732	0.3776927	0.5912242		Rattus norvegicus CDC42 effector protein 4 (Cdc42ep4), mRNA [NM_001107063]	TTTTTCTGAAATCTGTTTTGCTCGGCTCCTGTAACTCTACCCAGAACAAGGGTAGAGGCT
A_44_P1097908	0.043498423	0.012563056	down		1.5890448	-1.5890448	-0.6681598	-0.14653158	-0.556726	0.14653158	-0.45341873	-0.7109704	0.1797471	0.5281558	0.26390743			TTTATTGTTCTCCAGATAGGGTTTCTCTGTACAGCTCTGACCGTTCTGTTCTGGAATGCG
A_44_P1113639	0.0043315026	3.6512667E-4	down	Homer3	1.5588397	-1.5588397	-0.64047253	-0.15181637	0.033117294	-0.13762951	-0.033117294	-0.29102802	0.572731	0.54051685	0.4598856		PREDICTED: Rattus norvegicus homer scaffolding protein 3 (Homer3), transcript variant X1, mRNA [XM_006252890]	CTCTGTAGAGCAATTACCCTCTGTCTCGAATGAATGAATGAATAAACAAATGAACAAATG
A_44_P409975	0.0049895076	4.7237854E-4	down	Wee1	1.6926289	-1.6926289	-0.75926566	-0.1269412	-0.18887043	-0.22717714	-0.3147297	0.1269412	0.4443593	0.65281534	0.742156		Rattus norvegicus WEE1 G2 checkpoint kinase (Wee1), mRNA [NM_001012742]	GTCGATTACCTCGGATTCCACAAGTGCTTTCCCAGGAGTTGACAGAGTTGCTAAAAGTTA
A_64_P106291	0.005427361	5.5903074E-4	up	Tmem268	1.5327679	1.5327679	0.61613923	0.24985552	0.14363337	0.24119902	0.037183285	-0.037183285	-0.3968644	-0.5083957	-0.562345		Rattus norvegicus transmembrane protein 268 (Tmem268), mRNA [NM_001106661]	GCCTCATGCTCAATTATTCCAGTACCTCAGGGTTATGTATGCAAATAAAGATTTATCAAA
A_44_P726819	0.046370674	0.013750565	down		1.8422464	-1.8422464	-0.88146603	-0.7018595	-0.48163176	0.061549664	-1.0320177	-0.049358368	0.049358845	0.60461617	0.6684327		UI-R-CA0-axm-b-11-0-UI.s1 UI-R-CA0 Rattus norvegicus cDNA clone UI-R-CA0-axm-b-11-0-UI 3', mRNA sequence [BE114434]	AAGAGCAACACTAAGAAACAGTAATGAATCTTCATTGCAAAGCAATGCTGAAGCAACGAA
A_44_P1361881	0.010458057	0.0016230517	down	Adamtsl2	1.8285751	-1.8285751	-0.8707199	-0.44879794	-0.39653373	-0.6295111	0.14753222	-0.14753222	0.62785125	0.4063537	0.6930492		ADAMTS-like 2 [Source:RGD Symbol;Acc:1305459] [ENSRNOT00000036995]	ATCAAAGTGAACCTCTGTGGCCATTGGTACTACAGCAAAGCCTGCTGCCGCTCCTGCAGG
A_64_P082067	0.0016505616	6.0609535E-5	up	Ifit3	2.0490866	2.0490866	1.0349809	-0.03979397	0.12643814	0.34614563	0.03979397	0.376482	-0.99186563	-0.836812	-0.7668257		Rattus norvegicus interferon-induced protein with tetratricopeptide repeats 3 (Ifit3), mRNA [NM_001007694]	ATCCACCGAGAAGGAAGAAGTTAAACAGCAAACGCAGAACGGAGATCTTAACCTGCAGTA
A_44_P344096	0.0013889982	4.4909873E-5	down	Ehd3	2.2829063	-2.2829063	-1.1908716	-0.5261028	-0.118624926	-0.25073266	0.118624926	-0.2657435	0.9886677	0.9705994	0.98780036		Rattus norvegicus EH-domain containing 3 (Ehd3), mRNA [NM_138890]	GAAGCTGAAGAGCAAGACTTGTTCAAAGACATTCAGAGTCTACCCCGTAATGCTGCTCTT
A_44_P1134038	0.030125314	0.0075000203	up	LOC102547698	1.635517	1.635517	0.7097467	0.5562339	0.090004444	0.6072073	-0.0013551712	0.0013551712	-0.29971313	-0.34601402	-0.7314458		PREDICTED: Rattus norvegicus uncharacterized LOC102547698 (LOC102547698), ncRNA [XR_339742]	GATGGGACAAGGTTAAAGAGTTTTATTTTTCTTCTTTTCTTTCAGTAGTTGACCACCAGA
A_44_P1367118	0.0063735703	7.183146E-4	up		1.9270074	1.9270074	0.94636214	0.23762655	0.12859392	0.5383072	0.20699644	-0.12859392	-0.53931665	-1.0366192	-0.6733923		similar to glutaredoxin 1 (thioltransferase); glutaredoxin [Source:RGD Symbol;Acc:1359170] [ENSRNOT00000061040]	TCACTGGATGGAGAACAGTTCCTCAGGTCTTCATAGGTAAAGAAAGACTGCATAGGCAGA
A_64_P087826	0.04254785	0.01222576	down	Pclo	1.8235304	-1.8235304	-0.86673427	-0.14750385	0.060163498	-0.5224662	-0.060163498	-0.9439478	0.13179922	0.6132493	0.8868036		Rattus norvegicus piccolo (presynaptic cytomatrix protein) (Pclo), transcript variant 1, mRNA [NM_020098]	CTGAGGAAAAGAATAGTCAATTGGCACAAATTGTTGGTGAGTCCCACTCAAACACACTGA
A_64_P059032	4.1238856E-4	5.809631E-6	up	Susd3	2.4380586	2.4380586	1.2857327	0.12735033	-0.014624119	0.21215773	0.15576029	0.014624119	-0.9767356	-1.2236724	-1.3596296		Rattus norvegicus sushi domain containing 3 (Susd3), mRNA [NM_001107341]	AGAGAGCAGCCTGTTGTGACCCGCAGTGGGGACAAAGACCCTTGGACTTTCAAGATGGGA
A_64_P106548	0.033170927	0.008557027	up	Olr658	1.7956766	1.7956766	0.84452754	0.57519436	0.45807934	0.27778912	-0.36311626	0.28688765	-0.97337246	-0.5415201	-0.2777896		Rattus norvegicus olfactory receptor 658 (Olr658), mRNA [NM_001000344]	GAGATGAAAAGTGCCATGCACAAGGTGTGGTCTTGGCTGTCAAATTCAGAATTGAAGTAA
A_42_P591112	0.038189527	0.010411097	down	Zfp605	1.6406252	-1.6406252	-0.71424574	-0.06927633	-0.26619625	-0.79837227	-0.15356922	0.06927681	0.2464199	0.41741085	0.748024		PREDICTED: Rattus norvegicus zinc finger protein 605 (Zfp605), transcript variant X11, mRNA [XM_006221400]	AGCTTTGGCTGTGTTGTTGTTTTCTCTTGTTAAAATGAACATTTGCTAATTGTGAGCATC
A_43_P12293	0.019174268	0.0039012772	up	Bid	1.5569695	1.5569695	0.6387407	0.09544706	-0.09544706	0.600245	0.243505	0.24212503	-0.49587774	-0.37670755	-0.39211178		Rattus norvegicus BH3 interacting domain death agonist (Bid), mRNA [NM_022684]	CAGCTCTGGCATCCATGCCACGTACCTTGGTCTTACGGCTGTATGGGTTCCCACTTGGAA
A_44_P210547	0.0053593316	5.433595E-4	up	Klrb1b	1.7175362	1.7175362	0.7803405	0.3116548	-0.013889551	0.47181058	0.013889551	0.1275909	-0.51793694	-0.69082856	-0.58562255		Rattus norvegicus killer cell lectin-like receptor subfamily B member 1B (Klrb1b), mRNA [NM_173292]	GATTCAGACAATATATGGATCTGCCAAAAGGAACTAAAACGAGAAAGCACGTGCAATGAC
A_44_P608167	4.5900122E-4	7.632353E-6	down	Tmem116	2.308805	-2.308805	-1.2071463	-0.25145388	-0.01745367	0.01745367	-0.26243734	-0.3082261	1.0938687	0.96928644	1.0650134		Rattus norvegicus transmembrane protein 116 (Tmem116), mRNA [NM_001159625]	TAGCCGCTTTCTATCTAAGAGACTCATTACTTTAACAAGTACTAGACTTATTTACATCTC
A_44_P1132327	0.0067034015	7.895461E-4	down	LOC100912319	2.035118	-2.035118	-1.0251125	-0.5980687	-0.15919685	-0.0126981735	0.01269865	-0.6360512	0.5781498	0.92179966	0.7393985		PREDICTED: Rattus norvegicus uncharacterized LOC100912319 (LOC100912319), transcript variant X7, ncRNA [XR_001845398]	CGTAAAAGGGGAGATGTGATTGAAAAATAGGACTGACATCCACCTCTGGTCTTCACATAC
A_43_P14090	0.0038529653	2.7673724E-4	down	Per1	4.019092	-4.019092	-2.0068696	-1.3421283	-1.0025878	0.020198345	-0.020198345	-0.43181276	1.5295234	1.428555	1.3966126		PREDICTED: Rattus norvegicus period circadian clock 1 (Per1), transcript variant X1, mRNA [XM_006246614]	AGGTGGGACCCAGGTGTTCTCAGCTCTACCCTCTACCAATGACATTTGTGTTTTTGATAT
A_43_P22553	0.0074686	9.693656E-4	down	RGD1560020_predicted	1.506619	-1.506619	-0.5913146	-0.044110775	-0.23874092	-0.29643345	0.044110775	-0.059165478	0.5641093	0.40554285	0.44768763		MYB proto-oncogene, transcription factor [Source:RGD Symbol;Acc:1560020] [ENSRNOT00000091376]	ACGAGCTCTGTTTTAATGACACCCGTATCAGAAGATGAAGACAACGTTCTCAAAGCCTTT
A_64_P036174	0.0075843344	9.996932E-4	down	Slc25a47	3.4614823	-3.4614823	-1.79139	-0.6634798	-1.1787753	-1.3350544	0.017848492	-0.017848969	1.0907774	1.4636579	0.9133487		Rattus norvegicus solute carrier family 25, member 47 (Slc25a47), mRNA [NM_001001509]	ACATGAAGGTCCTGGAACCTGGTCCAGGACTGGCTGTTAATAAATGTTTCTGTGCTTGCT
A_44_P1100434	0.0024816701	1.1921187E-4	up	Nlrp12	2.5305653	2.5305653	1.3394597	0.02038145	0.32099152	0.19885302	0.15747452	-0.02038145	-1.666542	-1.1184497	-0.82699585		PREDICTED: Rattus norvegicus NLR family, pyrin domain containing 12 (Nlrp12), transcript variant X3, mRNA [XM_008758753]	AACGATGCAACACTTTCCACTTAAACCAGATCAGAAGAGCGCTCCTACATTTGAGTGCCA
A_44_P503868	0.0023362085	1.0628939E-4	down		2.138499	-2.138499	-1.0965985	-0.4805746	-0.33099365	-0.07191181	0.07191181	-0.13382435	0.8254843	0.7934046	1.1036711		PREDICTED: Rattus norvegicus heat shock cognate 71 kDa protein-like (LOC310891), misc_RNA [XR_146859]	TTCTGCATGACTTCTTCAATAGGAAAGAACTGAATAAGAGCATTAACCCTGATGAAGCTG
A_44_P1117095	0.015580115	0.002936114	up	LOC102553363	1.6644648	1.6644648	0.73505837	0.6719153	0.018738031	0.30523896	0.12767768	-0.018738031	-0.44370818	-0.4545586	-0.64400935		PREDICTED: Rattus norvegicus uncharacterized LOC102553363 (LOC102553363), ncRNA [XR_342538]	AGCCCAATTAACAGCATTCCTCTTCAAAGCATTTTCTCCTCTCATGTTCTTATGTATCTA
A_44_P486187	0.029454965	0.007275986	down	Qtrt2	2.1832755	-2.1832755	-1.1264942	-0.36319733	-0.31428623	-0.2406621	0.45869732	-0.24818325	1.5457611	1.1684799	0.24066257		Rattus norvegicus queuine tRNA-ribosyltransferase accessory subunit 2 (Qtrt2), mRNA [NM_001305153]	AAATAATGCATTTTAAAAGATTCATTTTTGTAGGTATAAGAAATGTGTTTCTTATATTTT
A_64_P091988	0.007388788	9.5730025E-4	up	Stat1	1.5431014	1.5431014	0.6258329	-0.13485527	0.13485527	0.24389267	0.28104687	0.21856785	-0.49178505	-0.5241189	-0.41549015		Rattus norvegicus signal transducer and activator of transcription 1 (Stat1), transcript variant beta, mRNA [NM_001034164]	CCCCAAACCCACAATAAACAAAATAAAAATGAAACAAAGTTGTATGTAAGGACTCCCCAA
A_44_P461587	0.008674335	0.0011979797	up	Fam71e1	1.741551	1.741551	0.8003727	0.27507257	0.11937952	0.3036294	-0.03537035	0.03537035	-0.84594107	-0.2950945	-0.84123373		PREDICTED: Rattus norvegicus family with sequence similarity 71, member E1 (Fam71e1), transcript variant X3, mRNA [XM_341847]	TGGGGGCTCTGATTCAGCCAAGATCCTTCCAGATCACCAAAGGACCAGAAATCAAGCCAG
A_44_P1139415	0.007983381	0.0010712112	up	LOC102557216	2.763789	2.763789	1.4666474	0.18796778	-0.14044476	0.49933958	0.14904308	0.14044523	-0.85197544	-0.9483633	-2.097793		PREDICTED: Rattus norvegicus uncharacterized LOC102557216 (LOC102557216), ncRNA [XR_597161]	ATAAAGTAATGTCAGTTGTAGAACAATGCCAGCCTACCAGACGAGACACGTTAGAGGAGC
A_44_P1150947	2.3690051E-4	2.5714373E-6	up	LOC102555751	3.085627	3.085627	1.6255637	0.057001352	0.04943967	0.10509181	-0.04943967	0.07504535	-1.7794554	-1.2537997	-1.701153		PREDICTED: Rattus norvegicus uncharacterized LOC102555751 (LOC102555751), transcript variant X1, ncRNA [XR_597432]	ATAGATCGAAGCTTATCTGTGCTATGTCACAAGGAAACACATAACCATAAAACTTTCTGG
A_44_P1111486	0.0049895076	4.724476E-4	up	RGD1566006	1.6333869	1.6333869	0.7078665	0.28702593	0.023077965	0.28569126	0.1961937	-0.023077965	-0.3935628	-0.63139963	-0.6372905		PREDICTED: Rattus norvegicus similar to paired immunoglobin-like type 2 receptor beta (RGD1566006), transcript variant X3, mRNA [XM_008769155]	CATCTTTCCTGTAGACCTTAAGGTCAGAAGAAGAACCAGTCCAGCAAATGAAAGTCTCAC
A_44_P1140954	0.03929443	0.010880836	down	Set	1.5960258	-1.5960258	-0.674484	0.008943081	-0.099693775	-0.03358984	-0.008943081	-0.017175198	0.91145086	0.9570317	0.06469393		Rattus norvegicus SET nuclear proto-oncogene (Set), mRNA [NM_001012504]	ATTTTTTAAATTTCCCCAGTTCCTGAGAGTGAGTTGCAGTCCTTTCCTCCCTGTCCCTCT
A_44_P727436	0.015330315	0.0028677955	down		1.6973255	-1.6973255	-0.7632632	-0.71263313	0.0012745857	-0.08552647	-0.0012750626	-0.10112381	0.50262165	0.60728264	0.64031506		CR754623 Rattus norvegicus muscle Sprague-Dawley Rattus norvegicus cDNA clone GP0AAA8ZE01, mRNA sequence [CR754623]	AAGCTGAATAGGTTCTAAGTTGATGATACTTCATATGAACTAAATCATGTAGCCATTGGG
A_44_P1126222	0.015852598	0.0029947865	down	LOC102548368	2.565194	-2.565194	-1.3590679	-0.5864272	0.0862484	-0.0862484	-0.45131493	-0.5361023	0.5676627	0.67351294	1.8917212		PREDICTED: Rattus norvegicus uncharacterized LOC102548368 (LOC102548368), ncRNA [XR_346992]	TTCAACCTATAGGCCAGTCTTATTTCGAACATCAATCCCTGAACAATCGCAAACCTTTGA
A_44_P1127753	0.020996816	0.004461711	up	LOC102548950	1.7234452	1.7234452	0.78529537	0.56651735	0.12551308	0.30030394	0.238482	-0.12551308	-0.24779749	-0.92645216	-0.51845455		PREDICTED: Rattus norvegicus uncharacterized LOC102548950 (LOC102548950), ncRNA [XR_347711]	GTGATTGGGCGAGCTAGTTATTTCTCAGCTAATCAGAAGAATTAAATGAAGCGGGGGTTG
A_44_P372261	0.032451853	0.008287273	up	Slpi	1.5507873	1.5507873	0.63300085	0.40611935	0.32111073	0.66262054	-0.118187904	0.118187904	-0.3629589	-0.48060036	-0.22153282		Rattus norvegicus secretory leukocyte peptidase inhibitor (Slpi), mRNA [NM_053372]	AGAATGACGGCCAGTGTGATGGCAAATACAAATGTTGTGAGGGTATGTGTGGGAAAGTCT
A_43_P23033	0.009256616	0.0013361167	up	LOC102554492	1.9458276	1.9458276	0.9603839	0.3787179	0.15012026	-0.15012026	0.41155815	0.6718316	-0.47967958	-0.9140415	-0.6101661		PREDICTED: Rattus norvegicus uncharacterized LOC102554492 (LOC102554492), transcript variant X4, ncRNA [XR_001834227]	ACCAGTAGGTGTCAGGCCAGCATCTGACCTCTTTCAGGTGCTTAAAACTAAAAGTCTGGA
A_44_P1134344	0.010819557	0.0016991452	up	LOC103692282	1.9046702	1.9046702	0.92954123	0.5482676	0.45777202	0.586251	-0.07451272	0.07451272	-0.37670255	-0.5715797	-0.8849671		PREDICTED: Rattus norvegicus uncharacterized LOC103692282 (LOC103692282), ncRNA [XR_592385]	TGCAAACACATCTGGATCCTCACAGCACCACCTGATTGTGAATAAAAGGCATTCAGTAAA
A_44_P1147663	0.03097876	0.0078105098	up	LOC102552476	1.6231704	1.6231704	0.69881445	-0.09288907	0.38377118	0.52104354	0.5159013	0.09288907	-0.12141967	-0.4065125	-0.7160814		PREDICTED: Rattus norvegicus uncharacterized LOC102552476 (LOC102552476), transcript variant X3, ncRNA [XR_001840130]	TGATTTTAAGCAGCCTGTTTACTCTGATTCCCATTTGCACATGAAGACCACAACTGTCAA
A_42_P457783	0.0057149427	6.0750986E-4	up	Tifab	1.5393245	1.5393245	0.6222974	0.28399944	0.01933384	0.22610855	-0.01933384	0.024080276	-0.45072174	-0.50362206	-0.5920358		Rattus norvegicus TIFA inhibitor (Tifab), mRNA [NM_001025029]	GGCCCAGGGACGGAGAAGGGCCCTTCATGGCTCCAGGGAATGGGAACTTCATATACTTTT
A_44_P1093187	0.020654727	0.0043565943	down	LOC100363436	1.9310597	-1.9310597	-0.9493928	-0.08324623	-0.046155453	0.046155453	-0.58931637	-0.6232867	0.9392915	0.2114234	0.9199538		PREDICTED: Rattus norvegicus rCG56280-like (LOC100363436), transcript variant X2, mRNA [XM_017602841]	CTACCAGAGAGGGCTGGTTATACAAAGTGTGAAATTTCTTTTCTTTCTAGCCAATAATAA
A_64_P125245	0.009709631	0.0014284145	up	Gpr34	1.665421	1.665421	0.73588693	0.5208709	0.26770663	0.41119838	-0.02218318	0.02218318	-0.42327285	-0.6145823	-0.44993997		Rattus norvegicus G protein-coupled receptor 34 (Gpr34), mRNA [NM_001024925]	TATTCCTTGCATGATCTATCTGTGACGGTCAAAATGCAGTACAGCACTAAGGGTAACTGA
A_44_P1011464	0.009115288	0.0013072965	down	Rhobtb1	1.511635	-1.511635	-0.59610975	-0.0147275925	-0.16172409	-0.34055042	-0.2765169	0.0147275925	0.44627666	0.33425236	0.54052544		Rattus norvegicus Rho-related BTB domain containing 1 (Rhobtb1), mRNA [NM_001107622]	TTTCAATGAGTAGTCCTAGTCGACCTTAACCAAAGCTCCATCCGATTGTATTCTTGCCAA
A_44_P1162510	0.04142592	0.011769211	down	LOC102551468	2.3233657	-2.3233657	-1.2162162	-0.9670625	-0.35654116	0.5012932	-0.9154477	-0.3548813	0.3548813	0.65045357	1.3877301		PREDICTED: Rattus norvegicus teneurin-2-like (LOC102551468), mRNA [XM_006246116]	GTAAAGCTAAATAGTACCATCCCTTTGTCCATGCCTCAAAACTCTTGTTCCATTAATAAT
A_42_P672389	0.025161276	0.0058051073	up		1.6191152	1.6191152	0.6952056	0.46644783	0.39836884	0.72346115	-0.07317448	0.07317448	-0.41329002	-0.35955715	-0.3598032		Q9FPL3_TOBAC (Q9FPL3) Phosphoribosylaminoimidazolecarboxamide formyltransferase/IMP cyclohydrolase , partial (3%) [TC596365]	CAATGCTGCTCTGGTAGCCAGGTAAACAATACATAAGCATCAGAAAAATAAAAACTATTC
A_44_P1135387	0.005128603	4.9444055E-4	up	LOC102547925	1.505196	1.505196	0.58995134	0.16953897	0.0756793	0.1822772	0.08230734	-0.0756793	-0.4752059	-0.43785715	-0.5963168		PREDICTED: Rattus norvegicus uncharacterized LOC102547925 (LOC102547925), transcript variant X1, ncRNA [XR_340445]	CCCAATGATGAATTCTTACTCTCTGGAACAGAAGCCCAAATAAATTCTTCTCTCTATAAA
A_64_P140556	0.015330315	0.0028655136	up		1.6552008	1.6552008	0.72700626	0.30541062	-0.043703794	0.64658	0.107724905	0.043703794	-0.49035478	-0.64216876	-0.41266608			CACACCTGCCCCTATTGCAGAAAGACCCAAGAAATCCTCAGTCAACTGCCTTTCAAACAT
A_42_P489764	0.025783874	0.0060013644	up	Gjb2	1.7433548	1.7433548	0.8018662	0.4511037	0.24929953	-0.08528185	0.08528185	0.69479704	-0.21471167	-0.49004316	-0.86372375		Rattus norvegicus gap junction protein, beta 2 (Gjb2), mRNA [NM_001004099]	CAACAGGGGACACTTCTTCCTGCCAAGAATGTCGTTGGGAAGCCATTCTGTAACAATAAA
A_42_P647027	0.0029773444	1.7268618E-4	down	Zhx3	1.9764512	-1.9764512	-0.9829123	-0.28526354	-0.12833261	-0.5209956	0.10563898	-0.10563898	0.8475423	0.75017595	0.79026365		PREDICTED: Rattus norvegicus zinc fingers and homeoboxes 3 (Zhx3), transcript variant X8, mRNA [XM_008762344]	CTAAGGTCCCCCATGGGGATGCTGCTATTTCCAAGATGCAAATTGCACATTTCGTAGATT
A_44_P1082503	0.00649829	7.4887916E-4	up	Serpinb8	1.7354751	1.7354751	0.79533064	0.42479587	0.049880266	0.27026534	0.16436172	-0.049880266	-0.4973681	-0.50338817	-0.86958194		Rattus norvegicus serpin family B member 8 (Serpinb8), mRNA [NM_001105948]	ATGCTAGCATCAGTACATAGACTCAGTGGGTTGTACTTATACATGTGTGTGTGTTTGTGC
A_44_P160846	0.006379343	7.303705E-4	up	Rnasel	1.6169914	1.6169914	0.693312	0.3234768	-0.07252216	0.07252216	0.36390686	0.27619028	-0.4635539	-0.57515764	-0.4630804		Rattus norvegicus ribonuclease L (Rnasel), mRNA [NM_182673]	TTCCAGAAGCTTTGATCGGTGGACGTCTAAGATCGACAAACGTGTCATGTCTGACATGAA
A_44_P510995	0.0071051265	8.973577E-4	down	RGD1308117	1.5941389	-1.5941389	-0.6727773	-0.24154973	-0.12596107	0.07993007	-0.07993007	-0.40375018	0.4346211	0.50485444	0.6160996		Rattus norvegicus similar to 9930012K11Rik protein (RGD1308117), mRNA [NM_001134571]	ACTGGGATAAGGTCAAGGTTCTGCTCAATCGGATCCGTTGGAGGAGCCCTCGACTTCCTG
A_44_P1093469	0.0070793172	8.910457E-4	down	Fancg	3.1033173	-3.1033173	-1.6338111	0.2317419	-0.5792694	-0.9911523	-1.203578	-0.23174143	0.96494246	1.0157099	1.256382		Fanconi anemia, complementation group G [Source:RGD Symbol;Acc:1587477] [ENSRNOT00000078082]	ACCTGTTTGAACTGGATCCATCCTCCTAACTGTGAAGCCTTTTTTGAGGAGTTTGGGACT
A_44_P1366363	0.013895094	0.0024758931	down		1.6044383	-1.6044383	-0.6820683	-0.25347424	-0.077833176	0.077833176	-0.49869728	-0.4370165	0.37317467	0.38574982	0.57376766		membrane-spanning 4-domains subfamily A member 4A-like [Source:RGD Symbol;Acc:6493207] [ENSRNOT00000074966]	ATCCTGTATCACTTCAAAGTGGTTTGGGGCCACCAGAACACCAACAGAAAAATGTTCCAG
A_44_P1163305	0.035002623	0.009223555	up	Fam159a	1.932836	1.932836	0.95071924	0.35888696	0.6015222	1.0875785	0.18008208	-0.18008208	-0.4004972	-0.37364078	-0.8492272		PREDICTED: Rattus norvegicus family with sequence similarity 159, member A (Fam159a), transcript variant X2, misc_RNA [XR_592681]	TTGTTTCTTGTATGAAGACTACGAACACAGTGAGGTACTCAGGCTCCAAGGAGATGTCAC
A_44_P166495	0.023840059	0.0053736484	down	Rangap1	1.5568866	-1.5568866	-0.6386638	-0.53186774	-0.36941552	-0.5713842	0.02513194	-0.02513194	0.36718392	0.3576553	0.30755162		Rattus norvegicus RAN GTPase activating protein 1 (Rangap1), mRNA [NM_001244855]	CTGATGGTGTTGAACCACGTGGTACAGCAGGACTATTTCCCCAAGACCCTTGCACCGCTG
A_44_P1363261	0.032723136	0.008396167	up		1.6087999	1.6087999	0.6859849	0.045940876	0.086443424	0.73018074	0.09774971	-0.0459404	-0.61133194	-0.6300831	-0.26791525		TRPM8 channel-associated factor 2 [Source:RGD Symbol;Acc:6487302] [ENSRNOT00000050392]	TCACATCCCCAAAGACAATGAGAGCAAGATGAACTTATGGCTGAAGTTGTTCTCTGAGAA
A_43_P12340	1.7247885E-4	1.5933381E-6	down	Dnaja1	2.359097	-2.359097	-1.2382348	-0.06399536	-0.0876503	0.06399536	-0.09606075	-0.14028835	1.2620907	1.0961409	1.1620731		Rattus norvegicus DnaJ heat shock protein family (Hsp40) member A1 (Dnaja1), mRNA [NM_022934]	AAATGCCCTAGCATCTGTTAGGCCATATCTTGTGTAACTGATAATAGCGTGTACATTAGA
A_43_P10857	0.0072611766	9.252843E-4	down	Map4	2.3758204	-2.3758204	-1.2484257	0.07999849	-0.07999849	-0.2316761	-0.6163306	-0.65418243	1.0396886	0.49050283	1.3137727		PREDICTED: Rattus norvegicus microtubule-associated protein 4 (Map4), transcript variant X14, mRNA [XM_006243824]	TAAGCACCGTTACACTCCTAAAACCTTCAGCATTTTGCAGCTTTGCTTTTCCTTCCTGGA
A_44_P1136072	0.04574961	0.013524134	down	LOC103693686	1.5392953	-1.5392953	-0.62227005	-0.23026848	-0.1964755	-0.582397	-0.18660784	0.18660784	0.7600713	0.24564314	0.25561094		PREDICTED: Rattus norvegicus uncharacterized LOC103693686 (LOC103693686), ncRNA [XR_595590]	TGCAGAAGACATTCCAATCTTAAACTGTAACCTCGGGTCAGGACCCTGAAGATAGACTTG
A_44_P112527	0.023064708	0.005096719	up	Megf11	1.5197793	1.5197793	0.60386187	0.13995647	0.30969667	0.14462614	-0.023432255	0.023432255	-0.8044715	-0.17774725	-0.4727993		multiple EGF-like-domains 11 [Source:RGD Symbol;Acc:1582797] [ENSRNOT00000037941]	ATTATGGACAAAGGCTTCAAAGATTACATGAAAGAATCTGTGTGCAGTTCTAGTACTTGC
A_44_P1132126	0.0054184846	5.5554684E-4	down	LOC100912629	2.6645079	-2.6645079	-1.413869	0.079119205	-0.3201537	-0.07911968	-0.5854635	-0.86846066	0.81166077	0.88141537	1.4840841		PREDICTED: Rattus norvegicus uncharacterized LOC100912629 (LOC100912629), ncRNA [XR_146198]	GGATTTCAAACTTTCTTTCTGTTGTTGGACCTTGAATAAAACTTTTTCCTCAGAGGAGTT
A_64_P048245	0.0043799398	3.7629044E-4	up	Slc35g2	1.9637487	1.9637487	0.9736103	-0.030722141	0.13642645	0.030722141	0.5976815	0.37281322	-0.622622	-0.851933	-0.7821231		Rattus norvegicus solute carrier family 35, member G2 (Slc35g2), mRNA [NM_001012126]	CTGGTTATTACTGTCATCTTGTTAATGTCTAGTTATCAACACATACACTGCCATTTTAGC
A_44_P852210	0.015636621	0.002950374	down	Zfp791	2.4272819	-2.4272819	-1.2793416	-0.35397482	-1.1215	0.35397482	-0.5330219	-0.566205	1.0365553	0.9174323	0.55160093		zinc finger protein 791 [Source:RGD Symbol;Acc:2323544] [ENSRNOT00000037766]	TGTGGAAAAACCTTCATTTATTCTACAAGCTTTCGAGGACACATGAGAATGCACACGGGA
A_44_P592432	0.0057149427	6.0845003E-4	up	LOC102547155	2.645189	2.645189	1.4033709	0.21992207	0.2265253	1.0294867	0.09366608	-0.09366608	-0.8692603	-1.0830393	-1.3722525		PREDICTED: Rattus norvegicus uncharacterized LOC102547155 (LOC102547155), ncRNA [XR_343721]	CTGCAGAGGTCTTAAAAGATGGCTCTGCGGATCTGGAAACTGAGGCCCATGGAGGGAAAG
A_64_P019280	0.0021372926	9.130083E-5	down	Pik3ip1	1.9572022	-1.9572022	-0.9687928	-0.18579865	-0.12264919	-0.41754246	-0.085972786	0.085972786	0.69416714	0.90372276	0.8728943		Rattus norvegicus phosphoinositide-3-kinase interacting protein 1 (Pik3ip1), mRNA [NM_001017453]	CCTGTGTATGAACTGTGGCAAATTGCTCTGCATTCGACTTATATAAATACAATCATGATT
A_43_P21748	0.008679843	0.0012032321	up		1.6026446	1.6026446	0.6804545	0.14250326	0.011461735	-0.011461735	0.31315994	0.29479313	-0.59840775	-0.69552994	-0.29715204		absent in melanoma 1 [Source:RGD Symbol;Acc:1308629] [ENSRNOT00000036753]	TCGGGTCGTTGGTGGCATATGGGTCACCTATGAGTACGGCAATTACAGAGGCCGGCAGTT
A_44_P330143	0.033348683	0.008618286	down	Rhcg	1.7060088	-1.7060088	-0.77062505	0.2496934	-0.48965025	-0.64197254	-0.18821478	-0.5538707	0.18821478	0.58368015	0.5655713		Rattus norvegicus Rh family, C glycoprotein (Rhcg), mRNA [NM_183053]	CGCCATCTACTGGGAGGTTCCTGAAGAGGTGAACACTGTCTACATTCCTGAGGACCTCGC
A_44_P556989	0.009719743	0.0014366364	up	Ngfr	1.7557975	1.7557975	0.81212646	0.4425578	0.10076761	-0.10076761	0.302536	0.45110416	-0.34359264	-0.5869522	-0.788116		Rattus norvegicus nerve growth factor receptor (Ngfr), mRNA [NM_012610]	GAGACCAGGAGCATTGTACGCATACGCGGGTGGTATTTTTATGGACCCCAATCTGCAATT
A_42_P466548	0.003906176	2.9048236E-4	down	Ttll7	1.957413	-1.957413	-0.9689481	-0.21368289	-0.5243757	-0.44723058	0.0813539	-0.0813539	0.64340377	0.79510856	0.7571585		tubulin tyrosine ligase like 7 [Source:RGD Symbol;Acc:1566117] [ENSRNOT00000075452]	ATGCTGAAGAACTGAGTCTGTACCGGATTTTCAACAGGGTATTCAATCGCCTACTCTGGA
A_44_P1152703	0.005592343	5.837734E-4	up	LOC685157	1.6981201	1.6981201	0.7639385	0.3652625	0.03910017	0.23680258	-0.021387577	0.021387577	-0.4678378	-0.6018338	-0.8374448		Rattus norvegicus similar to paired immunoglobin-like type 2 receptor beta (LOC685157), mRNA [NM_001115044]	TTCTCTCTCTGTTCATGGCGTTATTGACACTTTTAATAAATATCTTACTCCCAGGAATCC
A_44_P1096586	0.010670053	0.0016658097	up	RGD1561730	1.6001618	1.6001618	0.67821777	0.3215437	-0.017613411	0.40771008	0.018494606	0.017613411	-0.3920393	-0.49095154	-0.7030134		PREDICTED: Rattus norvegicus similar to cell surface receptor FDFACT (RGD1561730), transcript variant X5, mRNA [XM_017598611]	GGGTGATCTTCCTGTGGTGGAAACAAAGGCCAGCAGAATAAAGACTAAATCCTAGTAAGG
A_64_P100793	0.0103209065	0.0015969994	up	Ccr2	1.8805133	1.8805133	0.9111265	0.35957956	0.15896559	0.71990967	0.35216045	-0.15896559	-0.46900845	-0.6489086	-0.7564726		Rattus norvegicus C-C motif chemokine receptor 2 (Ccr2), mRNA [NM_021866]	TCTGCAAACAATGCCCAGTTTTCTATAGGGAGACAGCAGACCGAGTGAGCTCAACATTTA
A_44_P194939	6.5399236E-6	9.06225E-9	down	Zbtb16	26.019217	-26.019217	-4.7015057	-0.21224928	0.17506266	-0.67039204	-0.17506266	-0.37570524	4.5948567	4.486996	4.267655		PREDICTED: Rattus norvegicus zinc finger and BTB domain containing 16 (Zbtb16), transcript variant X1, mRNA [XM_017595705]	CCTGCCTTCGTTCTGTGTAGATTGACGCGTTTCTTTGTAACTTCAGTGTTTCTGACAAGA
A_44_P715788	0.04429246	0.0129194865	down	Npr3	1.5289613	-1.5289613	-0.61255187	-0.07132816	-0.48994827	-0.6206646	0.07132816	-0.6089649	0.34636784	0.13634205	0.32319927		PREDICTED: Rattus norvegicus natriuretic peptide receptor 3 (Npr3), transcript variant X1, mRNA [XM_006232045]	TCTAGCTAGAGGAATTGTTCTAAGGTTAGTAGCATAGTCCCAGATTAGATGTTAAAGATG
A_42_P714346	0.0041388986	3.2206785E-4	down		2.4907007	-2.4907007	-1.3165517	-0.5107422	0.08088398	-0.08088398	-0.5027895	-0.5099387	0.9381561	0.68146515	1.4159517		UI-R-CA1-bic-g-03-0-UI.s1 UI-R-CA1 Rattus norvegicus cDNA clone UI-R-CA1-bic-g-03-0-UI 3', mRNA sequence [BF404878]	CAAATGGTGTATTTCTAAAGCAAACCAAATTGTGTGTGTTCTCAGGATCCCTGGCAATTA
A_44_P1150164	0.011584206	0.0018662367	down	LOC102553115	2.0237904	-2.0237904	-1.0170598	0.039898872	-0.8502779	-0.039898872	-0.35809135	-0.27064276	0.57591486	0.56210136	1.0257559		PREDICTED: Rattus norvegicus uncharacterized LOC102553115 (LOC102553115), transcript variant X3, ncRNA [XR_001834351]	GAGTTTGGAATATTTGCACAGAAATAATGAGCTATCTTGGGGATGAAGCTTAAGTCTAAA
A_43_P15711	0.004809998	4.407842E-4	down	Hspa1a	2.9727745	-2.9727745	-1.57181	-0.837955	-0.702106	-1.0353141	-0.1582942	0.1582942	1.12991	0.98527575	1.0550189		Rattus norvegicus heat shock 70kD protein 1A (Hspa1a), mRNA [NM_031971]	GTTAGTTCACGTTTTTTGTTTTTACATAACCATCCTGAACTCAGGTCAATTTTTACTGGC
A_44_P1152630	0.0142733995	0.002564597	up	RGD1561143	1.6485958	1.6485958	0.7212377	0.503603	-0.03393936	0.48665237	0.03393936	0.045905113	-0.40473747	-0.5040121	-0.6332674		PREDICTED: Rattus norvegicus similar to cell surface receptor FDFACT (RGD1561143), transcript variant X2, mRNA [XM_017598619]	TTGTCTCTCTGCTCATGGAGTTATTGACACTTTTAATAAATATCTTACTCCCAGCAATCC
A_44_P1133780	0.002865358	1.5926712E-4	down	LOC102552141	2.0211606	-2.0211606	-1.0151839	-0.05081272	-0.08451557	-0.40107727	0.05081272	-0.29971218	1.0922318	0.82321596	0.65892124		PREDICTED: Rattus norvegicus uncharacterized LOC102552141 (LOC102552141), transcript variant X2, ncRNA [XR_590873]	TGTTGATAAGAGCGCTGTAATAAAACCGTTACTCAGAGGTGTTCAGATCTGAGATCCGAC
A_44_P1160104	0.002799604	1.524878E-4	down	Plpp1	1.5839368	-1.5839368	-0.6635148	0.07365656	-0.14256334	-0.07365656	-0.10731268	-0.093518734	0.59107447	0.6694207	0.5240121		Rattus norvegicus phospholipid phosphatase 1 (Plpp1), mRNA [NM_022538]	CTGCTATACCTCTTGGATGCCCACTTTATCTATGTATATAGTTACTTTAACACAATGAGT
A_44_P354284	0.0036389548	2.4132205E-4	up	Exo5	1.7912792	1.7912792	0.8409902	0.27673268	0.15426373	0.37292743	0.10201049	-0.10201049	-0.54758525	-0.71870446	-0.77432656		Rattus norvegicus exonuclease 5 (Exo5), mRNA [NM_001107973]	TGCCACTACATTGGGCACAGAGATTGTAGCCTTTGAAGAGAAAGAGGTGAAAAGCAAGGT
A_44_P1111408	0.0038898496	2.83138E-4	up		1.6376877	1.6376877	0.71166027	0.19275236	0.065788746	0.21733618	0.0103878975	-0.0103878975	-0.49211836	-0.563931	-0.79340506		similar to paired immunoglobin-like type 2 receptor beta [Source:RGD Symbol;Acc:1596749] [ENSRNOT00000068118]	TGGATGATCTCTCTGTGGTGGAAGCAAAGGCCAGCAGAGTAACGCCTAAACCCCAGCCAG
A_64_P131736	0.0043218927	3.6032408E-4	up	Fas	1.6438859	1.6438859	0.7171101	0.063889265	-0.04218602	0.18756175	0.04218602	0.06833625	-0.83453536	-0.43020225	-0.6947205		Rattus norvegicus Fas cell surface death receptor (Fas), mRNA [NM_139194]	TGCATTAGAATTTTATACCAGGAGCTGGGAGGTAACTCAGTAGTAAATTACCTTCAAGCA
A_43_P20963	0.0021800695	9.6164724E-5	up	Wdr86	2.0168045	2.0168045	1.0120713	0.3779676	0.019780397	0.25032687	0.17219377	-0.019780397	-1.0418379	-0.86983275	-0.64425015		Rattus norvegicus WD repeat domain 86 (Wdr86), mRNA [NM_001110489]	AAGGCCTTGCTACCTGGATACTTCTAGCCAAGGCAGGGCCTCCAGCTCTCATAGCTGAAC
A_44_P1048474	0.016428094	0.0031913356	up	Camp	2.3823462	2.3823462	1.252383	0.48375368	0.82012606	1.0253215	-0.033219814	0.033219814	-0.5138655	-0.571054	-1.2747087		Rattus norvegicus cathelicidin antimicrobial peptide (Camp), mRNA [NM_001100724]	AGTTTGGTGAAAAGCTTAGGAAAATCGGCCAGAAAATTAAGGATTTTTTCCAGAAACTTG
A_44_P1138257	0.017314559	0.0034109282	up	LOC102546657	1.6200627	1.6200627	0.69604963	0.43270063	0.1707716	0.13034868	0.13425684	-0.13034868	-0.84186506	-0.279912	-0.52373457		PREDICTED: Rattus norvegicus uncharacterized LOC102546657 (LOC102546657), transcript variant X2, ncRNA [XR_341695]	TTGATGATTCCTAAGAGCAGTCTATGCCCACTTCTAACTAAAAGCTCCGGGTTCCATTCC
A_64_P135502	0.016717961	0.0032738692	down		1.6046298	-1.6046298	-0.6822404	-0.021591663	-0.09556818	0.021591187	-0.2031002	-0.62474585	0.38836002	0.49345112	0.6108613		zinc finger protein 551 [Source:RGD Symbol;Acc:1592780] [ENSRNOT00000074063]	AAAGACCTTATGAGTGCCATGGCTGTGAGAAATCCTTTAGCCGTAGATCGAATCTTGTCC
A_44_P1093851	0.0060666343	6.7251374E-4	down	Klhdc7a	1.7538408	-1.7538408	-0.8105178	0.07011223	-0.32390738	-0.07011223	-0.5181508	-0.09365702	0.71692276	0.5772643	0.5759373		PREDICTED: Rattus norvegicus kelch domain containing 7A (Klhdc7a), transcript variant X3, mRNA [XM_006225586]	GCTCGGGTCCTTTGAAAAGCGAGAGGCAGGTCAAAATAAAACAAAAATATGAGTCTGTAA
A_64_P090251	6.8978115E-4	1.4815161E-5	up	Siglec8	2.6965322	2.6965322	1.4311053	-0.007323265	0.15525103	0.4789362	0.35409355	0.007323265	-1.1854858	-1.0920377	-1.4228239		PREDICTED: Rattus norvegicus sialic acid binding Ig-like lectin 8 (Siglec8), transcript variant X1, misc_RNA [XR_342908]	CGTGGGTGCTAGGAACCGAACCCAGTCATCTGCAAGAGTATCCAGTGCTCTTAACCACTA
A_42_P799702	0.02262164	0.004931831	down	Aard	2.3037772	-2.3037772	-1.2040012	-0.59766245	-0.13857746	-0.28832006	0.15891409	-0.71380424	0.13857794	1.311625	1.2141304		Rattus norvegicus alanine and arginine rich domain containing protein (Aard), mRNA [NM_145093]	CTTACGACGCTGCATGTTACCTTCCTGTAGGATTGTGTGAACTTGCAGAATCTGTGCTTA
A_44_P730554	0.0069950335	8.706425E-4	down	LOC102556249	1.7885256	-1.7885256	-0.83877075	0.073269844	-0.073269844	-0.19439793	-0.3837204	-0.5408678	0.55264187	0.78852654	0.50375223		PREDICTED: Rattus norvegicus uncharacterized LOC102556249 (LOC102556249), transcript variant X1, ncRNA [XR_595677]	AAACTAAATGTATACAGGTTTGATTTTTGTCAATTATGCTTCAATATAACTATAAAAACT
A_44_P522847	0.011121677	0.0017722765	up	Pik3ap1	1.7295853	1.7295853	0.79042614	0.09995198	-0.09995198	0.27025962	0.24454045	0.104842424	-0.7960565	-0.932338	-0.27109838		Rattus norvegicus phosphoinositide-3-kinase adaptor protein 1 (Pik3ap1), mRNA [NM_001106368]	AGCAAGCAGCACGAGTAACCGATCGAGTACACGGAGCCTTCTCAGCGTGAGCAGTGGAAT
A_44_P273839	0.039599422	0.011001872	up	Reg3g	2.206085	2.206085	1.1414883	0.28227663	0.25828934	-0.10494089	0.4285035	0.10494137	-0.30735874	-1.9355421	-0.60012245		Rattus norvegicus regenerating family member 3 gamma (Reg3g), mRNA [NM_173097]	CAATGGGAAGATCAACAACAACAACAAAAAGAATATTCTCCTCACAGTCAACATCTGACC
A_44_P1095594	0.0037943542	2.6504992E-4	up	Mmp25	3.6493275	3.6493275	1.8676306	0.38924098	0.103619814	-0.103619814	0.3988464	0.14992595	-0.8794987	-1.8629205	-2.2976649		PREDICTED: Rattus norvegicus matrix metallopeptidase 25 (Mmp25), transcript variant X2, mRNA [XM_001055465]	CAGGACCTAGATCATCGCTTCTAGAATAGTCCACATCAGAATCATCTCACGGGATTTTTT
A_43_P16457	0.0062184776	6.950908E-4	down	Creld2	1.5067836	-1.5067836	-0.5914722	-0.16876078	-0.16950464	-0.064816	0.064816	-0.20414686	0.47473383	0.37175703	0.6024785		Rattus norvegicus cysteine-rich with EGF-like domains 2 (Creld2), mRNA [NM_001037208]	ATTACCCCAACTTATTTGAGTGGTTCTGTGTACGCACACTGAAAGCATGCTGTCTTCCAG
A_44_P1131060	0.0062509407	7.0016313E-4	up	LOC103690595	2.1003869	2.1003869	1.0706551	0.15945148	-0.14215422	0.77130985	0.14215422	0.32156324	-0.8161907	-0.9575262	-0.6868539		PREDICTED: Rattus norvegicus uncharacterized LOC103690595 (LOC103690595), ncRNA [XR_589361]	AGGAAACTCAGCATACCATAGATGTGTCATGGAGTCCAACGGGTAAAGTCTGTGATCAAG
A_64_P122489	0.015007515	0.0027554214	up	Hdc	1.8232278	1.8232278	0.8664948	0.39174318	0.29553652	0.84566164	-0.029407024	0.029407024	-0.4696145	-0.5608449	-0.64926004		Rattus norvegicus histidine decarboxylase (Hdc), mRNA [NM_017016]	GAGAGCAGTGTCCTGTTAAGCTTGTAATGTAAAAAACAACCTAGAAATAAATTGTGCCTA
A_44_P766752	0.012001499	0.0020039454	up		1.5173614	1.5173614	0.60156476	-0.07127476	0.13205767	0.13125372	0.21773243	0.07127476	-0.47160673	-0.75711155	-0.2873497		AGENCOURT_31542127 NIH_MGC_270 Rattus norvegicus cDNA clone IMAGE:7441749 5', mRNA sequence [CV102938]	CTAAACACAGCCCAGGAAGTGGAGGAAAGAGCAATAAATCGAAGGACTTGGACTACACTT
A_44_P1030258	0.0037943542	2.6517452E-4	down	Cnr1	1.9947066	-1.9947066	-0.99617654	-0.07775593	-0.36128378	0.014002323	-0.014002323	-0.54172134	0.9548998	0.7536478	0.69152546		Rattus norvegicus cannabinoid receptor 1 (Cnr1), mRNA [NM_012784]	AAGCCTACAGTATATTTTATTTCATTGATGTAATTTTATTGTTATTTATTCAAGAGAAAG
A_44_P1117497	0.011321561	0.0018119727	up	LOC102556943	2.325795	2.325795	1.2177238	0.4187622	0.07303429	0.7701082	-0.07303381	0.6065612	-0.519639	-1.3905516	-0.6657219		PREDICTED: Rattus norvegicus uncharacterized LOC102556943 (LOC102556943), ncRNA [XR_342716]	ATGAACAGCTGTGAAGATGTAGAGAAATAACCACACAGCCATAAAGGAACAACAGCTGCA
A_44_P474722	0.0037943542	2.6025262E-4	up		1.965814	1.965814	0.9751268	0.19802141	0.24692631	0.46729136	0.099674225	-0.099674225	-0.55713797	-0.9477649	-0.87313414		AI043958 UI-R-C0-jk-h-12-0-UI.s1 UI-R-C0 Rattus norvegicus cDNA clone UI-R-C0-jk-h-12-0-UI 3', mRNA sequence [AI043958]	ACCTGGTTAATCAGCTCTTCTGAGGGAACTGTGTCTAGTTTGAGGCAAAACACAGGATCA
A_44_P523372	0.004782638	4.3408238E-4	up	Nedd9	1.6560632	1.6560632	0.7277577	0.30528212	0.2944255	-0.006017208	0.35413122	0.006017208	-0.5670428	-0.4667964	-0.5771308		Rattus norvegicus neural precursor cell expressed, developmentally down-regulated 9 (Nedd9), mRNA [NM_001011922]	TCTACACCATTCTAAAAACTTACATAAGCAGACCAACACTCAAAAAAGCTGCAGAGATCT
A_44_P287194	0.014934711	0.002735156	down	Hsp90ab1	1.5813601	-1.5813601	-0.6611659	0.074453354	-0.15815067	-0.31090736	-0.074453354	-0.5169525	0.6326008	0.3680725	0.3912182		Rattus norvegicus heat shock protein 90 alpha family class B member 1 (Hsp90ab1), mRNA [NM_001004082]	CAAGGAGGTGGTGAAGAAACACTCACAGTTCATAGGCTACCCCATCACCCTCTATCTGGA
A_44_P1110463	0.036854323	0.009949816	up	Kcnj2	1.5066197	1.5066197	0.59131527	-0.047235012	0.047235012	0.1672597	0.35987234	0.69437647	-0.38623095	-0.28071165	-0.3740983		PREDICTED: Rattus norvegicus potassium voltage-gated channel subfamily J member 2 (Kcnj2), transcript variant X1, mRNA [XM_006247567]	GTTAAGCTCCTTATCACTCTGATGTCAAGGTGGAAGGTATAAAAGTGTTGCATTACCATA
A_43_P15564	0.011534559	0.0018540538	down	Sebox	1.7314694	-1.7314694	-0.7919969	-0.54435635	0.0735054	-0.0735054	-0.44600725	-0.49544525	0.36712885	0.50986814	0.6075082		Rattus norvegicus SEBOX homeobox (Sebox), mRNA [NM_023951]	TGGGCAACCTGTCTGACCTTATCTATACCTCAGCCATCGTCACCAATGTAGACCACTCCT
A_44_P402375	0.03717731	0.010088531	down	Por	1.5593941	-1.5593941	-0.6409856	-0.58575153	-0.36481094	-0.71208	0.0036029816	-0.0036029816	0.35673428	0.25631523	0.31232166		Rattus norvegicus cytochrome p450 oxidoreductase (Por), mRNA [NM_031576]	AGCAGGCCCACAAGGTCTATGTCCAGCACCTTCTGAAGAGAGACAGGGAACACCTGTGGA
A_44_P411912	3.6126617E-4	4.6722644E-6	up	Ceacam4	3.7894852	3.7894852	1.9220018	0.37631083	0.0044407845	0.6310601	0.11385393	-0.0044407845	-1.5475516	-1.6784139	-1.8673053		Rattus norvegicus carcinoembryonic antigen-related cell adhesion molecule 4 (Ceacam4), mRNA [NM_173339]	CCAAGAAGGACGAGGGAGCCTACACACTAACTGTGATAGATCAACAATTTAATCCTATAC
A_44_P548065	0.0068173655	8.255723E-4	down	Bcl2l1	2.087875	-2.087875	-1.0620352	-0.32479334	-0.68953323	-0.15757751	0.15757751	-0.2382369	1.104228	0.6075506	0.7227893		Rattus norvegicus Bcl2-like 1 (Bcl2l1), transcript variant 2, mRNA [NM_031535]	ATGTCTCAGAGCAACCGGGAGCTGGTGGTTGACTTTCTCTCCTACAAGCTCTCCCAGAAA
A_64_P043816	0.0049895076	4.7160444E-4	down	Kcnj15	1.9442503	-1.9442503	-0.959214	-0.58107567	-0.2065382	-0.09451723	0.086913586	-0.086913586	0.85628223	0.57488585	0.9171953		Rattus norvegicus potassium voltage-gated channel subfamily J member 15 (Kcnj15), mRNA [NM_133321]	AAAGTATGTGGCTGATTTCAGTCAATTTGAGCAGATCCGGAAGAGCCCGGATTGTACCTT
A_43_P12403	9.0717874E-4	2.220807E-5	up	Fgr	1.9847159	1.9847159	0.98893255	0.17409563	-0.08824682	0.08824682	0.2540574	0.15554857	-0.7800565	-0.8993182	-0.937202		Rattus norvegicus FGR proto-oncogene, Src family tyrosine kinase (Fgr), mRNA [NM_024145]	TAAATGGATGCTCAGAGTTCATCTCTCGTACACTCTGACCCCAGTACCATTTTTCCTGTC
A_44_P274173	0.0463577	0.0137360105	down	Gcnt3	1.7689518	-1.7689518	-0.8228947	-0.6285081	-0.012247086	-0.15838957	-0.35291386	0.07231903	1.0770617	0.012247086	0.7315316		Rattus norvegicus glucosaminyl (N-acetyl) transferase 3, mucin type (Gcnt3), mRNA [NM_173312]	ACTGGATACTTCAGAACCATCACCTCTTGGCCAACAAGTTTGATCCAAAGGTGGATGACA
A_44_P114282	0.0034407228	2.1931628E-4	up	RGD1559588	1.8874787	1.8874787	0.91646034	0.3154025	0.09884453	0.23413134	-0.09884453	0.22732353	-0.525579	-0.9553175	-0.8023701		similar to cell surface receptor FDFACT [Source:RGD Symbol;Acc:1559588] [ENSRNOT00000074970]	GATATCAAAAAACGCAGGACTATGGTGTCAACCAACCAGAACAGCTCACTGGAATCCAAG
A_64_P039287	0.011766775	0.0019300675	up	Tlr8	1.7016058	1.7016058	0.76689684	0.18750358	-0.18750358	0.21196342	0.23463655	0.23955083	-0.9418199	-0.6104996	-0.33668065		Rattus norvegicus toll-like receptor 8 (Tlr8), mRNA [NM_001101009]	TCTTTATAATGAACTGTGGCAAGTGAATGGGCACATGGCTGCGCGAGGTGCTGAAAATAA
A_64_P093874	0.0346869	0.009100305	down	Rnf169	1.5226252	-1.5226252	-0.6065609	0.079368114	-0.3277402	-0.39684916	-0.079368114	-0.66602373	0.3466096	0.4301052	0.20860004		ring finger protein 169 [Source:RGD Symbol;Acc:1583288] [ENSRNOT00000029629]	AAAGAAGCAACTGAGGACACTCAGCCATTTTGATCTGGGTAATGGCATTCTGGTCAACAG
A_42_P704188	0.0024816701	1.1886249E-4	down		1.7809812	-1.7809812	-0.83267224	0.03521228	-0.11583495	-0.03521228	-0.22896218	-0.35669494	0.7433293	0.62094235	0.71284986		FM082190 etnoaor Rattus norvegicus cDNA clone etnoaorP0051D18 5', mRNA sequence [FM082190]	TGCTCATCAGTTGAATGAATAGCTTTTTTAAAAATACTGGCACATGGCATGACAGATGTT
A_43_P22501	0.011766775	0.0019321424	down	LOC100909860	1.519261	-1.519261	-0.6033697	-2.4867058E-4	2.4867058E-4	-0.04738021	-0.40962863	-0.01714921	0.5137918	0.38155103	0.6302717		PREDICTED: Rattus norvegicus uncharacterized LOC100909860 (LOC100909860), transcript variant X1, mRNA [XM_017598468]	TTGACTGGAAGTCACTCAAGATAATGAATGCCTTTGCAATGGAAGGTGTCAATAAAGGTA
A_64_P085072	0.03717731	0.010083878	down	Foxo3	1.7014068	-1.7014068	-0.76672816	-0.41793537	-0.19633102	-0.630569	0.044049263	-0.044049263	0.95105124	0.503417	0.098814964		Rattus norvegicus forkhead box O3 (Foxo3), mRNA [NM_001106395]	TTAAAAAGCAGAAGGAAGGTGTTGTGTCAGTTCCCAGTCTGAGCTTTTGAGCCTGTGGAA
A_44_P1360838	0.0019120405	7.773931E-5	down		2.2633078	-2.2633078	-1.1784328	-0.06305075	-0.26047468	-0.3511238	-0.017242432	0.017241955	1.200738	0.7136407	1.2161303			TTTGAGCCAATCTTGGAGTCAGATCAAAGGCTCAAAAAGAACTCGCTGGAGTCTTATGCC
A_64_P100534	0.012998907	0.0022209135	up	Hoxa4	1.5254751	1.5254751	0.60925865	0.014415979	0.19859529	-0.014415979	0.42520833	0.09960437	-0.54801774	-0.28500915	-0.56070447		Rattus norvegicus homeo box A4 (Hoxa4), mRNA [NM_024350]	AGAATGAAGTGGAAGAAAGACCACAAACTTCCCAACACCAAGATGCGATCTTCCAACCCT
A_44_P184931	6.99778E-5	4.2019002E-7	up		5.21444	5.21444	2.3825123	0.05101013	-0.05101013	0.062161446	0.5774603	0.22084904	-2.2478743	-2.2982483	-2.0851321		sialic acid binding Ig-like lectin 8 [Source:RGD Symbol;Acc:1563073] [ENSRNOT00000048947]	TTCCTGGAACTGATGTGACCACAAGAATGACCATTCGTCTCAACGTGTCATATGCTCCAA
A_44_P1119726	0.015025468	0.0027656576	down	LOC102551027	1.9086612	-1.9086612	-0.93256104	-0.5692334	0.017009258	-0.017009258	-0.54816055	-0.56650066	0.7469621	0.21362638	0.8267579		PREDICTED: Rattus norvegicus uncharacterized LOC102551027 (LOC102551027), transcript variant X2, ncRNA [XR_344051]	CGGCAAGGCTCAATTCAACTCATGGCAGATTACATCTAAAGTAAATCTCGTAAAAACGAA
A_42_P499221	0.011095156	0.0017603631	down	Fgd5	1.6117063	-1.6117063	-0.6885888	-0.030693531	-0.12295675	-0.44810724	0.030693531	-0.049680233	0.68165255	0.6806817	0.33098555		FYVE, RhoGEF and PH domain containing 5 [Source:RGD Symbol;Acc:1305589] [ENSRNOT00000051022]	ACCTGAGGCAGAGTCATCTCCTGCTGGCCAGTTCTTTATGCTGGATGGATTTTACAAAAT
A_64_P158883	0.003906176	2.9009377E-4	up	Mxd1	1.5556978	1.5556978	0.63756186	0.07405615	0.13944483	-0.07405615	0.092083454	0.22798681	-0.4802432	-0.5708356	-0.58589745		Rattus norvegicus max dimerization protein 1 (Mxd1), mRNA [NM_001100749]	GAAAGATGCCATCATTCCCTGTGTTTTCATTGTTGCACCTTTGAGTTAAACTGCTTTTTT
A_64_P091901	0.047514092	0.014177415	up	Olr197	2.3596776	2.3596776	1.2385898	1.2317429	0.029785633	0.99999905	-0.056052685	0.4707651	-0.029785156	-0.7023454	-1.3778949		Rattus norvegicus olfactory receptor 197 (Olr197), mRNA [NM_001000188]	AAGCAGATCAGAGAGTGTCTGTTAACAATTATAGGCTCCAAGAAGATTGAACCCTCTTGA
A_44_P762268	0.031729884	0.008046054	down		1.559593	-1.559593	-0.64116955	-0.27411127	-0.30515337	-0.74146223	0.025318623	-0.025318623	0.45140982	0.41238832	0.26727438			GCTTTAACCTAGCTCGAACCTGGTACACACACGTAAAGTTTTAAGGTCGAGTCCTCTTCT
A_44_P1112911	2.3626434E-4	2.5099675E-6	down	Rgs12	2.5300162	-2.5300162	-1.3391466	-0.15143204	-0.056879044	-0.31642723	0.03794384	-0.03794384	1.3024588	1.2336922	1.1664457		PREDICTED: Rattus norvegicus regulator of G-protein signaling 12 (Rgs12), transcript variant X2, mRNA [XM_008770350]	ACAATACCCTCAGGAGCCAAACTAGGAATTGAGGGGACGACCTCCTCACAGGGGCTGCAT
A_44_P437945	0.019599838	0.004031413	up	Bbc3	1.5459932	1.5459932	0.62853396	0.23682213	0.20095253	0.1475792	0.021660805	-0.021660805	-0.5055227	-0.8390436	-0.18982315		Rattus norvegicus Bcl-2 binding component 3 (Bbc3), mRNA [NM_173837]	CAGCCTGTAAAATACTGTACATGCACTGCTGTAGATATACTGGAATGAATTTTCTGTACA
A_64_P094621	0.020315079	0.0042506913	up	Gtsf1	4.3739424	4.3739424	2.1289341	1.7191014	0.66412926	1.5777287	-0.41112328	0.4111228	-1.1472659	-2.1536465	-0.70931435		Rattus norvegicus gametocyte specific factor 1 (Gtsf1), mRNA [NM_001079707]	CCTGCTACCAAGGGTTCTTCTTTTTTCTCTTTATCTAATTATAGAACAGTAAACTGTCTG
A_44_P1157921	0.0025338782	1.2791174E-4	up	Relb	1.6564661	1.6564661	0.7281087	0.22073722	-0.024081469	0.15098977	0.024081469	0.09942174	-0.515959	-0.7011163	-0.6845615		RELB proto-oncogene, NF-kB subunit [Source:RGD Symbol;Acc:2321078] [ENSRNOT00000057802]	TCCACATGGAATTGAAAGCAAGCGACGGAAAAAGAAACCAGTGTTCTTGGACCACTTCCT
A_64_P141420	0.007628103	0.0010076847	up	Serpinb1a	2.744073	2.744073	1.4563189	0.7588768	-0.014196396	1.1534014	0.08485699	0.014196396	-0.9912853	-1.0549679	-1.1244221		Rattus norvegicus serpin family B member 1A (Serpinb1a), mRNA [NM_001031642]	GCTGATCTGTCTGGCATGTCAGGATCCAGAGATCTTTTCATATCAAAAATTGTCCACAAG
A_44_P328386	0.015527288	0.0029189868	up	Tcra-v22.1	1.8241345	1.8241345	0.86721206	0.44551897	0.43481016	0.7509332	-0.12978601	0.12978601	-0.3348422	-0.627233	-0.6608038		Rattus norvegicus similar to T cell receptor alpha chain (LOC290147), mRNA [XM_224105]	TGCTTCATCATACTTCCCTTGGTACAAGCAAGGAGCTGGAAAGGGTCTCCATTTTGTGAT
A_64_P142242	0.016811801	0.003300238	up	Colq	1.6996193	1.6996193	0.76521164	0.20292616	0.29067993	-0.20292616	0.5687485	0.25146008	-0.6752415	-0.2927904	-0.66106987		Rattus norvegicus collagen like tail subunit of asymmetric acetylcholinesterase (Colq), mRNA [NM_019274]	TCCCATATTTCATGAATGGGGTTTGGCTCTATTTGGGGAAACATCGCTTTTTGTCCCCCT
A_44_P250446	0.023195397	0.0051680543	up	Zfp580	1.5450555	1.5450555	0.62765867	0.2532537	0.11052823	-0.11052823	0.52108884	0.4496839	-0.47569585	-0.4353826	-0.23748183		Rattus norvegicus zinc finger protein 580 (Zfp580), mRNA [NM_001317059]	ACCTCAAGCCCTTTACTTGTGGTGCTTGTGGCAAAGCTTTCAAGCGCTCCAGCCACCTGT
A_44_P1158562	0.008679843	0.00120424	down	Sorbs1	1.5742736	-1.5742736	-0.6546863	-0.01141119	-0.1301713	-0.36679697	-0.01138401	0.01138401	0.7041578	0.58627033	0.36860323		sorbin and SH3 domain containing 1 [Source:RGD Symbol;Acc:1586598] [ENSRNOT00000021289]	AGAAGGACGAGGCAGTTTGGCACTTTTCCAGGCAACTATGTAAAACCTTTATATCTATAA
A_44_P1134141	0.02619286	0.0061640935	up		2.2129903	2.2129903	1.145997	0.268991	-0.26899147	1.2423067	0.729733	0.45731115	-0.53712416	-0.87744427	-0.5658126			TAATCCCTCTTTTGAGTGGGAGCTGGAAGCCGGGATTCTAAAATAAAGGAAACCGGAGAA
A_44_P898436	0.004379894	3.7426347E-4	up	Lrrc17	2.1041856	2.1041856	1.073262	0.23754787	0.35399485	-0.16371918	0.37785769	0.16371918	-1.2348089	-0.7557745	-0.6475625		Rattus norvegicus leucine rich repeat containing 17 (Lrrc17), mRNA [NM_001025155]	CTTTGACTACGGGGTGTTAGAGGATCTGTACTTTCTGAAACTCCTATGGCTCAGAGACAA
A_43_P11075	0.005155906	5.048739E-4	down	Mospd2	1.5209005	-1.5209005	-0.60492575	-0.09442043	-0.07591915	0.07591915	-0.23452282	-0.13591576	0.5689955	0.55429935	0.41256714		Rattus norvegicus motile sperm domain containing 2 (Mospd2), mRNA [NM_001134588]	AGATCATTAGCTTGATCTGCAACTAGCCGAAAATGCAAATGCTGGTAAACCTAGTCTCAA
A_44_P395572	0.0030030643	1.7616128E-4	down	Nr1d2	1.7719237	-1.7719237	-0.8253164	-0.15911317	-0.2912805	-0.097767115	0.08763385	-0.08763385	0.74992156	0.8564923	0.54063916		Rattus norvegicus nuclear receptor subfamily 1, group D, member 2 (Nr1d2), mRNA [NM_147210]	TGATCAGGTCAACCTGTTAAAAGCTGGGACTTTTGAGGTTTTAATGGTGCGATTTGCTTC
A_64_P116184	0.030180218	0.0075236885	down	Spx	2.0237632	-2.0237632	-1.0170405	-0.4630561	-0.11149502	0.111495495	-0.62196255	-0.68955374	1.2923918	0.48699188	0.20699453		Rattus norvegicus spexin hormone (Spx), mRNA [NM_001083933]	CAACTGTGTGAAGTAATCAAAGCCATGTGTATATGTTTTGTCTGCTTCTCAGTTCATAAT
A_44_P579071	6.99778E-5	3.495649E-7	up		3.125684	3.125684	1.644172	0.11401272	0.03775978	-0.023482323	0.026355743	0.023482323	-1.485569	-1.5441923	-1.7958775			TTTCCAAGCACAGGTTATCCTCATGACTGTAGATGGCTTGAACTAATATGACCTTGCCCT
A_44_P1091541	6.99778E-5	4.0329527E-7	up	Ifit1bl	5.3256598	5.3256598	2.4129603	0.18287706	0.3195939	0.48036623	-0.087269306	0.087269306	-2.019669	-2.1982617	-2.4312472		interferon-induced protein with tetratricopeptide repeats 1B-like [Source:RGD Symbol;Acc:1304872] [ENSRNOT00000076802]	CACTGTTCAGTCTATTGAGAATTATGTGAAAGTGCCTTGTTATTTTTCTAACCCTATCGT
A_64_P032986	0.03045327	0.0076379334	up	Lpgat1	1.5829664	1.5829664	0.6626307	0.36716032	0.003431797	0.027519703	0.37121248	-0.003431797	-0.4342289	-0.8990278	-0.19509983		Rattus norvegicus lysophosphatidylglycerol acyltransferase 1 (Lpgat1), mRNA [NM_001109376]	TCACCTCATTTCAGAAATGGTTTTATGCAGTGACAGAGAAGCCAGTGAGCAGAGGAAGCA
A_44_P444257	0.02351302	0.005278211	up	Cdkn2d	1.5205191	1.5205191	0.60456395	0.2581749	0.2285757	0.35513687	-0.09194565	0.09194565	-0.14749146	-0.4710226	-0.69004536		Rattus norvegicus similar to cyclin-dependent kinase inhibitor 2D (Cdkn2d), mRNA [NM_001009719]	TGGGAGCTGGTGACCTTGGTGCTCAGAGAGCCCTGAAGTGTGAGCCATCTACTTTGGTCA
A_64_P019555	5.276964E-4	9.505848E-6	up	Sele	4.269214	4.269214	2.0939705	0.024963856	-0.024963379	0.112294674	0.71325827	0.03707981	-1.8925037	-2.2333217	-1.6385059		Rattus norvegicus selectin E (Sele), mRNA [NM_138879]	ACCTCACTTCTGACATTGTCCTCATTGATCTACGTGTTGAAGAGATTCTTTTGGAAGAAA
A_43_P13753	0.020996816	0.0044605057	up	LOC102555870	1.7020875	1.7020875	0.7673052	0.4904766	0.14274788	0.27689362	-0.08034611	0.08034611	-0.28686333	-0.46690655	-1.0020752		PREDICTED: Rattus norvegicus uncharacterized LOC102555870 (LOC102555870), transcript variant X2, ncRNA [XR_001834221]	GGGCTGATGCAACACAAGGGATGCTTTTTTAAATACGCAGTGGAGTAGACTCCAAAGAAC
A_44_P1085103	0.00367511	2.46139E-4	up	Mettl24	1.654914	1.654914	0.7267563	0.30466342	-0.05756116	0.05756116	0.1889379	0.1678636	-0.60474086	-0.49647927	-0.6821697		Rattus norvegicus methyltransferase like 24 (Mettl24), mRNA [NM_001025038]	GACATTTTCAACGCTAGCAGCTGTTATACCTTGAGTTGGGTGAACACAAGATGGAGATGA
A_64_P054376	0.013044092	0.0022412944	down	Gpr4	1.5329757	-1.5329757	-0.6163348	-0.22825956	-0.18018007	-0.43573713	0.011987209	-0.011987209	0.590363	0.4734769	0.2786584		Rattus norvegicus G protein-coupled receptor 4 (Gpr4), mRNA [NM_001025680]	CCCATTGTATGCAAATGTATGTAAATATGGCCATGTGGATATTCATACGAATACAAGAGA
A_44_P842474	0.043165226	0.012451123	down		1.5584438	-1.5584438	-0.6401061	-0.07741308	-0.41463375	0.07741308	-0.51020956	-0.5640764	0.28504705	0.08934212	0.6525774			TCCTCACTCTAAATTGGAATCTTCACCAGATGAGAATTTCAACCTAGCAAATTTCGCTAA
A_44_P1120722	0.0025338782	1.2806933E-4	up	LOC102552298	1.8153977	1.8153977	0.86028564	0.3242452	0.07812905	-0.03408265	0.23193765	0.03408265	-0.7340915	-0.59624267	-0.86993575		PREDICTED: Rattus norvegicus uncharacterized LOC102552298 (LOC102552298), ncRNA [XR_344450]	ACAAGCAATTCCTGTGAGTACTGGCCTTCAAATGAAAGGTTGTCCTTTGATCCCTCACTG
A_44_P183638	3.9024558E-4	5.369398E-6	up	Pirb	2.9491365	2.9491365	1.5602926	0.5167718	-0.05308199	0.30672216	0.19314194	0.05308199	-1.3544784	-1.2843113	-1.4321065		Rattus norvegicus paired Ig-like receptor B (Pirb), mRNA [NM_031713]	CGGTTTTACATTGAGACCTAATTTTAATGACATTTTTCATCAAATGAGAAAATTTACAGC
A_43_P11672	0.027971761	0.0066990107	up	Il1rl1	2.4515502	2.4515502	1.2936943	0.6387899	0.13441443	0.72455287	0.3782828	-0.29842353	-0.13441443	-1.3083198	-1.4917791		Rattus norvegicus interleukin 1 receptor-like 1 (Il1rl1), transcript variant 1, mRNA [NM_013037]	TTTTTAATTCACCTGTTGCTATTCAAATCAATGTATCTGTACTGCTTCATCAACACAGCC
A_42_P625147	1.6454345E-4	1.4820312E-6	up	Pglyrp1	5.268775	5.268775	2.3974676	0.3793373	0.18724728	0.64981556	0.18909168	-0.18724728	-2.0127258	-2.3124003	-2.1363297		Rattus norvegicus peptidoglycan recognition protein 1 (Pglyrp1), mRNA [NM_053373]	AATCTTCTGAAATGTGGGGTGTCTGAGGGCTTCCTGAGATCTAACTATGAGGTCAAAGGA
A_44_P1080825	5.1312725E-4	9.124896E-6	up	Oscar	2.8266377	2.8266377	1.499087	-0.04826951	0.32965875	0.15770602	0.12398791	0.04826951	-1.1427233	-1.6776474	-1.3100784		Rattus norvegicus osteoclast associated, immunoglobulin-like receptor (Oscar), mRNA [NM_001184973]	AGGAAGCCAGAAAAAGGCATCTGATCCCTTGGAATTAGAGTTACAGATGTGTGTGAGCCA
A_43_P19879	0.012353313	0.002086281	up	LOC689770	2.0792801	2.0792801	1.0560842	0.70285344	0.34500337	0.90479875	0.047813654	-0.047813654	-0.7383969	-0.49595475	-0.7623074		Rattus norvegicus similar to osteoclast inhibitory lectin (LOC689770), mRNA [NM_001142304]	GGAACACAGAACTTGCTATCTACAGTTCCTACTTCCTTAATGATCTGTTGAAATCATTAT
A_44_P638274	0.013835402	0.0024507514	down	Cux2	2.0750165	-2.0750165	-1.0531228	0.07162285	-0.0844965	-0.946023	-0.08379269	-0.07162237	1.0679979	0.74953127	0.6732521		PREDICTED: Rattus norvegicus cut-like homeobox 2 (Cux2), transcript variant X5, mRNA [XM_017598302]	CTGCAAACAGATTCGTCCAGTTCACATCCTACAATGGTTTAAAAAGAGAAAACGCACATG
A_42_P754784	4.578113E-4	7.1428244E-6	down	Spsb1	2.3073814	-2.3073814	-1.2062565	-0.24510336	-0.122051716	-0.32214022	-0.072321415	0.072321415	1.1112094	1.0560746	1.0379081		splA/ryanodine receptor domain and SOCS box containing 1 [Source:RGD Symbol;Acc:1309319] [ENSRNOT00000085251]	CACCATCACCGTAAAGCCTTGTGGCATGTATAGTTCTGAAATCCCCGTTCTGTTCTGTTT
A_42_P788480	0.0019120405	7.7131066E-5	down	Tef	2.134007	-2.134007	-1.0935649	-0.31200504	-0.25671482	-0.36048412	-0.14265442	0.14265442	0.96280766	1.0378256	0.72253895		Rattus norvegicus TEF, PAR bZIP transcription factor (Tef), mRNA [NM_019194]	CCAGGTAGAGATTGCTGTCGTTTGGTGTTGGATGCCGGAACACCACTTGGTTTTATTTTT
A_44_P1153704	0.032958325	0.008494571	up	LOC688801	1.8118793	1.8118793	0.85748684	0.31460905	0.2207098	0.059766293	-0.059765816	1.0591521	-0.4076538	-0.6507163	-0.5574074		Rattus norvegicus hypothetical protein LOC688801 (LOC688801), mRNA [NM_001346434]	TGAAGATGGAGGAAGAGAGACTCTCCATCATTGACAGAAACAACTACCTGCTTCTGCAGA
A_44_P777689	0.002763389	1.4583742E-4	down	Tmem2	1.9023254	-1.9023254	-0.927764	-0.13246584	-0.22689486	-0.33225298	0.048918247	-0.048918247	0.98900175	0.7986264	0.5806956		Rattus norvegicus transmembrane protein 2 (Tmem2), mRNA [NM_001107596]	GGAGACATTCTAGAACAGCTCTGTGACTTGTGATACTTTACAGAACATGCTACCTCAAAG
A_43_P14751	0.0019639845	8.119012E-5	up	Aqp9	2.8717818	2.8717818	1.5219461	0.31818962	0.16491699	0.5628948	0.10395527	-0.10395527	-0.8844719	-1.4965472	-1.5572186		Rattus norvegicus aquaporin 9 (Aqp9), mRNA [NM_022960]	GGTGATTGCTAAGAATTTTGAAACTTGACCATGTGCTTGGCTGGATAGCCTCAGAGACCT
A_44_P795878	0.0060241385	6.5885414E-4	down	Nat8f3	1.953148	-1.953148	-0.96580124	-0.3196199	-0.43752646	-0.35424066	-0.23271108	0.23271108	0.51213	0.7998116	0.9186299		PREDICTED: Rattus norvegicus N-acetyltransferase 8 (GCN5-related) family member 3 (Nat8f3), mRNA [XM_006236798]	ATGGTAAGAATGTAAAGACATTAGTATCTTTTAGGATCCATCCTGACTCCTAGGAATATG
A_64_P029985	0.008945425	0.0012726055	down	Fpr1	1.5831276	-1.5831276	-0.66277754	-0.41575527	-0.11776352	-0.12568188	0.11776352	-0.13052464	0.48678493	0.43992043	0.6584501		Rattus norvegicus formyl peptide receptor 1 (Fpr1), mRNA [NM_001106216]	TAGCTGCCTCAACCCAATCCTTTATGTCTTCATGGGCCAGGACTTCAGACAAAGACTAAT
A_44_P245550	0.033857323	0.00878883	up		2.1266217	2.1266217	1.0885634	0.097813606	1.0505123	1.1616783	-0.09781313	0.8305721	-0.53462696	-0.28590775	-0.6194978		GB	GCAAATGAGACTAACAAGAAATTTACCCCCTAGTACAATAACAGTTGATCCACCTCCTTT
A_64_P120759	0.019655649	0.0040536937	down		1.5187317	-1.5187317	-0.602867	-0.35482383	-0.112638235	-0.44447398	0.0628469	-0.0628469	0.5675671	0.45328498	0.24058747		angiomotin-like 1 [Source:RGD Symbol;Acc:1305268] [ENSRNOT00000061616]	GCAGCTTGTTGCAGAAGCCTGAGTTCCCGGATGGAGAGATAATGGAAGTGCTCATCTAAC
A_44_P1080835	0.0025338782	1.2862185E-4	up	Samhd1	2.0531447	2.0531447	1.0378352	0.42730284	0.24185991	0.48956442	0.05690813	-0.05690813	-0.88082886	-0.7355442	-0.8018966		Rattus norvegicus SAM and HD domain containing deoxynucleoside triphosphate triphosphohydrolase 1 (Samhd1), mRNA [NM_001191743]	ACAGAAATTCGCAGAGCAGCTCATCCGCGTGTACTATAAGAAGAAGGACAAGAAGAGCTT
A_44_P1084390	0.048045803	0.014477649	up	Sema5b	1.5400604	1.5400604	0.6229869	-0.09173584	0.07642031	0.683723	0.30806303	0.50218487	-0.48563862	-0.41970873	-0.07642031		Rattus norvegicus semaphorin 5B (Sema5b), mRNA [NM_001107091]	TTGCACTACAAAAGCGGGGGCACTCCCAAGAATGAGAAGTACACCCCCATGGAATTCAAG
A_44_P1112003	0.010662661	0.0016621931	up	Mybph	1.9383729	1.9383729	0.9548461	0.22321892	0.5297861	0.6463566	-0.16544628	0.16544628	-0.47564936	-0.6219344	-0.92733765		myosin binding protein H [Source:RGD Symbol;Acc:620287] [ENSRNOT00000004528]	CTCTGCAGAATTGTACACTGTGTGAGAAGCATTCAAATAAAGGTGTGTGGTGTTATAGCA
A_64_P081668	0.045299638	0.013328346	up	LOC102551633	1.621485	1.621485	0.6973157	-0.10204363	0.10204363	0.32897282	0.44291258	0.92549276	-0.3121009	-0.42442274	-0.33699656		sperm motility kinase W-like [Source:RGD Symbol;Acc:7576862] [ENSRNOT00000071008]	TAAGCAAGACTTTGATATGAAAACATCATCTCCCCCTCAGAGGATTGGGTATTTCCAGAG
A_64_P004854	0.0068173655	8.3603256E-4	up	Ptafr	1.5716928	1.5716928	0.65231925	0.057604313	0.0954175	-0.057604313	0.12803984	0.14466047	-0.34032774	-0.60801744	-0.78774214		Rattus norvegicus platelet-activating factor receptor (Ptafr), mRNA [NM_053321]	CCACTGGTTTGCAATATCCATTTACCACAGTAGGTTTGCTTAATAAACATTTTTCTCTTC
A_44_P1162675	0.04744255	0.014145112	up	Retnlg	2.4930966	2.4930966	1.3179388	0.7236004	-0.1433115	0.19914913	0.5947218	-0.070035934	0.070035934	-1.5314322	-1.7099457		PREDICTED: Rattus norvegicus resistin-like gamma (Retnlg), transcript variant X1, mRNA [XM_006248282]	CCCCTTGATGAAATCTTATTGCCCATTAGCCCTGCTTCTTGAAAAATAAAGACTAATTTT
A_64_P022155	0.0042875055	3.5321026E-4	down	Slc2a5	2.054166	-2.054166	-1.0385528	-0.12171221	0.12171221	-0.19354391	-0.52703667	-0.5555639	0.7945895	0.87341833	0.6819639		Rattus norvegicus solute carrier family 2 member 5 (Slc2a5), mRNA [NM_031741]	GAATTATCAACTGTCAACGACAGTATTCTGTTTAGCCAATAAAACAGATCTGATCACTTC
A_44_P505440	1.1359692E-5	1.8364398E-8	down		25.98029	-25.98029	-4.6993456	-0.26080942	0.26080942	-0.40125751	-0.27236795	-0.65139484	4.6810246	4.368763	4.253237		UI-R-FS0-crt-d-06-0-UI.s1 UI-R-FS0 Rattus norvegicus cDNA clone UI-R-FS0-crt-d-06-0-UI 3', mRNA sequence [CB327764]	CTGAGGTAGACATTAACTAGAACATTGATGAATTTAAAACACTATTCCGTGATACGAAGC
A_64_P025915	0.0036345986	2.3922877E-4	down	Gramd2	1.914162	-1.914162	-0.936713	-0.32753706	-0.085740566	-0.29965258	0.085740566	-0.5107484	0.7769704	0.6519904	0.6984153		GRAM domain containing 2 [Source:RGD Symbol;Acc:1564007] [ENSRNOT00000036798]	TAGTCCTGTCCTCGTCCTATCTGGCATTCCGAATCGCCCGGCTGGAGCAGCAGTTATGTT
A_64_P082964	0.005737909	6.135455E-4	down	Banp	2.098383	-2.098383	-1.069278	-0.057120323	-0.09435463	0.057120323	-0.7214937	-0.2799101	1.0271177	0.90404034	0.61922073		Rattus norvegicus Btg3 associated nuclear protein (Banp), mRNA [NM_001106191]	GTGCAGAGTGTTGAGTACGTTCAGAAAAACAAGAACTACGATATTTTGTTTAAACAGCTT
A_44_P1105637	0.04019018	0.011286665	up	Fam166b	2.423976	2.423976	1.2773753	0.22933483	0.29587746	0.4492073	-0.6548767	0.34374142	-1.3968792	-1.8079414	-0.22933483		PREDICTED: Rattus norvegicus family with sequence similarity 166, member B (Fam166b), transcript variant X2, mRNA [XM_008775953]	GGATTCCAAATTCTCTCTTCTCATCCTAACTCACTGATCCTTTTGGAAGGAAGGGAGGTG
A_64_P005029	0.0031082667	1.878462E-4	up	Pcp4l1	1.810363	1.810363	0.856279	0.2944579	0.33832502	0.03942156	-0.03942156	0.3147788	-0.6022115	-0.6014409	-0.79664755		Rattus norvegicus Purkinje cell protein 4-like 1 (Pcp4l1), mRNA [NM_001126093]	GTCAGGGCAAACATCGCCACTGTATGTGACTTTAGCATGTTTAATAATTATGACAATAAA
A_44_P1091131	0.00559871	5.85784E-4	up	Relb	1.712316	1.712316	0.775949	0.33994102	0.020728111	0.15817547	-0.020728111	0.3213749	-0.43967915	-0.5676384	-0.82883453		PREDICTED: Rattus norvegicus RELB proto-oncogene, NF-kB subunit (Relb), transcript variant X4, mRNA [XM_008759055]	CAATCCTGAAGAAGGGGGTAGGTTGTTTGTTCAGTTTTCCCAATAAAAATTAGTTTTTTG
A_44_P1145947	0.026209561	0.006174077	up	LOC108351401	1.6361192	1.6361192	0.7102779	0.44312668	0.06975412	0.68631506	0.28878498	-0.06975412	-0.3729267	-0.2531557	-0.65381527		PREDICTED: Rattus norvegicus uncharacterized LOC108351401 (LOC108351401), ncRNA [XR_001838725]	GCAACGGTCATCCATTTCCAGCATACATTTCATGTTACAGTTACACCACATTTCACATAA
A_44_P128427	0.024141053	0.0054749455	up	Wdpcp	1.5684632	1.5684632	0.64935166	0.014926672	-0.014926672	0.33156085	0.30553746	0.28838992	-0.80028224	-0.45061135	-0.14186835		Rattus norvegicus WD repeat containing planar cell polarity effector (Wdpcp), mRNA [NM_001127537]	AAGGAGACTCTGCAATTCAATAAATTCTTTGATTTTTCCAGCAGTCTTGTTCATATGCAG
A_44_P237664	0.004866715	4.4958107E-4	down	Timp3	1.868051	-1.868051	-0.90153384	-0.16080284	-0.0720644	-0.5489836	-0.25668335	0.0720644	0.85111904	0.71931076	0.5542898		PREDICTED: Rattus norvegicus TIMP metallopeptidase inhibitor 3 (Timp3), transcript variant X1, mRNA [XM_006241162]	ACCCATCTAGAAGGAATGTATTTGTTGCTAAATTTTGTAGCACTGTTTACAGATTTCCTC
A_64_P115210	0.005128603	4.931079E-4	up		1.983823	1.983823	0.9882833	0.2810502	-0.03897333	0.6349664	0.12163782	0.03897333	-0.6527133	-0.70658064	-0.9829631		similar to paired immunoglobin-like type 2 receptor beta [Source:RGD Symbol;Acc:1585879] [ENSRNOT00000074057]	CAAACAACAGAAGGCATGAATTCGTTGCAGTCAATCTCTGGCACCAATCTCATCATTCAT
A_43_P15904	0.014362222	0.0026104085	up	Fcgr1a	1.7614485	1.7614485	0.81676227	0.4050107	0.08188391	0.60393	-0.08188391	0.118609905	-0.36021376	-0.5587096	-0.8548331		Rattus norvegicus Fc fragment of IgG receptor Ia (Fcgr1a), mRNA [NM_001100836]	GCACAAACTTCCCAAACTTGACCCTGAAACTGTGGGACCAAGGCACACAACTCTTAAATA
A_42_P727136	0.019599838	0.0040331306	down	Racgap1	1.5150671	-1.5150671	-0.5993817	-0.40930104	-0.049213648	-0.2566197	0.049213648	-0.27383304	0.62406373	0.19584394	0.41438508		Rac GTPase-activating protein 1 [Source:RGD Symbol;Acc:1305912] [ENSRNOT00000071885]	TACTCACTTCTAACTGGGTTAAGTCTGAGTTGTAGAAAGTGCTAGAGGCTATGATCCCAC
A_44_P987257	0.030180218	0.007546198	up		1.7410828	1.7410828	0.7999848	0.3614328	0.17803693	0.66730714	0.043911695	-0.043911695	-0.09604335	-0.7432115	-0.83663344		UI-R-C2p-qq-f-05-0-UI.s1 UI-R-C2p Rattus norvegicus cDNA clone UI-R-C2p-qq-f-05-0-UI 3', mRNA sequence [AI555307]	CAATAACGCCATGAACAGAGAGAGAACAGCAAGCACAGTCAGGCTCTCAGGCCCAGAGAC
A_64_P223344	0.0057205614	6.103694E-4	up	Sgk3	1.8620878	1.8620878	0.8969211	0.568074	-0.12691283	0.12691283	0.33317018	0.15315604	-0.68850446	-0.7988713	-0.5707476		serum/glucocorticoid regulated kinase family, member 3 [Source:RGD Symbol;Acc:620242] [ENSRNOT00000072210]	CCATCAAAATAGTGTACAGAGACTTGAAGCCAGAAAATATCCTTTTGGATTCTATGGGAC
A_43_P13665	0.039569657	0.0109753255	up		1.9555528	1.9555528	0.9675765	0.31850815	0.39650917	-0.31850767	1.0065737	0.8380146	-0.3188882	-0.7580013	-0.48118114		Q20EP6_9HIV1 (Q20EP6) Envelope glycoprotein (Fragment), partial (3%) [TC585195]	AGTTACATATGTAAATATCTCATAGCTCCCAGTAATGGGGCCAGCTACACACAGAGCTGC
A_42_P619526	0.00634977	7.141658E-4	down	Gramd2	1.6497493	-1.6497493	-0.72224677	-0.3294301	-0.12812853	-0.34895563	0.12812853	-0.29291773	0.5006671	0.58999777	0.4932933		PREDICTED: Rattus norvegicus GRAM domain containing 2 (Gramd2), transcript variant X16, mRNA [XM_006226420]	CTCCTCTGGAGGAGCTGTGTGACAGTTGTGATCATTCATGATCTGTGGGCATTTATACAT
A_44_P341895	0.0071078134	8.9955697E-4	up	Qrfpr	1.9187021	1.9187021	0.9401308	0.51994944	0.11032486	0.23926258	-0.11032486	0.17948818	-0.43682766	-1.0364561	-0.78388834		Rattus norvegicus pyroglutamylated RFamide peptide receptor (Qrfpr), mRNA [NM_198199]	CGCGGGAGAAAAGACAACTCAAGAGACAGCTAGCCTTCTTCAGTTCTGAACTTTCTGAAA
A_44_P1363849	0.023403157	0.00522112	up		2.099574	2.099574	1.0700967	-0.25943136	0.97961855	0.35078	0.2654934	0.25943136	-0.5757928	-1.1838717	-0.49309063			TTGGAGTCTGAAGATATGGCTATTTATTACTGTCTGCAGCATAATGAGTATCCTCCCACA
A_64_P050999	0.0072611766	9.26462E-4	down	Sema7a	2.6393387	-2.6393387	-1.4001765	-0.42185068	-0.51471424	-0.39321756	0.20946455	-0.20946455	1.4368272	1.4990697	0.46676302		Rattus norvegicus semaphorin 7A (John Milton Hagen blood group) (Sema7a), mRNA [NM_001108153]	CCGGACAGAAGGATGGGAAAAGCTCTATTTTTATGTTAGGTTTATTTCATGTATAGCTAT
A_44_P1124688	0.0024716833	1.17590476E-4	down	LOC102549024	2.802575	-2.802575	-1.486753	-0.5488429	-0.35048342	0.12791681	-0.12791681	-0.7207813	1.0928774	0.9685545	1.4267626		PREDICTED: Rattus norvegicus uncharacterized LOC102549024 (LOC102549024), ncRNA [XR_346239]	GACCATCCGTTCACTGTTTTAGTTATTTTATTCTTGACCATCCAGTCCCTGTTTTAGTTG
A_44_P1080845	0.0075843344	9.991884E-4	down	Hmcn1	1.5463529	-1.5463529	-0.62886953	-0.12533712	-0.031628132	-0.3700118	0.031628132	-0.049722195	0.6258359	0.5341325	0.39959764		Rattus norvegicus hemicentin 1 (Hmcn1), mRNA [NM_001271292]	CACTGTACATGGTGGTAACAGACTCTGTAAGCAATTGTCAAGATGTATTCTATTTTTATG
A_44_P243534	0.025783874	0.006002343	down	Pxdc1	1.5166695	-1.5166695	-0.6009067	-0.22715187	-0.29155445	-0.32293415	0.13343143	-0.13343143	0.17965984	0.39761066	0.72046566		Rattus norvegicus PX domain containing 1 (Pxdc1), mRNA [NM_001025719]	CAGCAGCTTACGTCACCAACTTGTCCTATTACCATCTGGTTCCATTTGAGACGGACATTT
A_44_P347420	0.039883014	0.011148276	down	Usp43	1.5830517	-1.5830517	-0.66270834	-0.34866405	-0.44083524	-0.762769	0.03362441	-0.03362441	0.3839252	0.53277516	0.140064		Rattus norvegicus ubiquitin specific peptidase 43 (Usp43), mRNA [NM_001126303]	TCTGTGTTTTGGAAGAAAGAGCACAAGAGGGCTGTCAGGACTGAGAGCTCCCCACCAGCA
A_64_P007633	0.029069092	0.007136361	down	C4bpb	1.5887313	-1.5887313	-0.6678751	-0.49377656	-0.16668534	0.16668534	-0.62351966	-0.46651816	0.3656757	0.308635	0.37902617		Rattus norvegicus complement component 4 binding protein, beta (C4bpb), mRNA [NM_016995]	TACCATAGCTAAGCAGAATGGTTACAGACAGACACCTATGAATAAATTGCTTCTAAAGGT
A_44_P1126019	0.01761204	0.0034939358	down	LOC103692523	2.5260665	-2.5260665	-1.3368926	0.04561472	-0.6188135	-0.045615196	-1.1154914	-1.0301199	0.88534784	0.35176182	1.114913		PREDICTED: Rattus norvegicus uncharacterized LOC103692523 (LOC103692523), ncRNA [XR_592800]	CGTTTCCAGAAAACAGGGTGTGGATTCCAACTGAAATGAAATGCCAGTACTTTTAGCCAC
A_64_P109712	0.0043429956	3.6810146E-4	up	LOC102549742	1.7816881	1.7816881	0.8332448	0.06581974	0.14483976	0.44174004	-0.06581974	0.18619442	-0.49783278	-0.7725234	-0.7657137		PREDICTED: Rattus norvegicus uncharacterized LOC102549742 (LOC102549742), ncRNA [XR_340190]	CTGCAGAAACCTCCAGAATCAGAAGCCAGATACATTTCAGTTATTTCAAATTATGATTCT
A_44_P1119756	0.024186011	0.005497911	down	LOC102546725	1.7819827	-1.7819827	-0.8334833	-0.3357377	0.15156889	-0.5839548	-0.15156889	-0.21659088	0.5139022	0.254817	1.0499606		PREDICTED: Rattus norvegicus uncharacterized LOC102546725 (LOC102546725), transcript variant X1, ncRNA [XR_590848]	TTTCTTAATCTTTGTCTCCCCACTGAATTCTATAAATGCTAAGTAAATATTTGCGGGGTG
A_42_P727000	0.0043311664	3.6227147E-4	up	LOC100910558	1.5051732	1.5051732	0.5899295	0.20915413	0.13366604	0.030932426	-0.030932426	0.12603092	-0.5531063	-0.4422512	-0.4931202		Rattus norvegicus uncharacterized LOC100910558 (LOC100910558), transcript variant 1, long non-coding RNA [NR_110678]	ATTTCTGGGATATATGGGCTCACCGATGCAGAAAAAAGTACAGCCTGGTATCCTGGATTG
A_44_P421887	0.04953201	0.015017531	down	Ankrd33b	1.6873901	-1.6873901	-0.7547935	-0.3876829	-0.60889244	-0.7464371	0.31189728	-0.27038288	0.27038288	0.2881565	0.68494225		Rattus norvegicus ankyrin repeat domain 33B (Ankrd33b), mRNA [NM_001191565]	CAGGTTCCAAAAACTGCTTGCAGAGATTCACCGCATTCCTGCGATCTACTTTGACCTCCC
A_43_P13337	6.373283E-4	1.2363875E-5	down	Stip1	1.9062743	-1.9062743	-0.93075573	-0.18263721	-0.06962299	-0.16880512	7.534027E-5	-7.534027E-5	0.8824339	0.8545189	0.80267525		Rattus norvegicus stress-induced phosphoprotein 1 (Stip1), mRNA [NM_138911]	CCCAAGCTCTGAGCGAACACTTAAAGAATCCTGTAATAGCACAGAAGATCCAGAAGCTGA
A_42_P699853	0.012584882	0.0021362328	up	LOC102546992	1.633301	1.633301	0.7077907	0.06745911	0.36801863	0.3762393	-0.06745911	0.42446995	-0.48037815	-0.6632266	-0.2785306		PREDICTED: Rattus norvegicus uncharacterized LOC102546992 (LOC102546992), ncRNA [XR_347735]	CTGTAAATCAATCAGTATGTGTTTATCCCTCCAAACATTCATCTTCCATGGGTAAAGAGG
A_44_P307181	0.04840145	0.014621038	up		1.5831839	1.5831839	0.6628288	0.2842803	0.38552427	0.31798172	-0.39179134	0.45427275	-0.7056103	-0.28428078	-0.3684349		PREDICTED: Rattus norvegicus similar to ADAM 21 precursor (A disintegrin and metalloproteinase domain 21) (ADAM 31) (LOC685187), transcript variant X3, mRNA [XM_017603264]	AGAAGCGTTGATATCAACATCTTGACAATAACTGTTTTATCTGTTCTAACGTGTCTGTTC
A_44_P330828	0.0022404166	1.00378944E-4	up	MGC105649	2.8101013	2.8101013	1.4906222	0.47735167	0.051709652	0.7944598	0.03425932	-0.03425932	-1.1137938	-1.2338262	-1.3301339		Rattus norvegicus hypothetical LOC302884 (MGC105649), mRNA [NM_001008518]	AGATTACTGCCTGTAATAAATAATTAGATGGCTATCTGTAAAACGTATGACCTGTGCAAG
A_64_P100783	0.011060195	0.0017522619	up	Cnnm1	1.6929765	1.6929765	0.7595619	0.06398201	0.23260021	0.45181704	-0.06398201	0.1292181	-0.46878672	-0.906405	-0.41531277		Rattus norvegicus cyclin and CBS domain divalent metal cation transport mediator 1 (Cnnm1), mRNA [NM_001107593]	AAGAGGTTCAGGGAGCATAGAGGCCAAGTTGTGAGCCAGACACAAAACTTCAGGTTTTAA
A_42_P640700	0.004393063	3.7843245E-4	up	Tmem176a	1.5256963	1.5256963	0.6094678	-0.0075950623	0.0075950623	0.15343761	0.2625103	0.08119583	-0.5038166	-0.46965122	-0.5566492		Rattus norvegicus transmembrane protein 176A (Tmem176a), mRNA [NM_001039008]	GTTCAATAATTACTGGTACTATCTCAGAGATGATGTCTGTAAAAGCGACACTTCATATCG
A_42_P499899	0.01985532	0.0041040443	up	Prg2	3.343445	3.343445	1.7413354	-0.27487206	1.7574122	0.27487206	0.7850878	0.73667264	-1.1404059	-0.5708678	-1.5452287		Rattus norvegicus proteoglycan 2 (Prg2), mRNA [NM_031619]	ATCTGGCTGTGGCAAGAGACGCCCCTTCATCTGTGCATATTAAGCTGGTCCCAGCTGGGA
A_64_P111630	0.020491853	0.004306602	up	Gsg1	1.9563023	1.9563023	0.9681293	0.28418326	0.52964616	0.12906098	0.03394437	-0.03394437	-0.28758168	-1.3573849	-0.6936872		Rattus norvegicus germ cell associated 1 (Gsg1), mRNA [NM_001013166]	TTGGGAAGCAGGCTAAGCCCTACCATAGGTGTCATTCGCTATCAACATCTGCTTAAGCAA
A_44_P1160738	0.035100076	0.009273553	up	LOC689757	2.0846899	2.0846899	1.0598328	1.0852733	0.6434622	1.1932869	-0.02581644	0.02581644	-0.38228703	-0.5473833	-0.49661446		Rattus norvegicus similar to osteoclast inhibitory lectin (LOC689757), mRNA [NM_001101019]	TATGTAGAAAGGCCTTGGATTTGTAGCAAGCCCAAAAAATACATCTCACAGTCCCAGTAG
A_64_P047832	0.003945109	2.94947E-4	down	Plpp1	1.5593398	-1.5593398	-0.6409353	0.044215202	-0.20205307	-0.044215202	-0.13801384	-0.15495872	0.5693712	0.6224613	0.43395805		Rattus norvegicus phospholipid phosphatase 1 (Plpp1), mRNA [NM_022538]	CTGCTATACCTCTTGGATGCCCACTTTATCTATGTATATAGTTACTTTAACACAATGAGT
A_44_P1027971	0.004885365	4.5308666E-4	up	Gpr84	2.9462996	2.9462996	1.558904	0.5221214	-0.14940214	1.1054273	0.1628046	0.14940214	-1.1503272	-1.4045434	-1.0476298		Rattus norvegicus G protein-coupled receptor 84 (Gpr84), mRNA [NM_001109509]	GGCCACAGAGTTTCCGACGGTTCCATTAGAGCTAGTAGTCCACTCACCAGGCCAGGTCAA
A_44_P354415	0.035424873	0.009436242	up	Trem1	1.6036272	1.6036272	0.6813388	0.5054002	0.09246969	0.76016474	0.04282236	-0.04282236	-0.32373047	-0.4823575	-0.42310762		Rattus norvegicus triggering receptor expressed on myeloid cells 1 (Trem1), mRNA [NM_001106885]	TCAAGTGACAGACTCTGGATTATATCGTTGTGTGATTTACCATCCTCCGAACGACCCTGT
A_44_P315871	0.0042100153	3.3155087E-4	up	Rnf144a	1.6850941	1.6850941	0.75282913	-0.044920444	0.15536404	0.044920444	0.14627075	0.22841644	-0.55412436	-0.5072632	-0.8790693		ring finger protein 144A [Source:RGD Symbol;Acc:1561737] [ENSRNOT00000009877]	CCTTATAAAGTTAAATGAGGTGAAGAAATTTGGCTATTGCCAAAAACTTAACCAGGAGGG
A_64_P009815	0.035002623	0.009214868	up	Amer3	2.0610752	2.0610752	1.0433972	1.0485392	1.1402235	-0.14599895	0.7069683	0.14599895	-0.48524475	-0.3805442	-0.5269637		APC membrane recruitment protein 3 [Source:RGD Symbol;Acc:1560420] [ENSRNOT00000033700]	ATGTCATGACCTCTTCCTAGACCTGAACCAACTCACCTTGGAACCCTCCAGGCTAGGTAC
A_64_P157405	0.0071731536	9.09483E-4	down	Reep1	1.6264759	-1.6264759	-0.70174944	-0.10475588	-0.15804243	-0.45924616	0.10475588	-0.19269323	0.593122	0.47306585	0.5530715		Rattus norvegicus receptor accessory protein 1 (Reep1), mRNA [NM_001108633]	GGCTGAAGCTCTGCTGTTTTGTTATAATGCCTGATAAACATCTTGAATAAAGTCTTAACA
A_44_P1117278	0.04306495	0.012412253	down	LOC103690965	2.2018783	-2.2018783	-1.1387347	-0.83758926	-0.32743883	0.41697264	-0.4427004	-0.8926492	1.3730178	0.32743835	0.46570492		PREDICTED: Rattus norvegicus uncharacterized LOC103690965 (LOC103690965), ncRNA [XR_589925]	ACACGACCTGGTATCGAAGATCAGACAGGTTGGATAAATAAAACGAATTTTGTATGTGTC
A_44_P1112577	0.04254785	0.012217316	down	LOC103693728	1.9778636	-1.9778636	-0.98394287	-0.67401075	-0.24353075	0.29222155	-0.7442908	-0.7991953	0.32886696	0.24353027	1.0781479		PREDICTED: Rattus norvegicus extracellular matrix protein FRAS1-like (LOC103693728), mRNA [XM_008770084]	AGCTTCTGGTTGCTTTTCTAACACCAAAGGGGACAATCCTGATAGAGTGTTTGATGGCTG
A_64_P091653	0.002386507	1.1076474E-4	down	Tmem213	1.8560871	-1.8560871	-0.89226437	-0.2669773	-0.13493395	-0.077501774	-0.21269941	0.077501774	0.92295885	0.58073187	0.8043361		transmembrane protein 213 [Source:RGD Symbol;Acc:1588740] [ENSRNOT00000018331]	CTGTGCGTGGACAAACTGATGAAGTTAACTCCAGAGGAGCCCAAAGACCTGGCAGCATGA
A_64_P094010	0.029086728	0.0071474086	up	Atp2b4	1.8646699	1.8646699	0.89892024	-0.11993885	0.11993933	0.704257	0.71512556	0.2808094	-0.13521004	-0.67870474	-0.8627305		Rattus norvegicus ATPase plasma membrane Ca2+ transporting 4 (Atp2b4), mRNA [NM_001005871]	ACTTGATGTAAAACTGGTTCCTAGCTCCTATTCAGAAGCAGTTGCGTCAGTCAGAACCTC
A_64_P100201	0.04686964	0.013930999	up	Retnlg	2.6841614	2.6841614	1.4244714	0.69342804	-0.16266632	0.16009331	0.70022106	-0.0549078	0.0549078	-1.5720892	-1.9545317		Rattus norvegicus resistin-like gamma (Retnlg), mRNA [NM_181625]	ACGAAGACTCTCTCCTGCACTAGTGTCAAGGCTACAGGCAGATTGGCCTCCTGTCCTCCT
A_44_P147396	0.041418776	0.01174648	up	Cass4	1.5597796	1.5597796	0.6413422	0.060403585	0.009380102	0.19729924	0.6005862	-0.009380102	-0.79633594	-0.1411674	-0.47155023		Rattus norvegicus Cas scaffolding protein family member 4 (Cass4), mRNA [NM_001191744]	ACCCAGGAGAGAGATGAACGCAATGAGATCCTGTGTGGAAGCAGTCACCTGTGCGGACTG
A_44_P1152798	0.025855634	0.0060250196	up	Cotl1	1.562676	1.562676	0.64401865	0.018696785	-0.018696785	0.09920454	0.64406204	0.27105904	-0.2685361	-0.5690594	-0.48586512		Rattus norvegicus coactosin-like F-actin binding protein 1 (Cotl1), mRNA [NM_001108452]	AGAATTTTGCCAAGGAGTTTGTGATCAGCGATCGGAAGGAGCTAGAGGAAGACTTCATCA
A_44_P1126128	0.04784371	0.014342063	up	LOC102550208	1.8274497	1.8274497	0.8698317	0.052248478	0.22303438	0.6443505	0.19014978	-0.052248478	-0.074888706	-0.5941663	-1.3059192		PREDICTED: Rattus norvegicus uncharacterized LOC102550208 (LOC102550208), transcript variant X3, ncRNA [XR_001838277]	AGTGACCAAGCTGCCAATTGTAACATGTGAACTGAAGTGCCAATTTCCAGACAACACAGA
A_44_P1131175	0.008168215	0.0011054444	up	LOC102546403	1.6925915	1.6925915	0.75923383	0.34595966	0.37820005	0.42106438	-0.034778118	0.034778118	-0.41639233	-0.7280154	-0.44615936		PREDICTED: Rattus norvegicus uncharacterized LOC102546403 (LOC102546403), transcript variant X1, ncRNA [XR_594576]	AAAGAAACTTTAGGGAGAAATGACTCAGCAGTACGAGCGTGGACCTCTCTTGCTTAAGAC
A_44_P681872	0.010205558	0.0015697232	up	LOC102555109	1.9038402	1.9038402	0.92891234	0.39948273	-0.028335094	0.68095493	0.028335094	0.52509165	-0.36883163	-0.6926131	-0.7619748		PREDICTED: Rattus norvegicus uncharacterized LOC102555109 (LOC102555109), ncRNA [XR_341569]	GAAACAGCAAAGAATGCATGTGGAACCTTCATCTCATAGTCTTTCTAATGAGAGGATACC
A_44_P1119881	0.0037943542	2.6066383E-4	down	LOC102553935	2.9246352	-2.9246352	-1.5482566	-0.95930624	-0.07086229	-0.4581685	-0.8140292	0.07086229	1.0586061	1.1008916	1.1463699		PREDICTED: Rattus norvegicus uncharacterized LOC102553935 (LOC102553935), transcript variant X2, ncRNA [XR_001836583]	TAATTAGCAGGCTGCTTGGGGATAGGCGAATGCTTTCCTGCCCTTAGCTTTAAAAAGTAC
A_64_P008229	0.013511741	0.0023715757	up	Evi2a	1.5760734	1.5760734	0.6563347	0.1877017	0.0030636787	0.36720514	-0.0030636787	0.11395407	-0.25551176	-0.5420232	-0.77015257		Rattus norvegicus ecotropic viral integration site 2A (Evi2a), mRNA [NM_001044287]	CTTCACATATGGCACAAGGCAAAAGTGCTTTTCTACTACACATAACACATTACAACTTAA
A_44_P219372	0.004112709	3.1628917E-4	up	G0s2	1.9137456	1.9137456	0.9363991	-0.0218997	0.0218997	0.50705767	0.3675704	0.033829212	-0.839674	-0.7820535	-0.6423955		UI-R-FS1-cqf-j-05-0-UI.s1 UI-R-FS1 Rattus norvegicus cDNA clone UI-R-FS1-cqf-j-05-0-UI 3', mRNA sequence [CA505509]	AGCACGTACAGCTTCACTAGCTTCCCTCGGGACTTCTGCGTCATCATCTCCTTAGCCAGA
A_44_P1164136	0.03007228	0.0074729268	down	Dbp	1.9880006	-1.9880006	-0.9913182	-0.86350965	-0.2894082	-0.67293406	-0.47841883	0.36587667	0.2894082	0.7894845	0.7320256		Rattus norvegicus D-box binding PAR bZIP transcription factor (Dbp), transcript variant 1, mRNA [NM_012543]	CATGGCCAATGGTCTGGCCAGCTAGGTGCCCAGGAACGTCATGATGCAGACAAATACATT
A_43_P15544	0.033875242	0.008808863	up	Ltb4r	2.1473322	2.1473322	1.1025454	0.03259158	-0.03259158	0.14438748	0.53029513	0.25462127	-0.24844766	-1.7722924	-0.7293136		Rattus norvegicus leukotriene B4 receptor (Ltb4r), mRNA [NM_021656]	TCCCAGCGACGGGCATAAAGTCTTTCATCTGCTCTTTGAAGCCATCACGGGCTTCCTGCT
A_44_P1099449	0.03898902	0.010706223	up	LOC102549174	1.811007	1.811007	0.85679215	0.4007063	0.063905716	-0.06390619	0.082268715	0.608397	-0.49694395	-1.2322173	-0.1863923		PREDICTED: Rattus norvegicus ankyrin repeat domain-containing protein 26-like (LOC102549174), transcript variant X7, mRNA [XM_006227232]	TAGAAAGACGGTGATTAGATTTAATGAGTCCTGTGTCTGTTCTGCCAAAGGGCTTGGCCA
A_43_P18732	0.04840145	0.014615296	up	Itga2	2.2594082	2.2594082	1.1759449	0.32826757	-0.6944213	0.28663063	0.8415842	0.70672894	-0.28663063	-1.3156843	-1.0442457		integrin alpha 2 [Source:RGD Symbol;Acc:621632] [ENSRNOT00000077401]	TGCTCGGTTTGGTTCAGCAATTGCAGCCCTTTCAGACATCAACATGGATGGCTTTAATGA
A_44_P342473	0.00567974	6.020787E-4	up	Prg3	6.63439	6.63439	2.7299638	-0.61879873	1.7624822	0.93421316	0.75058365	0.6187992	-1.967113	-1.5163794	-2.6380315		Rattus norvegicus proteoglycan 3, pro eosinophil major basic protein 2 (Prg3), mRNA [NM_001106487]	ACTCCTAAGACATTTCATAAGGCTCAGAAACTCTGCAGACGATGTTACCGAGGCAACCTT
A_44_P1090827	0.002763389	1.467851E-4	up	Vstm1	6.1556473	6.1556473	2.6219106	0.55397177	0.28161287	0.63329124	0.39414644	-0.28161287	-1.4627185	-3.2397194	-2.2144485		PREDICTED: Rattus norvegicus V-set and transmembrane domain containing 1 (Vstm1), mRNA [XM_002725507]	ATAGTGACACTGAATGATCACACGTGTAAGCACGAACATGAAACCAGCTGTGGTGAGTGA
A_44_P1023770	0.009801557	0.0014577836	down	Atp8b2	2.3910139	-2.3910139	-1.2576225	-0.04886222	-0.26952577	-0.40395904	0.04886222	-0.050023317	1.4518955	1.4995334	0.38733363		ATPase phospholipid transporting 8B2 [Source:RGD Symbol;Acc:1597731] [ENSRNOT00000028246]	GTTCTCGCACCAGGAAGGTTTTGGGGAGCTCATTATGTCTGGCAAGAACATGCGGCTCAG
A_64_P108913	0.0024248261	1.1368122E-4	down	Fam160a1	2.1876621	-2.1876621	-1.1293899	-0.30101728	-0.13760662	-0.4858575	0.06570768	-0.06570768	1.1222639	1.0077734	0.703444		Rattus norvegicus family with sequence similarity 160, member A1 (Fam160a1), mRNA [NM_001134592]	CCTATGCAAACTTTGGATCTTAGGTGTTTGATCAGATGAAAAAAGTGTGGTATCATATAC
A_44_P1081244	0.002386507	1.10132554E-4	up	Tlr6	1.6357381	1.6357381	0.7099418	0.11756563	-0.009223461	0.16723967	0.009223461	0.023699284	-0.5355258	-0.73551226	-0.6736846		Rattus norvegicus toll-like receptor 6 (Tlr6), mRNA [NM_207604]	GAGAATGATGTGAAAACTTGAAGCTTGGCTTTCCAACATAATAAACTGTCAATCTGGAAA
A_44_P463745	0.0091165025	0.0013095761	up	Fas	1.6187675	1.6187675	0.6948958	0.36423135	0.04818797	0.3955133	0.24871898	-0.04818797	-0.5047529	-0.3336351	-0.6412213		Rattus norvegicus Fas cell surface death receptor (Fas), mRNA [NM_139194]	TTCGTGAAACCGACAACAACTGCTCAGAAGGGTTATATCAAGTGGGCCCATTTTGCTGTC
A_64_P061645	8.1259705E-4	1.8608778E-5	up	Wfdc15a	4.571993	4.571993	2.1928232	0.28329492	-0.018105745	0.35087466	0.018105745	0.059236288	-1.9615958	-1.5357544	-2.6650755		Rattus norvegicus WAP four-disulfide core domain 15A (Wfdc15a), mRNA [NM_001008869]	AAGTGCTGTTTCTACTACTGTCAGATGCGGTGTGTGGAACCTTGGACATCTTTGACTTGA
A_44_P1085023	0.022175858	0.0048211785	down	Ralyl	2.2743254	-2.2743254	-1.1854386	-0.15824318	-0.42082787	0.1582427	-1.3123894	-0.23153162	0.93539953	0.6090026	0.8330641		Rattus norvegicus RALY RNA binding protein-like (Ralyl), mRNA [NM_001024978]	CATCCCCACAGACTATAGGCACATTCAGCACATAATTTCTTAATAAATACTGGTTCTTTT
A_64_P134008	0.028939081	0.0070977607	up	Kcnj5	2.483771	2.483771	1.3125322	-0.028492928	0.20411015	0.98372793	0.02849245	0.15783882	-1.9340286	-0.54854345	-0.6476183		Rattus norvegicus potassium voltage-gated channel subfamily J member 5 (Kcnj5), mRNA [NM_017297]	ATTGGGTATGGCTTCAGAGTCATTACAGAGAAGTGTCCAGAGGGGATCATTCTCCTTCTA
A_44_P1037806	0.009800281	0.0014530672	down	Hpx	1.6893389	-1.6893389	-0.75645876	0.048428297	-0.108406305	-0.048428297	-0.36888957	-0.57905126	0.5164697	0.59684634	0.52225184		Rattus norvegicus hemopexin (Hpx), mRNA [NM_053318]	TCTTCCAATGGTCCCAACTTGTTCTTTATCCATGGGCCCAATTTATACTGCTATAGCAGT
A_64_P155383	0.04180002	0.01193183	up	RGD1559710	1.6165463	1.6165463	0.6929148	0.16018724	0.6761775	0.6132188	0.43369293	-0.19122124	-0.4956684	-0.40765572	-0.16018724		PREDICTED: Rattus norvegicus similar to DC-SIGN (RGD1559710), transcript variant X2, mRNA [XM_001064643]	CAACAATTGTACATTGAAGAATTTCTGGATCTGCAAGAAATCGTCAATATCGTGCTTCAA
A_64_P018271	7.109138E-5	4.7613165E-7	up	Csf3r	4.5218835	4.5218835	2.1769238	-0.038300514	0.038300514	0.15510082	0.40387058	0.23506927	-1.9076734	-1.8743882	-2.272285		Rattus norvegicus colony stimulating factor 3 receptor (Csf3r), mRNA [NM_001106685]	TTTATACCCCAACCTCCAAGCCAGGAAGATGACTGTGTCTTTGGACCTCCATTTGATTTC
A_44_P1147294	0.038464945	0.010517897	up	LOC102554116	1.6535965	1.6535965	0.7256073	0.292372	0.16518712	0.8529432	-0.14233327	0.14233327	-0.6661427	-0.3459394	-0.37843823		PREDICTED: Rattus norvegicus uncharacterized LOC102554116 (LOC102554116), ncRNA [XR_356850]	GTTCTTACTGTCACCACAGCCCTACACATTAGCATAAATTAAAAGCAGGGTTTATTGTTA
A_44_P1130704	0.0407618	0.011503676	down	LOC102548066	1.6681063	-1.6681063	-0.7382112	-0.3932109	-0.37323236	-0.016595364	0.018248558	-0.11826897	0.6709504	0.997252	0.01659584		PREDICTED: Rattus norvegicus uncharacterized LOC102548066 (LOC102548066), ncRNA [XR_349133]	GTGTCAGCATTATCTAAGAAGCCGATGACAAGATCAGCGAATAAACCAGTGGTTCTCAGC
A_43_P22378	0.018970238	0.0038422397	up	Acbd7	1.6184112	1.6184112	0.6945782	0.34773707	0.3062141	0.6607058	0.06296134	-0.06296134	-0.3142364	-0.5092957	-0.47140813		Rattus norvegicus acyl-CoA binding domain containing 7 (Acbd7), mRNA [NM_001126079]	GCGGGGACAGATCTCTGGAAGCCTCCATTAGCAACGCTCTAAATAAAACCATGTGTTTTT
A_44_P1111526	0.0069950335	8.7235984E-4	up	Rimbp2	1.8327953	1.8327953	0.8740456	0.58129525	0.12672591	-0.12672591	0.3831799	0.2005055	-0.7871597	-0.55515075	-0.58083797		Rattus norvegicus RIMS binding protein 2 (Rimbp2), mRNA [NM_001100488]	AATTGTTGTTGGCGCTGACTCTCAATAAAACTGTCGCAATGTACCTACTAGGTTCCTCCC
A_44_P1129812	0.017228099	0.0033899168	up	LOC102551814	1.8589933	1.8589933	0.89452153	0.0827446	0.60067225	0.7618203	-0.057860374	0.057860374	-0.67115355	-0.4155054	-0.7297635		PREDICTED: Rattus norvegicus uncharacterized LOC102551814 (LOC102551814), ncRNA [XR_589069]	CCAATGTCCCCTGAATTGTACGCTTGAAAATTATGAATTTTAAAGTGTGAACTAGATCTC
A_44_P544820	0.04126093	0.011692186	down		1.9718148	-1.9718148	-0.979524	-0.061723232	-0.793849	0.06172371	-1.2841091	-0.686975	0.45397902	0.46225166	0.36338186		EST207948 Normalized rat spleen, Bento Soares Rattus sp. cDNA clone RSPBI89 3' end, mRNA sequence [AI013273]	TACTCGAGAGGGTTGTTAACCTAGGTAACTGATCAGTAATTTAAAGAAATCTTCTAGACG
A_64_P165666	0.0040025585	3.0334978E-4	up	Siglec5	1.9510549	1.9510549	0.9642544	0.04642248	0.20700121	0.009827137	0.36225367	-0.009827137	-0.5135865	-1.0551543	-0.95461607		Rattus norvegicus sialic acid binding Ig-like lectin 5 (Siglec5), mRNA [NM_001106249]	CCAAAGAACACGGAGACCATCAAGTCTGTTTACACAGAGATCAAGATTCACAAGCGCTGA
A_64_P171383	0.008253451	0.0011226981	down	LOC108350133	1.598998	-1.598998	-0.6771681	0.073729515	-0.19964027	-0.4112587	-0.073729515	-0.1973505	0.6065731	0.5916748	0.34830666		PREDICTED: Rattus norvegicus tubulin polyglutamylase TTLL7-like (LOC108350133), mRNA [XM_017591357]	TATCCTACTTAGATGAACTTGGGACATCCAGCCTTACCAAGCACTTGGAACTACTCACAG
A_43_P19712	0.0019120405	7.8159625E-5	up	Gpr65	1.8771973	1.8771973	0.90858024	0.086449385	0.13275313	0.21329379	-0.086449385	0.19836688	-0.85087276	-0.60838723	-0.93983245		Rattus norvegicus G-protein coupled receptor 65 (Gpr65), mRNA [NM_001106751]	AAACAACGAAAGGAGACGGATCATAAAGCTGCTTGCCAGCATCACGCTGACTTTCATCTT
A_64_P003219	0.0443102	0.012934894	down	Asb11	1.7853681	-1.7853681	-0.8362215	-0.09955478	-0.316787	-0.70436454	-0.4908936	0.16747785	0.49307895	0.09955478	1.0495579		Rattus norvegicus ankyrin repeat and SOCS box containing 11 (Asb11), mRNA [NM_001106962]	ATGTCATCAAGCCATCTACGCACTAGGTCTGCCAGAACCCCTGGAAAAATTCCTCTTATA
A_44_P793322	0.0029773444	1.730867E-4	down		3.3337219	-3.3337219	-1.7371337	-0.4785061	-0.40784645	0.40784645	-0.48155975	-0.86289644	1.5370383	1.255178	1.3254075			ACGTTAAGCCCACTCTACCAGAAGTTAAATACTTAGCTGGTACTGACTGAATACATTTGG
A_64_P007568	0.019274674	0.003930609	up	Arl14	2.2731733	2.2731733	1.1847076	0.23508263	0.16153479	1.1995177	-0.16153431	0.3720398	-1.1040854	-0.8162508	-0.5498023		ADP-ribosylation factor like GTPase 14 [Source:RGD Symbol;Acc:9465124] [ENSRNOT00000075529]	AAGAACGAACACATCAAAAACACTCCGGTCGTCATCTTAGCGAACAAACAAGACTTGCCG
A_44_P1155487	0.0016769213	6.2323285E-5	up	Sirpd	2.5992901	2.5992901	1.3781177	0.49178982	-0.039235115	0.5279131	0.039235115	0.087430954	-0.92183685	-1.2225361	-1.3256998		signal-regulatory protein alpha-like [Source:RGD Symbol;Acc:2321882] [ENSRNOT00000042759]	CATATGTATCATTGTCCCAGAGCTTAAGTGCTATGCATATTGAGTTGTATTCTTGATATC
A_44_P124733	0.01346002	0.002348025	down	Zp2	2.0001082	-2.0001082	-1.0000781	-0.65765095	-0.68300915	0.2612157	-0.39157915	-0.2612157	0.6753626	0.4515314	0.8339968		Rattus norvegicus zona pellucida glycoprotein 2 (Zp2), mRNA [NM_031150]	AAGAAAAGAATTGTAAGGTTCAATTCCTGATTGGACTTTTGCAAATAAAAGAGGCTGCAG
A_44_P1139375	0.0098960865	0.0014879542	up	LOC102549581	1.795431	1.795431	0.8443302	0.3552785	0.020326138	0.63183594	0.05223131	-0.020326138	-0.5497289	-0.53840446	-0.82124996		PREDICTED: Rattus norvegicus uncharacterized LOC102549581 (LOC102549581), ncRNA [XR_342215]	GAAGAATGTCATCTGCCAGCTGCAAACAAATAAATGTATCAAAGAGAGAAAACATGACTT
A_44_P1134395	0.012341385	0.0020806491	up	RGD1562462	2.7301679	2.7301679	1.4489896	-0.11333752	0.74339294	1.090014	0.11333752	0.19813251	-0.6689949	-0.8748021	-1.5842485		Rattus norvegicus similar to Ifi204 protein (RGD1562462), mRNA [NM_001346366]	TGGAGACTATGATTCCACTGATGTTCATACAGATAAGATCCAGTTCCAACTCTTAAAAAA
A_44_P1122889	0.008920615	0.0012670157	down	LOC102551402	2.0068061	-2.0068061	-1.0049013	-0.11472416	0.039167404	-0.03916788	-0.38984585	-0.43192816	0.7263155	0.45475292	1.2717357		PREDICTED: Rattus norvegicus uncharacterized LOC102551402 (LOC102551402), transcript variant X2, ncRNA [XR_591821]	TGGCTAAAATGGGGAAGTCCATCTCGAGAGTATTTTGCCACAATTGAAAAACTCCAAATG
A_44_P1109629	0.021638425	0.004632522	down	Pkd1	1.6498842	-1.6498842	-0.7223648	-0.11924267	-0.20667839	-0.3042612	-0.15751886	0.11924267	0.88468647	0.14607	0.7352629		Rattus norvegicus polycystin 1, transient receptor potential channel interacting (Pkd1), mRNA [NM_001257352]	TTTTCTGGGCAAGTGAAGAATGACTTGTTTCTGGAAGATGCTAAAAGCCTGGTGTGCTGG
A_44_P1151752	0.03532276	0.00935686	up		1.5386772	1.5386772	0.62169063	0.25202656	0.2023077	0.59980583	-0.1842823	0.1842823	-0.4214363	-0.20783806	-0.60331345			ATTAAAGTGCGCGTGGGCCAGGAGACCTTCTTGTTAGGACAAGTTAGTCTTTTGAGTTCT
A_42_P819067	5.5449527E-6	6.402948E-9	down	Zbtb16	24.910818	-24.910818	-4.6387005	-0.025000572	0.025000572	-0.643445	-0.04263735	-0.434278	4.517072	4.4199166	4.3068957		PREDICTED: Rattus norvegicus zinc finger and BTB domain containing 16 (Zbtb16), transcript variant X1, mRNA [XM_017595705]	AGAGAGTAGTGGCTGTGTTTTGACCTTAGGTTTTAAAAAGTGGTTTAGGAAAGCTCTTGG
A_64_P065200	0.026102187	0.0061005573	up	Vsir	1.5271627	1.5271627	0.61085373	0.27553606	0.1075902	0.30393648	0.069954395	-0.069954395	-0.20738459	-0.38637304	-0.8265662		Rattus norvegicus V-set immunoregulatory receptor (Vsir), mRNA [NM_001044300]	TCCTAATGATGCTGGGCTACTTCTAAGTGTGAAAGAGATGCTATTAAAAAGAAATACGTG
A_43_P21714	0.0029372384	1.6483809E-4	up	Gp6	2.387611	2.387611	1.2555678	0.42505527	0.16819215	0.68332267	0.1338551	-0.1338551	-0.889827	-0.96351075	-1.1474235		PREDICTED: Rattus norvegicus glycoprotein 6 (platelet) (Gp6), transcript variant X1, mRNA [XM_008759019]	CCATGCTGGGATTTACTACTGTAGCTATTACAATGGAGGCAAATGGTCACAAACTAGTGA
A_44_P325767	0.037977062	0.010340637	up		1.8107753	1.8107753	0.8566075	0.21286821	0.32527018	1.001739	-0.21286821	0.69425154	-0.46267033	-0.49784422	-0.3965516		GB	GCTCCTTTTTCAAGTCACGACAGCCAATAACAAGGGAAAAAACAGAGGATTTGAAGCTCT
A_44_P1155137	0.002053791	8.632562E-5	up		5.827177	5.827177	2.542797	0.18593073	0.43680906	-0.18593073	0.97558975	0.75936556	-2.7232614	-1.4314952	-2.170576		maltase-glucoamylase [Source:MGI Symbol;Acc:MGI:1203495] [ENSRNOT00000016912]	TTACGTGTCAATGTGACAGACAAAAATATCAGCCTGCATGCTTTCCAGTCACTGACGTGG
A_44_P1150079	0.035332944	0.009375879	up	LOC103694082	1.6918232	1.6918232	0.75857884	0.8733239	0.49834108	0.414176	-0.097281456	0.097281456	-0.27413273	-0.6101794	-0.31992006		PREDICTED: Rattus norvegicus uncharacterized LOC103694082 (LOC103694082), ncRNA [XR_596763]	AGTGATGTTTGGAAGCCTCAAACTTTCTTAACTGGCTTACGAAATATAAACCAGGTCCAA
A_42_P640824	0.009702765	0.0014251637	down	Ccar1	1.5068655	-1.5068655	-0.59155065	-0.03177929	-0.018249512	0.018174171	-0.018174171	-0.07917881	0.7255707	0.68415356	0.2874031		Rattus norvegicus cell division cycle and apoptosis regulator 1 (Ccar1), mRNA [NM_001108535]	GTCCATCCAAACTGGGCTGCAAAAAGTGGGAAGTTTGATTGCAGCATCATGTCTTTGAGT
A_44_P1363529	0.0032312942	1.992507E-4	down		1.5788444	-1.5788444	-0.658869	-0.15625954	-0.104976654	-0.15277386	-8.678436E-5	8.678436E-5	0.5327091	0.49607563	0.69941616		S46109 HSP90 {Mus sp.} (exp=-1; wgp=0; cg=0), partial (63%) [TC619467]	ACAAAAATGACAAAGCTGTTAAGGACCTGGTGGTGCTGCTGTTTGAAACTGCTCTGCTCT
A_44_P144988	0.018682044	0.0037622962	down	Fam13a	1.5102363	-1.5102363	-0.59477425	0.016366005	-0.091872215	-0.4809103	-0.3923664	-0.016366005	0.4706459	0.36226177	0.3723259		Rattus norvegicus family with sequence similarity 13, member A (Fam13a), mRNA [NM_001100862]	GATGACGCCGATGGATTTATTTCACCAATGGATGACAAAATGCCATCGAAATGCAGCCAG
A_64_P030180	0.0013637119	4.2832522E-5	down	Mmd	1.8642547	-1.8642547	-0.89859897	-0.12576246	-0.12121725	0.07638121	-0.07638121	-0.20964384	0.9508929	0.7731824	0.6977477		Rattus norvegicus monocyte to macrophage differentiation-associated (Mmd), mRNA [NM_001007673]	CCACTAAAATGTATGTAAGAACGTGTGCTGTAGATTAGAATAAAGTTGTTACTTGGGTTG
A_44_P323754	0.0068270233	8.403703E-4	up		2.8246398	2.8246398	1.4980669	0.56954145	0.038170338	1.2402005	0.15260267	-0.038170338	-1.0554142	-1.1088915	-1.1524882		serine (or cysteine) peptidase inhibitor, clade B, member 1b [Source:RGD Symbol;Acc:1560658] [ENSRNOT00000022681]	TCAATAGAAGCATTTATAGTGGATCATCCATTCCTTTTCTTTATTCGGCACAATCCCACA
A_44_P503240	0.001080567	2.919777E-5	down	Sytl5	2.6797402	-2.6797402	-1.4220932	-0.17741919	-0.08426094	0.010542393	-0.45027447	-0.01054287	0.945879	1.45998	1.4332476		Rattus norvegicus synaptotagmin-like 5 (Sytl5), mRNA [NM_178333]	GCCTTTTCCAGCAACATCTTTCTAGGAGGTGTTCGTTTAAATTCCGGAAGCGGTATTAGC
A_64_P113041	0.035374295	0.009395021	up	Il17rd	1.5980532	1.5980532	0.6763154	-0.12172365	0.32357216	0.73249626	0.30388403	0.12172413	-0.23519707	-0.6363573	-0.34142017		Rattus norvegicus interleukin 17 receptor D (Il17rd), mRNA [NM_001191937]	AAAGGAGAACATGGTTTCCACAGCTACACTGATGAACTCCAAGCAGCTGCCCCTTTGTAA
A_44_P389200	0.004370989	3.7249303E-4	up	Abca13	1.8954903	1.8954903	0.92257106	0.01624775	0.12256193	0.5335622	-0.01624775	0.11406994	-0.64715767	-0.9709406	-0.68749857		Rattus norvegicus ATP-binding cassette, subfamily A (ABC1), member 13 (Abca13), mRNA [NM_001106020]	TTTGGTGATGGTTACACAGTCAAAGTTTGGCTCCATAAGGAAGGAAGTCAACCTAGCGCA
A_44_P288881	0.0021645317	9.30804E-5	up	LOC689230	2.4842937	2.4842937	1.3128357	0.08831978	0.40990257	0.3668294	-0.0883193	0.36246014	-1.1221447	-1.3749313	-0.7579155		similar to stefin A2 [Source:RGD Symbol;Acc:1594822] [ENSRNOT00000040211]	GAACACCAATGAGAAATATGAAAAATTTGAAGCCGTTGAGTATAAAACTCAATTCGTCGC
A_44_P587550	0.0018633332	7.35866E-5	up	Tmem154	1.9860281	1.9860281	0.989886	0.21097851	0.18775082	0.410017	0.10473633	-0.10473633	-0.7287502	-0.88871	-0.86695004		PREDICTED: Rattus norvegicus transmembrane protein 154 (Tmem154), transcript variant X1, mRNA [XM_006232538]	AAAGGCAGTTCAACAGTGTATCCTCAAAAGATTCGTTGTCCTGTCTCACTCTGTCATGGA
A_44_P1364041	0.0065429765	7.6007325E-4	down		2.9920855	-2.9920855	-1.5811514	0.15970755	-0.7843237	-0.15970707	-1.0505681	-0.37400198	1.0991158	0.7825637	1.5364385		Rattus norvegicus similar to immunoglobulin heavy chain (LOC314509), mRNA [XM_234661]	CTGTATCTGCAGATGAGCAATGTGAAATCAGATGACACAGCCATTTATTACTGTACTAGA
A_44_P1148381	0.0045438902	3.9352398E-4	up	LOC102551138	2.6589296	2.6589296	1.4108455	0.35525846	-0.056803226	0.72971535	0.056803226	0.2124815	-1.6332765	-1.0404124	-0.7803745		PREDICTED: Rattus norvegicus uncharacterized LOC102551138 (LOC102551138), transcript variant X1, ncRNA [XR_595282]	AGTCACAGATTTGTTTGCCTCTGTTTTACAGGTCTTTGGAACAAAGGGCTGGGGATGAAC
A_43_P17945	0.035094038	0.009263854	up	F12	1.6661229	1.6661229	0.73649484	0.09669685	0.09507799	0.11072159	0.13844824	-0.095077515	-0.20047188	-0.5670357	-1.2344565		Rattus norvegicus coagulation factor XII (F12), mRNA [NM_001014006]	TGCGAAGCTAGTGGCTGGGCCCCAGGGACACAGAAACTCAATAAAGTGCTTTGAAAACGT
A_44_P1015839	2.3454143E-4	2.4374974E-6	up	Mroh7	3.8635693	3.8635693	1.9499342	-0.037406445	0.13108587	0.037406445	0.2578168	0.10496378	-1.9631786	-1.4605064	-2.129798		Rattus norvegicus maestro heat-like repeat family member 7 (Mroh7), mRNA [NM_001100965]	GCCCCAACTGGATCTCTGTTAGACACTGTGTGGTCAACCTCTCCATCCAGATGGCTTCCT
A_44_P996285	0.0025049443	1.2322243E-4	down	Doc2b	2.112584	-2.112584	-1.0790088	-0.4179716	-0.09951067	-0.47476673	0.09951067	-0.19184637	0.8853841	0.7287307	0.9721608		PREDICTED: Rattus norvegicus double C2 domain beta (Doc2b), transcript variant X1, mRNA [XM_017597549]	CTTCTCAAAGGTGTCCTTTTTAAGTCTTATTTGTTAATATTTATAAGGATATATAATTCA
A_43_P21836	0.032725204	0.00841808	down	Lama2	1.5034577	-1.5034577	-0.58828425	-0.07028961	-0.051802635	-0.30823374	0.035569668	-0.035569668	0.85289097	0.5084448	0.14532137		laminin subunit alpha 2 [Source:RGD Symbol;Acc:1308889] [ENSRNOT00000014917]	TGATGCATGGGATCTATTGAGAGAAGCCACCAAGAAAACTAAAGATGCTGATCGCTTGTC
A_64_P047496	0.0038528692	2.7584052E-4	up		1.9609505	1.9609505	0.9715531	0.26762962	0.054849625	0.59964037	0.09485626	-0.054849625	-0.7876487	-0.7597041	-0.79003096		similar to paired immunoglobin-like type 2 receptor beta [Source:RGD Symbol;Acc:1585879] [ENSRNOT00000074057]	AACTCAGCAGGATATCAAGAAAAGAATGACTTTGGTGTCGACCAACCGGATGTCCTCTCT
A_64_P153966	0.020315079	0.0042376406	down	Ccdc85c	2.466151	-2.466151	-1.3022611	-0.8726139	-0.4894166	-0.6430006	-0.80542564	0.5311127	1.0166073	1.0331535	0.48941612		PREDICTED: Rattus norvegicus coiled-coil domain containing 85C (Ccdc85c), mRNA [XM_006240553]	ACCTGTCTGGTAATCAGTTCAAGGGGCCGTTGTAGGGCCATCTCTCCATGGGTGCAGACT
A_44_P1081144	0.004676171	4.1637613E-4	down	Banp	1.9128438	-1.9128438	-0.9357191	-0.30758166	-0.5296266	-0.17202449	0.17202449	-0.30876088	0.6156819	0.7327421	0.7711518		Rattus norvegicus Btg3 associated nuclear protein (Banp), mRNA [NM_001106191]	AATTTGGAATCACGGAATCTGATTGGTATCGGATCAAGCAGAGCATTGACTCCAAGTGCC
A_64_P124522	0.005522728	5.726801E-4	down	Prr15l	1.6410547	-1.6410547	-0.7146234	-0.43805552	-0.20687246	-0.06689501	0.06689501	-0.13347387	0.5924716	0.5609317	0.5234256		proline rich 15-like [Source:RGD Symbol;Acc:1592397] [ENSRNOT00000073292]	CGGGCCATGTTGGCAGAGAACCCCACCCTCTTTGATGACAGGGAGAACAAAGGACAATGA
A_44_P1098658	0.018452324	0.0037075107	up		1.5010667	1.5010667	0.58598804	0.10125208	0.5132165	0.19765663	-0.09658718	0.09658718	-0.44130707	-0.36930895	-0.460073		Rattus norvegicus chromosome 20, major histocompatibility complex, assembled from 40 BACs, strain Brown Norway (BN/ssNHsd), RT1n haplotype; segment 5/11 [BX883046]	CAGACCCGCGCTGGTGAGTGCGGGATCGGGAGGGAAACGGCCTCTGCATGGCCTCAGAGA
A_44_P1099283	0.009975813	0.0015136511	up	RGD1560585	1.9816043	1.9816043	0.98666894	-0.22824812	0.22824812	0.57311296	0.56821966	0.23100519	-0.66133976	-0.510283	-0.96498156		similar to RIKEN cDNA 1700001F22 [Source:RGD Symbol;Acc:1560585] [ENSRNOT00000078404]	TGCTCTTCTCCCAGGACCATTTTGAGGAGATAAAAGAACAACATCCAAACTGGACTGTGG
A_44_P971738	0.008956281	0.0012767971	up		1.6944193	1.6944193	0.7607909	0.2990551	0.16667652	0.18624115	0.28615856	-0.16667652	-0.35109615	-0.64234877	-0.82605505		UI-R-DQ1-clj-c-05-0-UI.s1 UI-R-DQ1 Rattus norvegicus cDNA clone UI-R-DQ1-clj-c-05-0-UI 3', mRNA sequence [BQ198894]	CAGGAGAGGCAACATACATTCCACCAGTCACAAAGCATGAGCCTTTCAGAACCATCATTT
A_44_P543048	0.015521933	0.0029108105	down	Slco4c1	1.7626737	-1.7626737	-0.8177655	-0.46236157	-0.58794236	-0.22290015	0.22290015	-0.500119	0.61697745	0.42451024	0.48155475		Rattus norvegicus solute carrier organic anion transporter family, member 4C1 (Slco4c1), mRNA [NM_001002024]	TGTAAAGTCATCACCATATTCTTCAATGGACTTGCGATAGTTCTCTATAAACCACCGCCC
A_43_P13858	0.04155756	0.01182423	up		3.2804434	3.2804434	1.7138908	1.2283559	1.0682554	1.6030464	0.06114769	-0.24074364	-1.0590215	-1.7894664	-0.06114769		AMGNNUC:URRG1-00066-F8-A urrg1 (14046) Rattus norvegicus cDNA clone urrg1-00066-f8 5', mRNA sequence [CB547745]	TTCCACTTTATTTGACTTGGATTTATATGAATGGTCATTCTTCGACCAACTCTCCAAAAG
A_44_P109927	0.002222398	9.905839E-5	down	Ahsa2	2.6050713	-2.6050713	-1.3813229	-0.37844992	-0.15770578	0.15770578	-0.6705642	-0.5369153	1.0916753	0.962749	1.1379867		Rattus norvegicus AHA1, activator of heat shock protein ATPase 2 (Ahsa2), mRNA [NM_001107241]	AGGGAAGTTCCAGATGTTTGACGGGAACATCACTGGAGAATACGTGGAACTGGTAACAAA
A_44_P1100971	0.0013843556	4.4440054E-5	up	Siglec5	1.980916	1.980916	0.9861677	0.092176914	0.20348167	-0.044137955	0.19268513	0.044137955	-0.6914048	-1.0778565	-0.89623547		Rattus norvegicus sialic acid binding Ig-like lectin 5 (Siglec5), mRNA [NM_001106249]	GGAAGAAATCAGCATTGGAAGTAGCAGCCATGGAAGGCAACCACCTTGCCAAGAACCTTG
A_44_P1086470	3.7878077E-4	4.9862597E-6	up	Prok2	27.922628	27.922628	4.803363	0.47529435	0.32300973	0.7042458	0.3324759	-0.32300973	-3.383034	-5.4776726	-4.642173		Rattus norvegicus prokineticin 2 (Prok2), transcript variant 1, mRNA [NM_001037541]	CCAGGTTTGGCATGTTTAAGGACTTCTTTCAACCGTTTTATTTGTTTGGCCCGGAAGTGA
A_44_P1136671	0.039208993	0.010830013	up	LOC102550503	1.9521762	1.9521762	0.96508324	1.0507712	-0.011306286	0.011306286	0.66813517	0.5891576	-0.43478584	-0.9357381	-0.13988733		PREDICTED: Rattus norvegicus uncharacterized LOC102550503 (LOC102550503), ncRNA [XR_340982]	TTAGAAGATAAACTTCATGTTGTGGAGGTGACCCGTGTGAGCATTGGAAGGACTGTAGCT
A_44_P1092866	0.0052988464	5.360034E-4	up	Zfp663	2.1790178	2.1790178	1.123678	0.64831114	0.2400589	0.4213686	0.35268688	-0.2400589	-0.9693985	-0.63827276	-0.9099426		PREDICTED: Rattus norvegicus zinc finger protein 663 (Zfp663), transcript variant X1, mRNA [XM_017602685]	CTCCACTAACCGGTTATAAGTGATGGATACTAGAGAATTAATGTAGGACTGAAAACATAA
A_44_P1162385	0.0014043776	4.6593275E-5	down	Plcd1	1.6621531	-1.6621531	-0.73305327	-0.059523106	-0.07588053	-0.13280916	0.053913593	-0.053913593	0.6743674	0.70806265	0.65580225		Rattus norvegicus phospholipase C, delta 1 (Plcd1), mRNA [NM_017035]	CAACACTGCATCCCTCTCCCTACCCTCTAGCTGTCTTTATGAATAAGTTTTTATAAAAAA
A_44_P241439	0.0037557266	2.5500776E-4	up	Nap1l2	2.4923933	2.4923933	1.3175317	0.8013444	-0.064771175	0.064771175	0.15650463	0.2374177	-0.8115225	-1.2369018	-1.1870108		Rattus norvegicus nucleosome assembly protein 1-like 2 (Nap1l2), mRNA [NM_001024789]	TACTTGGTCATAATTTGCGTACTTACATAATTCCAAGATCGGTGTTATTTTTCTCAGGAG
A_44_P1092661	0.013170965	0.0022786858	up	Fbln7	2.000522	2.000522	1.0003765	0.21289158	-0.028813362	0.75448036	0.41347075	0.028813362	-0.47200584	-0.57290936	-1.1277084		PREDICTED: Rattus norvegicus fibulin 7 (Fbln7), transcript variant X1, mRNA [XM_017592219]	TGCCATCTGCCCATGGAGTGTTAAGGAGAATACTTACACTGTCTTTCATCCCATGAAAAA
A_64_P037095	6.4056535E-4	1.2574608E-5	down	Pald1	2.271647	-2.271647	-1.1837386	-0.154109	0.019724846	-0.24363708	-0.019724846	-0.25366592	1.2057476	1.0861149	0.86850643		Rattus norvegicus phosphatase domain containing, paladin 1 (Pald1), mRNA [NM_001034128]	CTACCTACCTCACAGGGGTGTTGTGAGGAATCCTTTATGTTTTTTGGGTTTTTGTTTTTT
A_44_P353618	3.7378177E-5	1.4675035E-7	up	S100a9	17.02613	17.02613	4.089679	0.42728186	0.043708324	0.97540903	0.09193182	-0.043708324	-3.7735896	-3.673017	-3.9256558		Rattus norvegicus S100 calcium binding protein A9 (S100a9), mRNA [NM_053587]	GACATCCTGACACCCTGAACAAGGCGGAATTCAAAGAAATGGTGAATAAGGACTTGCCAA
A_44_P201876	0.010939747	0.0017255999	down	Ddx11	2.3716362	-2.3716362	-1.2458826	-0.9183607	-0.09105539	-0.22027302	0.09105587	-0.9312906	0.68705416	0.80915976	0.99948025		DEAD/H-box helicase 11 [Source:RGD Symbol;Acc:1306675] [ENSRNOT00000079340]	CGCCAGGGACGGTATTGATAGAGAATCTGTGTATGAAGGCTATAAACCAATCCATAGGCA
A_43_P12274	0.00271235	1.415684E-4	up	Lst1	2.1873255	2.1873255	1.1291679	0.29751015	0.018598557	0.441473	-0.0072078705	0.0072078705	-0.7208967	-0.9757204	-1.2363377		Rattus norvegicus leukocyte specific transcript 1 (Lst1), mRNA [NM_022634]	AGGCAGAGGAGAAGGTGAAGGCGTAAAAGAAGACGCCAGCACTGACTATGCCTGCATCGT
A_44_P1139935	0.04744255	0.014135421	up	LOC103694379	2.0196755	2.0196755	1.0141234	0.13637924	-0.11568451	0.11568451	0.68087626	0.23097277	-0.6607213	-1.6103392	-0.14237309		PREDICTED: Rattus norvegicus uncharacterized LOC103694379 (LOC103694379), ncRNA [XR_597338]	TTCTCACTGTACAGAGTGAATAAGAGGAAGGGATGTCTGTAACCAACAACCACCCACCTT
A_44_P119538	0.010163749	0.0015561708	up	S1pr4	1.5737839	1.5737839	0.65423745	0.1730032	0.08098507	-0.08098507	0.43022346	0.31085587	-0.44032192	-0.38269997	-0.5912409		Rattus norvegicus sphingosine-1-phosphate receptor 4 (S1pr4), mRNA [NM_001108075]	TGACAGCTCGCTGAGGCCCAGGGACAGTTTTCGGACTTCGAGGTCACTCAGCTTCAAGAT
A_44_P1082249	0.0075843344	9.972071E-4	down	Nes	1.922778	-1.922778	-0.9431922	-0.5524702	-0.34286213	-0.5200987	0.12788486	-0.12788486	0.829957	0.7174969	0.4328642		Rattus norvegicus nestin (Nes), transcript variant 1, mRNA [NM_001308239]	GGAGATGCCTTTGACATTGGTGGCCAGAGCCCCAACTTGGACTCAGAACAAGTGAATGGG
A_42_P841620	4.474988E-4	6.7176497E-6	up	Lilrb3a	2.222249	2.222249	1.1520205	0.102953434	-0.0010771751	0.24172544	0.15735006	0.0010771751	-0.9352994	-1.0303626	-1.1891818		Rattus norvegicus leukocyte immunoglobulin-like receptor, subfamily B (with TM and ITIM domains), member 3A (Lilrb3a), mRNA [NM_001313924]	GTCAAACCCAGCTGCTGCCACCCAGGAAGAAAGCCTTTATGCTTCAGTGGAGGACATGGA
A_44_P291264	3.3948E-5	1.2544295E-7	up	Sele	7.236304	7.236304	2.855253	0.026145935	-0.026145935	0.08895922	0.2682948	0.18508434	-2.8437533	-2.3698306	-3.026773		Rattus norvegicus selectin E (Sele), mRNA [NM_138879]	AAAGTGTCCCAACTTCTGAATTAACTCGTTAAAGAAATTTCTTGAAAGGTCCTTGCTGAT
A_44_P1089061	0.0012477884	3.6886126E-5	down	Cmklr1	1.9057324	-1.9057324	-0.93034554	-0.10284233	0.10284233	-0.19957733	-0.14804411	-0.2467022	0.8920107	0.7551136	0.7873182		Rattus norvegicus chemerin chemokine-like receptor 1 (Cmklr1), mRNA [NM_022218]	TTCACACGTTATCTTCTCATTTATTCTTCACGGAAACCTGGGGTAGGTCCTCGTGCATGT
A_44_P1131126	0.024131002	0.00546152	up	LOC102553451	1.7128758	1.7128758	0.7764206	0.64172745	0.32719088	0.5109987	0.032378197	-0.032378674	-0.22663212	-0.8067093	-0.40797043		PREDICTED: Rattus norvegicus uncharacterized LOC102553451 (LOC102553451), transcript variant X1, ncRNA [XR_594557]	ACTTAATCACAGACCGGAAGCTACAGAACTATGAGCCAAAATAAACCTTTTTCTGATCCA
A_64_P126030	0.0068173655	8.1901235E-4	up	Slc22a7	1.7132381	1.7132381	0.77672565	-0.06729221	0.06729269	0.49140358	0.21784782	0.38759136	-0.64973164	-0.47996616	-0.5423732		Rattus norvegicus solute carrier family 22 member 7 (Slc22a7), mRNA [NM_053537]	CTGAAGCTGCTTTTACTACGGCCTACCTGTTCACGTCCGAGTTGTACCCTACTGTGCTCA
A_64_P140658	0.0033865608	2.1273547E-4	down	Anks1a	1.8256149	-1.8256149	-0.86838245	-0.25558233	-0.15288305	-0.4809909	0.014944553	-0.014944553	0.7346101	0.6897731	0.64709044		Rattus norvegicus ankyrin repeat and sterile alpha motif domain containing 1A (Anks1a), mRNA [NM_001107613]	CCAGCTCGGTTTCTTACGTAGCTGTGACCCAGCTAATAAAGGAGGGTAGAAACCGGTCGT
A_44_P201028	0.03203195	0.008152242	up	Nfil3	1.5224984	1.5224984	0.60644066	0.2338574	0.02100873	0.45337415	0.004879713	-0.004879713	-0.14725518	-0.74141717	-0.5057056		Rattus norvegicus nuclear factor, interleukin 3 regulated (Nfil3), mRNA [NM_053727]	GACGAACATTCAAGATTGGTCCCTCAGATCGGAACACTGGCATCACAAAGAACTGGGCGG
A_44_P674704	6.0449387E-5	2.6626873E-7	up	S100a8	31.678616	31.678616	4.9854374	0.64021015	0.14993286	1.2927809	0.20150661	-0.14993286	-4.329903	-4.594273	-4.751438		UI-R-FS1-cqk-h-23-0-UI.s1 UI-R-FS1 Rattus norvegicus cDNA clone UI-R-FS1-cqk-h-23-0-UI 3', mRNA sequence [CA507495]	CCATTGTCGATAAAAATTTCCTTTCACACAAGGTCTGGAAGACGGAGCCCTTGGATATGT
A_44_P240696	0.015210048	0.0028382724	up	Nppc	1.6915423	1.6915423	0.7583392	0.176198	-0.17619848	0.18253422	0.30287743	0.58339787	-0.41919613	-0.75476074	-0.45977545		Rattus norvegicus natriuretic peptide C (Nppc), mRNA [NM_053750]	GGACGGTTTTTAAAGTGACTGACAAAACCAGCTAGCTGTAAAAACATTGCTGTTTGTAAA
A_64_P162700	0.01346002	0.0023506172	down	Kank3	1.5065469	-1.5065469	-0.59124553	-0.121444225	-0.2224536	-0.4137578	0.121444225	-0.12984228	0.3542304	0.44102907	0.5188451		Rattus norvegicus KN motif and ankyrin repeat domains 3 (Kank3), mRNA [NM_001108989]	ACAGGATGAGGTGGCTGCATTGCTCCATGCCCACCTGACATCAAACCACCATGACTCCCA
A_44_P1104598	0.010975103	0.0017337113	up		1.5570096	1.5570096	0.6387778	0.28258467	0.13934946	0.15506983	0.15149832	-0.13934946	-0.7216377	-0.52255964	-0.31864452			CTTTAGCTCACACCTCCTTTCCATAAAGAAAATGAAATGTCAAAAGAATCTATTGCCTAG
A_44_P884466	0.018064668	0.0036087616	down	Hlf	1.6281301	-1.6281301	-0.70321596	-0.48631144	-0.32268572	-0.5858464	0.055642605	-0.055642605	0.30934858	0.3946023	0.5687909		PREDICTED: Rattus norvegicus HLF, PAR bZIP transcription factor (Hlf), transcript variant X1, mRNA [XM_006220780]	TTCTTCAAAGGCACATTTTGTGCTCGATTAAAAATCCCCTTTCATCCATGGACGTTTTCC
A_64_P111059	0.001565889	5.533049E-5	up	Lilrb3a	2.6303105	2.6303105	1.3952332	0.41057038	-0.2101376	0.2399962	0.32494044	0.2101376	-1.0755799	-1.0206292	-1.5041864		PREDICTED: Rattus norvegicus leukocyte immunoglobulin-like receptor, subfamily B (with TM and ITIM domains), member 3A (Lilrb3a), transcript variant X6, partial mRNA [XM_017588567]	TAGTCAGATGCTACAGCTATGAAAGAAACAGACCACAACTGTGGTCAGCTCCTAGTGAAC
A_43_P14068	8.021942E-4	1.8155895E-5	down	Baiap2	2.0340812	-2.0340812	-1.0243772	-0.122033596	-0.027163029	0.027163029	-0.25882864	-0.08559847	0.9963031	1.0193076	0.77764463		PREDICTED: Rattus norvegicus BAI1-associated protein 2 (Baiap2), transcript variant X1, mRNA [XM_006247869]	TTGCTGATTTTTAAACTTTTTTAGTTCACACGTGTCTGGTCAATAAACATGTGCCCACCC
A_43_P17679	0.030039316	0.0074508605	down	Tp53bp2	1.6404753	-1.6404753	-0.71411383	-0.24881697	-0.28777313	-0.11545563	0.20960712	-0.22478867	0.7817707	0.844779	0.11545563		tumor protein p53 binding protein, 2 [Source:RGD Symbol;Acc:1305461] [ENSRNOT00000004330]	TGCCAAACTACAGCAACAGAGGGAGTGTTTGAATAAGCGCAATTCAGAAGTGGCAGTCAT
A_44_P1128535	0.04375077	0.012710962	up	LOC102548374	2.3589544	2.3589544	1.2381475	0.20451164	-0.23531294	0.027656555	0.924593	0.7564297	-1.3771582	-1.3029003	-0.027657032		PREDICTED: Rattus norvegicus uncharacterized LOC102548374 (LOC102548374), transcript variant X2, ncRNA [XR_593603]	AGGCATCAAATGGTTCTCAAAGCAATTATCCTGAATATTCCATCCTCCGCCACATACCTG
A_42_P527724	0.0010359408	2.751344E-5	up	Fcnb	3.421359	3.421359	1.7745695	0.12459421	-0.12459421	0.4126935	0.20225859	0.15074587	-1.4035974	-1.3377128	-2.1229796		Rattus norvegicus ficolin B (Fcnb), mRNA [NM_053634]	GTGCGTTACCATGGAGCCTGGTGGTACTCTGATTGTCACACTTCCAACCTGAATGGCCTC
A_64_P007074	0.0029662452	1.6783604E-4	up	Rasgrp4	2.2370517	2.2370517	1.1615986	0.041092396	0.053988457	0.32625866	0.58005285	-0.041092396	-0.91321945	-1.1952391	-0.80015755		Rattus norvegicus RAS guanyl releasing protein 4 (Rasgrp4), mRNA [NM_130824]	TGGAGTCTGGTTGCCACCTTCACCATGCTTGGACTCAGACGGAGTCCTCACACTCTTCCT
A_44_P1163704	0.023496233	0.0052487385	up		1.9088478	1.9088478	0.93270206	0.21068192	0.050480843	0.7571831	-0.05048132	0.6683531	-0.8914008	-0.71479416	-0.21018076		BE113397 UI-R-BJ1-awe-h-04-0-UI.s1 UI-R-BJ1 Rattus norvegicus cDNA clone UI-R-BJ1-awe-h-04-0-UI 3', mRNA sequence [BE113397]	CTCAATGAGTTCTTTGGGATCACTCATCAATTCTGCAATAGAAGACACTCCGTCAGTAAA
A_44_P1156072	0.003906176	2.8805793E-4	up	Fam167b	1.7615064	1.7615064	0.8168097	0.042981863	0.23262382	-0.042981863	0.1278894	0.40481114	-0.60901284	-0.8177726	-0.5644491		family with sequence similarity 167, member B [Source:RGD Symbol;Acc:1584589] [ENSRNOT00000074172]	AGACTCTGTGAAGGCCCTGACTGCCAAACTTCAGCTACAGACCCGACGGCCCTCATATCT
A_44_P374708	0.002839237	1.567154E-4	down	Cry1	1.7420758	-1.7420758	-0.8008074	-0.0723176	-0.050282	-0.2657771	-0.3315034	0.050282	0.61242247	0.6862912	0.7019496		Rattus norvegicus cryptochrome circadian clock 1 (Cry1), mRNA [NM_198750]	AGGACACATTTTTCCAGACATCATTGTTTGACCTAATTTTGCAGTCTTTGATAATACTGC
A_44_P941132	0.0037908584	2.5826864E-4	down	Chordc1	1.9212201	-1.9212201	-0.94202274	-0.14667082	-0.1549201	0.14667082	-0.39672613	-0.37968683	0.9111705	0.64942217	0.706676		Rattus norvegicus cysteine and histidine rich domain containing 1 (Chordc1), mRNA [NM_001108128]	GGAGGCTTGTTTTGAGCTGTTGGTCTTTCAACTTAAGGCTCTATTTTGAAGGCTGTGAAA
A_44_P227655	0.023195397	0.005162452	down	Pik3r1	1.51898	-1.51898	-0.60310286	-0.0048565865	-0.017984867	-0.33460283	0.0048565865	-0.14090872	0.8075881	0.49937296	0.20624971		phosphoinositide-3-kinase regulatory subunit 1 [Source:RGD Symbol;Acc:3329] [ENSRNOT00000025687]	CCAGACACATCGCACTGTGGATTGTTTCCTTTTTAAATGAACGGATGACATGTAGCAGAG
A_42_P736468	0.0012210282	3.5531073E-5	up	Emilin2	2.5442314	2.5442314	1.3472298	0.32845592	-0.039474487	0.039474487	0.32615757	0.31613827	-0.9284296	-1.0634527	-1.4673567		PREDICTED: Rattus norvegicus elastin microfibril interfacer 2 (Emilin2), transcript variant X3, mRNA [XM_017603772]	TGTAAGAGACATTATTTATGAGGCTTGCCGGGCTCCTTAAATGACATGTACGATATAAGT
A_44_P457759	0.0065492927	7.6383207E-4	up	Bank1	1.5560617	1.5560617	0.6378993	0.26438236	0.24592018	-0.0012841225	0.0012841225	0.21322918	-0.38244247	-0.44521093	-0.65192556		Rattus norvegicus B-cell scaffold protein with ankyrin repeats 1 (Bank1), mRNA [NM_001047918]	CAGGATGTGTTAGCACCACAATTTATTGGTACTATACCAATTCACATGGATAGCAAAAGA
A_44_P1082374	0.049820866	0.0151418615	up	Grm2	1.8950958	1.8950958	0.9222708	-0.07717466	0.40766525	1.1795707	0.07717466	0.3481388	-0.14686728	-0.8914218	-0.5672984		Rattus norvegicus glutamate metabotropic receptor 2 (Grm2), mRNA [NM_001105711]	AGCTAATTTACATCAGTGGGCTGGTGAGTCTCTGGAAATGTGGGTTAACAAGTTTAAAAA
A_44_P1096571	0.0060241385	6.561709E-4	up		1.864109	1.864109	0.89848626	0.4708619	0.029949665	0.58157396	0.15472937	-0.029949665	-0.57840776	-0.70221186	-0.69053984			TCTCTGTCTGCTCATGGAGTTATTGACACTTTTAATAAATATGTTACTCCCACCAATCCA
A_44_P1112881	0.0041388986	3.2057252E-4	up	Tacc3	1.8114378	1.8114378	0.8571353	-0.017248154	0.34908962	0.38211727	0.017248154	0.083209515	-0.5586457	-0.6544461	-0.8696642		PREDICTED: Rattus norvegicus transforming, acidic coiled-coil containing protein 3 (Tacc3), transcript variant X3, mRNA [XM_006251330]	CTGGACATAACCCCAGCCTTGGTGGAACAATGTACTTTTAAGGTTTCCTATTTGTTCACT
A_64_P096381	0.0068173655	8.282204E-4	down	Hspa8	2.1099303	-2.1099303	-1.0771953	-0.5868292	-0.46650028	-0.07903862	0.07903862	-0.23773766	0.6355381	0.61160564	1.2098017		Rattus norvegicus heat shock protein family A (Hsp70) member 8 (Hspa8), mRNA [NM_024351]	TTACTTCAATGACTCTCAGCGACAGGCAACAAAAGATGCTGGAACTATTGCTGGCCTCAA
A_44_P219322	0.031920332	0.008101719	down		1.5942472	-1.5942472	-0.67287534	-0.53597975	-0.048456192	-0.7188115	0.048456192	-0.38942719	0.32284737	0.25324154	0.45600605		UI-R-BO1-ajs-b-04-0-UI.s1 UI-R-BO1 Rattus norvegicus cDNA clone UI-R-BO1-ajs-b-04-0-UI 3', mRNA sequence [AW527243]	CGTGAGGGTGGGGTTTTCTTTCCACCGTTTCCCTAGAGTACTTACTGCAGATCAGCTGCC
A_44_P1150861	0.024136486	0.0054683355	up	Fam13c	1.6333007	1.6333007	0.7077904	-0.011974812	0.011974812	0.3686819	0.1378851	0.10575247	-0.52239084	-1.0151548	-0.21843386		family with sequence similarity 13, member C [Source:RGD Symbol;Acc:1310149] [ENSRNOT00000051491]	AGAGATGAAGACAATAAAGAGAACTACCCACAGGTGGCAGCTCAAATAGACGAACTCGTC
A_42_P616545	0.006379343	7.2478765E-4	up	Ripor2	1.5144441	1.5144441	0.5987883	0.16338778	0.089812756	0.0970521	0.015430927	-0.015430927	-0.40126848	-0.4553485	-0.7295966		PREDICTED: Rattus norvegicus family with sequence similarity 65, member B (Fam65b), transcript variant X2, mRNA [XM_017600531]	TAGAAAGTGAAATCACAGCTATTACAGGGCTTTTGTTTGGTTTACTTGTGGATTTGAAAC
A_64_P135107	0.012914089	0.0022010617	down	Hras	1.540985	-1.540985	-0.6238528	-0.12352848	-0.46614265	0.12352848	-0.15442753	-0.23333454	0.4885354	0.48465824	0.3860221		Rattus norvegicus HRas proto-oncogene, GTPase (Hras), transcript variant 2, mRNA [NM_001098241]	CAACTGTCTTGTGTTTCCTGCAGAAAGTTATAAATAACACAAGAATAGTCAGGTGATATG
A_44_P1130410	0.008679843	0.0012047541	up	LOC102554222	1.7087702	1.7087702	0.77295834	0.35455775	0.17302108	0.56548	0.0035111904	-0.0035111904	-0.49040055	-0.48803878	-0.6846006		PREDICTED: Rattus norvegicus uncharacterized LOC102554222 (LOC102554222), ncRNA [XR_589218]	GAAAAATCCTGAACAAAGTATTACTGGGAGCTGGGGAGATGCCAGTATCACCGATTGTTT
A_44_P1085193	0.025055546	0.0057633542	up	Tmem156	1.6052063	1.6052063	0.6827587	0.31623387	0.16951013	0.7190759	-0.01718545	0.01718545	-0.33115697	-0.5801275	-0.41409945		Rattus norvegicus transmembrane protein 156 (Tmem156), mRNA [NM_001025138]	TACAAGTCTTCATCTGTTCTCTTCAGAGGGCATGACTCTGGGAAACTGAGCACTTTGAAC
A_42_P702258	6.369282E-4	1.2209016E-5	up	Padi4	3.0670948	3.0670948	1.6168728	0.41726398	-0.077168465	0.46496296	0.23347187	0.077168465	-1.1356544	-1.4622765	-1.5832682		Rattus norvegicus peptidyl arginine deiminase 4 (Padi4), mRNA [NM_017227]	AAATGGTCCTTGCATAGCAAACTCAGTCCTGCTTAGAGATGCTGCAATAAAGATGTGGTT
A_44_P604492	0.01760336	0.0034881483	down		2.6130614	-2.6130614	-1.385741	-1.4306426	-0.932219	0.0012030602	-0.6746173	-0.0012030602	0.59858847	0.7874899	0.9486575		EST346302 Normalized rat ovary, Bento Soares Rattus sp. cDNA clone RGIBN31 5' end, mRNA sequence [AW914998]	TCTTTGAAACAAAGCTGTACAGTCTGACCAGTGAAAGTGTCTAAGGCACTTCATGCAATG
A_44_P1139227	0.0069950335	8.722548E-4	up	LOC102556364	3.1018202	3.1018202	1.633115	0.3170719	0.27406216	0.54474354	0.33825684	-0.27406216	-1.4519129	-2.068327	-0.6590619		PREDICTED: Rattus norvegicus uncharacterized LOC102556364 (LOC102556364), transcript variant X1, ncRNA [XR_597112]	CTTGGTCCCTGAAGGTAGATGTCTGTCCGAAATAAAGTCATCTGTTTTAATTTCTCCGGC
A_44_P1362019	0.0046614734	4.1124315E-4	down		1.5537426	-1.5537426	-0.63574755	-0.10012007	-0.04244852	-0.16074038	-0.024534702	0.024534702	0.5800624	0.4121604	0.7330346		Rattus norvegicus chromosome 8, 32 clones, strain BN/SsNHsdMCW RNOR03312909, whole genome shotgun sequence [AABR03063033]	AATAACAAAGCTGTCAAAGACCTGGTGGTGCTGCTGTTTGAAATTGCTCTGCTCTCCTCT
A_44_P1124572	0.028240662	0.0067894985	up	LOC102551557	1.6058308	1.6058308	0.68331987	0.541136	-0.17786765	0.3966	0.17786765	0.29110408	-0.40008473	-0.20882869	-0.70374227		PREDICTED: Rattus norvegicus uncharacterized LOC102551557 (LOC102551557), ncRNA [XR_346187]	GAGAGTTCTAGGCCAACCTGAGATAAATACAAAACCACATCTCCAAATAAGTAAGTAAAT
A_44_P1085427	0.02547672	0.0058896528	down	Ccne2	1.7389838	-1.7389838	-0.7982444	-0.54403305	-0.30594778	0.16207123	-0.16207123	-0.79875517	0.57927275	0.31331253	0.51290655		Rattus norvegicus cyclin E2 (Ccne2), mRNA [NM_001108656]	CCAGACTGCCAGATTATCAGACATGTGAACCTTTGTCTCTCTTTGAAAAATTATAAACTA
A_44_P1367960	0.015065784	0.002786996	down		1.8598212	-1.8598212	-0.8951639	0.11030197	-0.47136688	-0.6337943	-0.110301495	-0.7056613	0.45780182	0.72639036	0.41480637			TTGAAACAGATGATCTGACCATCAAACTAGTGAGTGATCAACGTGCATCGGGAAGTGGTC
A_42_P685108	0.023123484	0.0051213442	down	Mfhas1	1.5537845	-1.5537845	-0.6357864	-0.17968988	-0.15282679	-0.6055865	0.14451456	-0.14451456	0.51670027	0.48118258	0.34661436		PREDICTED: Rattus norvegicus malignant fibrous histiocytoma amplified sequence 1 (Mfhas1), transcript variant X1, mRNA [XM_006253224]	TCTTACAACTCGTGGTATCAAAACCATTTCCTGGGATTGTTGAAGTGCTGCCAGAGTAAA
A_64_P125345	0.024887545	0.005707467	down	Kcnh4	1.504461	-1.504461	-0.58924675	-0.25011444	-0.30028486	-0.5249729	-0.1031785	0.1031785	0.2078538	0.4333129	0.48135042		Rattus norvegicus potassium voltage-gated channel subfamily H member 4 (Kcnh4), mRNA [NM_053630]	TCCCCTTTCTCACTAAACACCCCAGGCTCACTTTTGGATAGAAAATAAATCCATATATTT
A_44_P1145062	0.004676171	4.2009944E-4	up		2.4224885	2.4224885	1.2764897	0.3121512	0.10996938	0.6654875	0.34694695	-0.10996938	-1.0795691	-1.3469546	-0.6081946			AAGAATGTCCTTGAGAACAACTAGAATCCCTACTACTTCCAACAGAGGGCCACAGCACAA
A_44_P634789	0.02852382	0.006943116	up	Dhrs9	1.8436744	1.8436744	0.8825839	0.2633543	0.33092403	0.12709713	-0.12709713	0.9252968	-0.40078115	-0.41591167	-0.9193139		dehydrogenase/reductase 9 [Source:RGD Symbol;Acc:620655] [ENSRNOT00000080525]	GGCATCACAGACTCACTTACTGATATGTAGAAATAGCCAAACATTGTCAAAATGAAAAAC
A_44_P1104125	0.042438805	0.012169916	down	Ptprt	1.6573956	-1.6573956	-0.728918	-0.85595846	0.058219433	-0.4044404	-0.3428049	-0.058219433	0.3564086	0.17033815	0.69808483		PREDICTED: Rattus norvegicus protein tyrosine phosphatase, receptor type, T (Ptprt), transcript variant X1, mRNA [XM_017591933]	GCAAGTCCATCTTATTTATTCTTGTAAATGTTCCCTGACAATGTTTGTAATATGGCTGTG
A_64_P051608	0.0053693308	5.456133E-4	down		1.5952867	-1.5952867	-0.6738157	-0.36835265	-0.15347028	-0.14881873	0.023144007	-0.023144007	0.43582082	0.55163836	0.631603			CATATCTACCACATGGTTAATGATGAGTCCACTGCAGAAGAATCCAGTGCTGCTGTTCCT
A_44_P1088540	0.009420002	0.001364051	up	Olr829	2.5697725	2.5697725	1.3616406	0.86803865	0.16897726	1.062645	0.4060707	-0.16897678	-0.7635851	-1.1062808	-0.81300306		Rattus norvegicus olfactory receptor 829 (Olr829), mRNA [NM_001000901]	AATGTATGGCAGCTGTGCATTTATATACCTGAAGCCAAAGCAGAGAAGCAGAGTGGACAC
A_44_P1157525	0.029353315	0.007233253	up		5529-01-01	5529-01-01	0.6349649	0.30676508	0.03194332	0.5668001	-0.031943798	0.17060423	-0.6977644	-0.39267588	-0.187953		coiled-coil domain containing 18 [Source:RGD Symbol;Acc:1564165] [ENSRNOT00000036442]	ATTGATAATTCAAGGGTGGAACTGAGGAGTTTAGAAAAACTGATATCCCAGATGCCAGAT
A_64_P005416	0.0072692265	9.3388866E-4	up	Ifnlr1	1.6720517	1.6720517	0.7416194	0.44099712	0.24023008	0.048580647	-0.048580647	0.3780818	-0.39859295	-0.54579115	-0.6448889		Rattus norvegicus interferon, lambda receptor 1 (Ifnlr1), mRNA [NM_001191868]	ACCTTAAGGACAGCAACACCAGCTGTTGGGATGCTTCAAGCCCGCAGAGGACAGACGTCA
A_64_P050660	0.023836428	0.005367325	up	Tnfaip8l2	1.617584	1.617584	0.6938406	0.38403225	0.16567993	0.67120075	-0.044177055	0.044177055	-0.2632141	-0.48110294	-0.6046572		Rattus norvegicus TNF alpha induced protein 8 like 2 (Tnfaip8l2), mRNA [NM_001014039]	TTCAGAGCTTCTAGAAGGAGCTGAGGGAAGGGAGGCACAGGGGAAATAAAACCACTGAAA
A_44_P526795	0.030310387	0.007588097	up	Tshz1	2.8334737	2.8334737	1.5025718	-0.6264863	0.9517236	0.52134323	1.2131624	1.1802158	-0.52134275	-1.1748881	-0.86750937		PREDICTED: Rattus norvegicus teashirt zinc finger homeobox 1 (Tshz1), mRNA [XM_008772238]	TCTCTTTTAACTTTTTATATTGGCATTTTATATTAAATTTCTGTGTATATAATGTAAAAC
A_44_P1134544	0.02368094	0.0053268443	down	LOC103692378	2.4346719	-2.4346719	-1.2837273	-0.89820814	0.39720201	-0.39720154	-0.75654125	-0.83003044	1.3126574	0.41214657	0.63551044		PREDICTED: Rattus norvegicus uncharacterized LOC103692378 (LOC103692378), ncRNA [XR_592551]	AGATTAAAGGGTAAGTGGCTGTTTTGGTGTATACATTCTCCTTCAGTAGCAGGTGGAATA
A_64_P125883	0.012584882	0.002135416	up	Socs3	1.8597527	1.8597527	0.8951107	-0.15356255	0.15356255	0.17111588	0.6941838	0.4519372	-0.629179	-0.4396968	-0.8261142		Rattus norvegicus suppressor of cytokine signaling 3 (Socs3), mRNA [NM_053565]	GTGACCCAGCTGCCTGGACCCATTCGGGAGTTCCTGGACCAGTATGATGCTCCACTTTAA
A_44_P331706	0.012293893	0.0020641247	down	Dnajb5	1.6957445	-1.6957445	-0.76191884	-0.36472464	-0.4077549	-0.4557166	0.18025303	-0.18025303	0.3348751	0.63574123	0.5782223		Rattus norvegicus DnaJ heat shock protein family (Hsp40) member B5 (Dnajb5), mRNA [NM_001108004]	AGTGTCCGAGGCTATTTTGCACAAGTGTTCGTGCACATGAAGCACTCGCCAAAATGGTCC
A_44_P501112	6.99778E-5	3.8525715E-7	up	Mmp9	9.366413	9.366413	3.2274966	0.4562993	0.03570032	0.5959773	0.7586994	-0.03570032	-3.089633	-2.7125764	-2.793695		Rattus norvegicus matrix metallopeptidase 9 (Mmp9), mRNA [NM_031055]	ACAAGGCCTATTTCTGCCATGACAAATACTTCTGGCGTGTGAGTTTCCACAACCGGGTGA
A_44_P1159176	0.041588407	0.011861821	up	Pcdha1	2.071211	2.071211	1.0504746	0.96832895	-0.3596487	0.459764	0.15772629	0.36912918	-0.15772581	-1.1231928	-0.9133253		Rattus norvegicus protocadherin alpha 1 (Pcdha1), mRNA [NM_199503]	GGTTTGAACATAGCGGAAAGAAGTGACCACCCAGAAGTAAATTCAGATCTTTCTGGTAAC
A_44_P255216	0.04953201	0.015019753	up	Ibsp	2.6296787	2.6296787	1.3948865	0.97723436	0.11300039	0.9902725	-0.5873337	0.70717335	-1.257021	-1.4944305	-0.112999916		Rattus norvegicus integrin-binding sialoprotein (Ibsp), mRNA [NM_012587]	GTGCGTCATTGAAGGGTCATCGTAAATCAGGGCTGTTGATCAAGTAGCACACAGATCTAT
A_44_P1151712	0.008769733	0.0012291837	down	Eva1c	1.6164929	-1.6164929	-0.69286716	-0.28841448	-0.095060825	0.095060825	-0.45824385	-0.1949048	0.60959387	0.49237204	0.41169786		eva-1 homolog C [Source:RGD Symbol;Acc:1307569] [ENSRNOT00000002838]	AAGGATTGAGCGCAGGGAGCAAATCATTCAAGAAATATGGATGAACAGTGGCCTAGACTC
A_44_P1363719	0.016717961	0.003274095	up		1.5431763	1.5431763	0.6259029	-0.03584051	0.03584051	0.47033262	0.2517705	0.47890997	-0.43607807	-0.34435034	-0.37667227			AGCAAGGGACGACCACTGGGCCAGGGCGAGCTGCTGCTGGGCTCTCTGCTACTGCTCTGA
A_44_P1140910	0.048045803	0.014480317	down	LOC103690886	1.6010691	-1.6010691	-0.67903554	-0.697186	-0.08114815	0.0919137	-0.5676851	-0.63153553	0.5003934	0.32418108	0.08114767		PREDICTED: Rattus norvegicus uncharacterized LOC103690886 (LOC103690886), transcript variant X3, ncRNA [XR_589762]	AATAATTTTCTACAAGCATGCCCACAAGTGACCCATTTCCTTCAGGTGAGGGTGTGGAAG
A_44_P1096192	6.825497E-4	1.4502211E-5	down	Fam46b	5.3378186	-5.3378186	-2.4162502	-0.89092684	-0.7785573	-0.62566614	0.2296586	-0.2296586	1.9263158	1.8433032	2.1020417		Rattus norvegicus family with sequence similarity 46, member B (Fam46b), mRNA [NM_001107907]	AACGAGCTTCCTGGGTGGGGTGGGGTCATCAGGTATGTGTTGAGGATGGAACCAGACACA
A_44_P366142	1.786421E-5	5.3633887E-8	down	Zbtb16	25.906965	-25.906965	-4.695268	-0.059659004	0.059659004	-0.85453653	-0.68968534	-0.67701435	4.415979	4.26973	4.0673537		Rattus norvegicus zinc finger and BTB domain containing 16 (Zbtb16), mRNA [NM_001013181]	CCACCCATATGAGTGTGAGTTCTGTGGCAGCTGCTTCCGGGATGAGAGCACACTCAAGAG
A_44_P806758	0.013170965	0.002281345	down		2.400796	-2.400796	-1.2635127	-0.31571865	-0.3152299	0.021754742	-1.2580047	-0.021754265	0.8193641	1.046751	0.79105186			CCTATTGAAAACATCATTGGCCAAGAGGTACAGACATTCTGGTGGTGAACTTCAGCGAGT
A_64_P058060	1.786421E-5	4.8830273E-8	up	Prok2	40.387405	40.387405	5.3358335	0.5489924	0.35390878	0.61031985	0.18537593	-0.18537593	-5.1366863	-4.460969	-5.501912		Rattus norvegicus prokineticin 2 (Prok2), transcript variant 1, mRNA [NM_001037541]	CCAGGTTTGGCATGTTTAAGGACTTCTTTCAACCGTTTTATTTGTTTGGCCCGGAAGTGA
A_44_P134809	0.010939747	0.0017239593	down	Bend4	3.6238942	-3.6238942	-1.8575408	-1.3705449	-0.7690973	-0.8971672	0.3398223	-0.33982277	1.0920553	0.78986454	1.868617		PREDICTED: Rattus norvegicus BEN domain containing 4 (Bend4), transcript variant X3, mRNA [XM_006221735]	AAATTTTTGTGAACAATTTATATAGAAGAGTGAGTCGTTTTTTAAGTGTTAGGCCATTTC
A_44_P924698	0.020315079	0.004255376	up	Snx10	1.6333709	1.6333709	0.7078524	0.48834872	0.17760491	0.3901093	0.123317	-0.123317	-0.35212207	-0.80140233	-0.33639503		FQ076543 Rattus norvegicus brain Sprague-Dawley Rattus norvegicus cDNA 3', mRNA sequence [FQ076543]	ACATACAGCTGATAAGCCATGTTCTTTCCACATTAAAATAATGACTATTAGAGGACATGG
A_44_P553138	0.03097876	0.007812657	down	Accsl	2.9685266	-2.9685266	-1.569747	0.18024254	-0.97001934	-1.3719664	-0.18024254	-1.829237	0.87355614	0.8108463	0.5221052		Rattus norvegicus 1-aminocyclopropane-1-carboxylate synthase-like (Accsl), mRNA [NM_001109594]	TCTGCCATGAAAGCTTTCGGCTACCACCATAGTGTCTCTGGCATCATTCAATACAAGCTA
A_44_P389553	0.028550629	0.0069695185	down	Igh-6	1.84732	-1.84732	-0.88543373	-0.2778616	-0.11894894	-0.3149042	-0.9141555	0.11894894	0.2797799	0.9117756	0.5605931		AGENCOURT_28541979 NIH_MGC_248 Rattus norvegicus cDNA clone IMAGE:7374168 5', mRNA sequence [CO572227]	AAGAACACCTCCAACACCCAAGTATTCCTCAAGATCACCAGTGTGGACATTGCAGATACT
A_64_P036890	0.020479446	0.004299265	down	Kcnk1	1.549975	-1.549975	-0.63224494	-0.2968483	-0.14736748	-0.59045696	-0.07116413	0.07116413	0.5406656	0.37393093	0.3613348		Rattus norvegicus potassium two pore domain channel subfamily K member 1 (Kcnk1), mRNA [NM_021688]	CAGGTTAATCTGAGAATTCTACGTTTAGAAGCTGAAATCAATAAAATCATGGCAGATTGC
A_44_P1113389	0.0026114923	1.3389175E-4	down		1.6211638	-1.6211638	-0.6970299	0.0019478798	-0.15135527	-0.19346285	-0.0019478798	-0.06093359	0.666903	0.66912794	0.51160765		PDLI2_RAT (Q6AYD6) PDZ and LIM domain protein 2, complete [TC609630]	TTGATTTCATTGATTTGAGGGAAATACAACAGGTGTGTGTCTGGTGATCAGCCTCCTGCC
A_44_P1110074	0.0060405727	6.651576E-4	up	Ccdc92b	1.5758449	1.5758449	0.65612555	0.19153666	0.12819791	-0.12819791	0.22985244	0.1861074	-0.4912374	-0.4386828	-0.67395854		PREDICTED: Rattus norvegicus similar to novel protein (RGD1562276), transcript variant X2, mRNA [XM_006221008]	AGAACTCCCTTTCCCTCTTGTGGAAATAATGAAAGACTCCCTTCATGGGTCAACAGGCAA
A_44_P288241	0.00547027	5.647138E-4	up	Medag	1.7046949	1.7046949	0.7695135	0.28820086	0.086327076	0.2565379	-0.04663515	0.04663515	-0.79249334	-0.7511091	-0.38629866		mesenteric estrogen-dependent adipogenesis [Source:RGD Symbol;Acc:1307396] [ENSRNOT00000001205]	CTCAGCAATTCCACTGTAAAAGTGCATGGAAAGGTTCTGAACTTGACCAGTACGAACCCA
A_44_P945723	0.028250363	0.0067983554	up	Zc3h12d	1.5525525	1.5525525	0.634642	0.37595344	0.17668796	0.3885615	-0.097084284	0.097084284	-0.30588698	-0.23931956	-0.793998		Rattus norvegicus zinc finger CCCH type containing 12D (Zc3h12d), mRNA [NM_001107469]	CAGATGTAATCACCTTTGGAAAATTCCAAAGTCTTAGTATGTCCTTGTGACACAAAACGG
A_44_P1082553	0.023064708	0.005103	up	Olfm4	1.8325452	1.8325452	0.87384874	0.47339892	0.24235034	0.8182342	0.25237966	-0.24235034	-0.7576244	-0.38620114	-0.55131316		Rattus norvegicus olfactomedin 4 (Olfm4), mRNA [NM_001106052]	GTTCTACCATATGGTCTTGGCTATTGATGTTCAAATCCTAATCTTAAAATTCTGTCTTCC
A_44_P1155132	0.0026731102	1.3766826E-4	down	Rps6kl1	1.7024702	-1.7024702	-0.7676295	-0.2307086	0.07319641	-0.22469044	-0.1668868	-0.073195934	0.70101166	0.53815985	0.69034576		ribosomal protein S6 kinase-like 1 [Source:RGD Symbol;Acc:1309493] [ENSRNOT00000007350]	ATCCAACTCACGTATTTTGGCCAGTGGTCAGAAGTGGAGCCCCAGTGCAGCCAGGAAGCT
A_44_P1091146	0.0035673939	2.339815E-4	up	Sipa1l3	2.015053	2.015053	1.0108178	0.08368468	-0.08368468	0.61492276	0.25747228	0.19444203	-0.78890014	-0.7559755	-0.84747577		signal-induced proliferation-associated 1 like 3 [Source:RGD Symbol;Acc:1311432] [ENSRNOT00000042207]	AGTATCACCTTTGACCCTGGCCTTTGACCTTTGACCTTGGCTCTCGTTCGACGACGTTCT
A_64_P102942	0.0014043776	4.6704477E-5	down	Rgcc	1.8781017	-1.8781017	-0.9092752	-0.22116327	-0.082046986	0.07891035	-0.07891035	-0.21070242	0.8569169	0.67238283	0.8901782		Rattus norvegicus regulator of cell cycle (Rgcc), mRNA [NM_054008]	AGCTTTCCCATCATAATATATTTTTGTATACAAATAAAATTTAAACTGGGATCTGTACCT
A_44_P1142156	0.02852382	0.0068891095	up	LOC102551889	1.5258237	1.5258237	0.60958827	0.051430702	0.2321229	0.4747033	-0.051430702	0.18243504	-0.7211118	-0.1637063	-0.4103899		PREDICTED: Rattus norvegicus uncharacterized LOC102551889 (LOC102551889), transcript variant X1, ncRNA [XR_001835623]	ATGTTGAGATATCTTGATGGGGGCTAGGGAAAATGGCCTTAAGAAGGCCACCCAACAATT
A_64_P111445	0.039208993	0.010829745	up	Pcdhgb6	1.5597838	1.5597838	0.6413461	0.08963013	0.0047068596	0.3860278	0.4503541	-0.0047068596	-0.5279708	-0.062657356	-0.77780294		protocadherin gamma subfamily B, 6 [Source:RGD Symbol;Acc:7743693] [ENSRNOT00000060466]	ATTGTTTGTGGTAGTTCTCCTGGGGCCTTAATTCCAATTCACTTTGGGGATGATCCGACA
A_64_P145766	0.0031082667	1.883525E-4	down		1.7877814	-1.7877814	-0.8381703	-0.13223553	-0.0463562	0.0463562	-0.36314106	-0.32175827	0.677578	0.5867548	0.75989723		similar to heat shock protein 1, alpha [Source:RGD Symbol;Acc:1591709] [ENSRNOT00000092979]	GAAGAAATGCCACCCCTGGTAGGAGATGATGACATATCACAAATGGAAGAAGTAGACTAG
A_44_P253208	0.0015986644	5.796543E-5	down	Adamts9	2.5976496	-2.5976496	-1.3772068	-0.45551062	-0.14243555	-0.39745092	0.14243555	-0.35102892	1.4213462	1.0308423	0.95703745		Rattus norvegicus ADAM metallopeptidase with thrombospondin type 1 motif, 9 (Adamts9), mRNA [NM_001107877]	GCCAGAGCACTTGGTGTATGAACAAGTGTCATTTTTCTATTGTTAATACATGTGAAACAT
A_42_P462257	0.0021372926	9.13162E-5	down	Rprml	2.3437595	-2.3437595	-1.2288245	-0.6406059	-0.122302055	-0.03954506	-0.010109901	0.010109901	1.141779	0.95012474	1.1130981		Rattus norvegicus reprimo-like (Rprml), mRNA [NM_001109481]	TTGCATCTGATCTCGCATTGCGTCTGAAAAGAAATTTTGTAATAAAACCATGGCCGTCGG
A_42_P511187	0.020791173	0.0043983175	down	Hgfac	1.5925415	-1.5925415	-0.6713309	-0.5744159	-0.17490125	-0.52874684	0.07682109	-0.07682109	0.4212849	0.38823485	0.4376347		Rattus norvegicus HGF activator (Hgfac), mRNA [NM_053320]	TGGGGTCACATGGACGAGAATGTGAGTGGATATTCCAACTCCCTGCTGGAGGCACTGGTC
A_44_P1093027	1.786421E-5	4.2201425E-8	up		6.730525	6.730525	2.750719	0.201864	0.0016376972	-0.0016376972	0.46161294	0.22785878	-2.4942062	-2.52972	-2.6934297		maltase-glucoamylase [Source:MGI Symbol;Acc:MGI:1203495] [ENSRNOT00000016912]	GACATCTCATGTACATAACAACAGTTCACACAAACATCTCTGATTTAAATGCCACAGAAA
A_44_P309780	0.008826231	0.0012450628	down	Dnajb1	1.5945777	-1.5945777	-0.6731744	-0.21749306	-0.37253952	-0.24457645	-0.020394325	0.020394325	0.5114336	0.31819248	0.68913174		Rattus norvegicus DnaJ heat shock protein family (Hsp40) member B1 (Dnajb1), mRNA [NM_001108441]	AAGGATACAGTCCTTTTGAATTTTGCACAGCCCTAGATATAATCCCTTTTGATAAAAGGG
A_42_P716901	0.016028287	0.003054072	up	LOC100911717	1.5082258	1.5082258	0.5928524	0.402565	0.255332	0.14247084	-0.12754297	0.12754297	-0.27397823	-0.49578	-0.5285783		Rattus norvegicus uncharacterized LOC100911717 (LOC100911717), long non-coding RNA [NR_132640]	CATGGTGCCCAACTTATTACTTGAACGCTGGGATCTAACTCCCTTCTTTACGAAGAGCAA
A_44_P607752	0.01605863	0.0030672566	down	Nxpe2	2.191991	-2.191991	-1.132242	-0.5196078	-0.21006703	-0.06517863	0.06517863	-1.1287134	0.91956973	0.8046601	0.55746293		PREDICTED: Rattus norvegicus neurexophilin and PC-esterase domain family, member 2 (Nxpe2), transcript variant X2, mRNA [XM_006226391]	CTGATTCTAGGTGACACAAGAAGTATGATACGGGAGTTTCTCCAACGACCTCAGATAACT
A_44_P393897	0.009563145	0.0014002388	up	March3	1.6852472	1.6852472	0.7529602	0.20553565	-0.008905172	0.22420478	0.4726522	0.008905172	-0.8261516	-0.37148547	-0.51980805		Rattus norvegicus membrane associated ring-CH-type finger 3 (March3), mRNA [NM_001007759]	TGGACACTAGTGTCATTTAGGTACCACTGTCGATTGTACAATGAATGGCGTCGGACCAAT
A_44_P1130173	0.04355241	0.012624544	up	LOC103690476	2.1452837	2.1452837	1.1011684	0.65616417	1.2653017	1.093092	-0.066691875	0.066691875	-0.673604	-0.7109194	-0.110247135		PREDICTED: Rattus norvegicus uncharacterized LOC103690476 (LOC103690476), transcript variant X2, ncRNA [XR_589166]	TGGTGACTGTGACTCCTAGGTCACCTTGCTCATGAAAGGTTTCAAGACGAAGAAAAATTT
A_44_P1084934	0.013489357	0.0023645316	up	Cdh23	1.8216175	1.8216175	0.86522	0.2015338	-0.011454582	0.37219	0.011454582	0.757185	-0.44559813	-0.53969	-0.8118267		Rattus norvegicus cadherin-related 23 (Cdh23), mRNA [NM_053644]	ATGACAACATAGCCAAGCTGGGTCAGATCATTCGAGAAGGACCTATTAAGCTGATCCACA
A_44_P1106507	0.0070104366	8.80565E-4	up	Nlrc4	1.9234612	1.9234612	0.9437047	0.12880707	-0.12880754	0.35055637	0.59176064	0.3154173	-0.65859985	-0.48698235	-0.9308915		Rattus norvegicus NLR family, CARD domain containing 4 (Nlrc4), mRNA [NM_001309432]	TTCTTGATATGTCAGAAAATTATCTGGAAAAGGCCGGAAGTGAAGCTCTACAGGGACTGA
A_44_P1109749	0.01021286	0.0015755636	down	Jade2	1.5608016	-1.5608016	-0.6422872	-0.18268538	-0.19344044	-0.41340446	0.018345833	-0.018345833	0.6681671	0.43293428	0.35204172		PREDICTED: Rattus norvegicus jade family PHD finger 2 (Jade2), transcript variant X1, mRNA [XM_006246257]	AGAATCTTTTGACCATTAATACACAGCACAGCCCGGACCTGAAACTGTCGACTTGAACTC
A_44_P1128375	0.03006506	0.007464189	down	Tmem65	1.6119754	-1.6119754	-0.6888297	-0.48590183	-0.37812424	0.17233801	-0.18467855	-0.17233801	0.20810366	0.40686083	0.82230186		transmembrane protein 65 [Source:RGD Symbol;Acc:1563224] [ENSRNOT00000077440]	AGGACTTTGCCAAAAGTGAAATAATGCTACTCTTCTCACCTAGATGTCTTGTGATGGGAA
A_44_P1088991	8.517207E-4	2.0063628E-5	down	Anxa3	1.9191687	-1.9191687	-0.94048154	0.044610023	-0.07114887	-0.044610023	-0.19975376	-0.21001816	0.9150753	0.7681732	0.8496437		Rattus norvegicus annexin A3 (Anxa3), mRNA [NM_012823]	CTTAGAGTAATGAGGCGGATCAAAGACTACCCAGGTATTTCAGTAAAGCTTGGAAATAAA
A_44_P1122651	0.0069763074	8.65191E-4	down		1.8975308	-1.8975308	-0.9241233	-0.11603451	-0.15064335	0.11603451	-0.39242554	-0.5975027	0.5806351	0.6017189	0.905673			TATTATTAAAGTAGCCAGCAGGGCTAGCATTTCACACACCCACCTCATTGGGTCTTCAGT
A_44_P1086375	0.0021372926	9.108193E-5	down	Hsp90aa1	1.7134734	-1.7134734	-0.77692384	-0.024979591	-0.070364	0.024979591	-0.23411465	-0.12220001	0.8181896	0.6065502	0.6500244		Rattus norvegicus heat shock protein 90, alpha (cytosolic), class A member 1 (Hsp90aa1), mRNA [NM_175761]	GGCTTGTGAATGTGAAAATAACAGTGCCCAATCACATTCTGCTTTAAAAAGGTAAATACA
A_44_P1164326	0.0068173655	8.231762E-4	up		1.5604436	1.5604436	0.64195627	0.30738425	0.23181415	0.24663186	0.024815798	-0.024815798	-0.48745942	-0.35672975	-0.61018157		formin binding protein 4 [Source:RGD Symbol;Acc:1309238] [ENSRNOT00000009687]	GGGAAAGGTGCTTTACAGCTTTTTATTAAGTAATACAAGCTGATTATGGAAAGTAATGGG
A_44_P566471	0.033615515	0.008716084	up		1.9117813	1.9117813	0.9349175	0.6968577	0.09490323	1.0945766	-0.09490323	0.47215772	-0.40527272	-0.709049	-0.33227563		EST452216 Rat Gene Index, normalized rat, Rattus norvegicus cDNA Rattus norvegicus cDNA clone RGIGI26, mRNA sequence [BF287625]	CCAGTACCCAGGAACTTGCCCAACCACACTGAGTCTGAAAATGAAATACACAGCCTCCAG
A_42_P572521	0.021265758	0.0045330934	up	C5ar1	1.538484	1.538484	0.62150943	0.3301568	0.3690772	0.35247946	-0.08483553	0.08483553	-0.17646456	-0.41982317	-0.6372123		Rattus norvegicus complement C5a receptor 1 (C5ar1), mRNA [NM_053619]	TTCAAAAATGGTATTCGACAGAACCCAACATATCCAAGTTTTGTAAAAACAACTGTGCAC
A_44_P1152214	4.256354E-6	3.6571566E-9	up	Stfa2l2	21.305136	21.305136	4.4131293	0.2502408	0.11737871	0.34991503	0.31134272	-0.11737871	-4.5229287	-4.056482	-4.113078		PREDICTED: Rattus norvegicus stefin A2-like 2 (Stfa2l2), transcript variant X1, mRNA [XM_006248415]	TTGGAACTTCATGGTTACCAGACTAACAAATCCAAGAATGAAGAGCTGACCTATTTCTAA
A_44_P458992	1.520387E-4	1.2851201E-6	down	Rapgef5	2.5812519	-2.5812519	-1.3680708	-0.19838524	-0.04202652	-0.09812927	0.04202652	-0.2197752	1.3468943	1.2560005	1.1915445		Rattus norvegicus Rap guanine nucleotide exchange factor 5 (Rapgef5), mRNA [NM_001047915]	GCCAAAAAGTCGGAAGAAATGTACTACTGTATAAAGCAAAGCTGTATATACTAAGTAAGC
A_64_P041134	0.020248348	0.0042180163	down	Kl	1.686596	-1.686596	-0.75411445	-0.2716987	-0.47569776	-0.43522286	0.2716987	-0.47398448	0.6107695	0.41761613	0.4030149		Rattus norvegicus Klotho (Kl), mRNA [NM_031336]	GAAGTTACAGTCACTCAGTTGGCGTCTTAACACCTGGACTTTACCTGATCCAGTTTTACA
A_44_P1132203	0.046744652	0.013877155	up	LOC103693472	1.848487	1.848487	0.8863449	0.005712509	0.14977741	0.41937542	-0.005712509	0.6261549	-0.43080568	-1.3468342	-0.16421032		PREDICTED: Rattus norvegicus uncharacterized LOC103693472 (LOC103693472), ncRNA [XR_594920]	GACACTGGGTTCTAAAATTAGTCAGCCTTTCCCGTGGCAATAAACAACCCCAATGTGTTA
A_64_P140020	0.002513638	1.2481112E-4	down	Hsp90ab1	1.6190438	-1.6190438	-0.69514203	-0.10605478	0.012728214	-0.086057186	-0.05176401	-0.012728214	0.62489843	0.52844477	0.78575754		Rattus norvegicus heat shock protein 90 alpha family class B member 1 (Hsp90ab1), mRNA [NM_001004082]	ATCTACCGCATGATTAAAACAAGCCTGGGCATTGATGAAGATGAGGTCACTGCAGAAGAG
A_64_P000718	0.036010776	0.009638912	down	F2r	1.5579131	-1.5579131	-0.6396147	-0.5888822	-0.25830483	-0.36263156	0.2285173	-0.20476222	0.56026626	0.44217753	0.20476222		Rattus norvegicus coagulation factor II (thrombin) receptor (F2r), mRNA [NM_012950]	AAGATGGATACCTGCTCTAGCCACCTGAATAATAGCATATACAAAAAGCTACTAGCTTAG
A_64_P063363	0.02398489	0.0054229116	down	Samd5	2.4648771	-2.4648771	-1.3015157	-0.47142172	-0.39942408	0.4765234	-1.0593071	-0.75843906	1.1273041	0.39942408	1.0505776		Rattus norvegicus sterile alpha motif domain containing 5 (Samd5), mRNA [NM_001108901]	GCAAGGACCCAATTTCTGAAAAAATCTATTATTTTCCCTGGAGGCAATAGAATAAAATCC
A_44_P1164181	0.03278785	0.00844306	up	Homer3	1.5452542	1.5452542	0.6278442	0.5323243	0.4359994	0.56040144	-0.14133263	0.14133263	-0.2493372	-0.28786707	-0.42909336		homer scaffolding protein 3 [Source:RGD Symbol;Acc:620706] [ENSRNOT00000081977]	GGGGCACTTACACATATGTACACCCACACAATCAACAGTAATAAAAACAAGTTTTCTTTT
A_44_P874677	0.002386507	1.09237066E-4	down	Tmem252	2.368675	-2.368675	-1.2440802	-0.57907414	-0.41796422	0.057477713	-0.057477713	-0.29936147	0.9075186	0.830806	1.2160761		Rattus norvegicus transmembrane protein 252 (Tmem252), mRNA [NM_001007738]	CCAAATTCAGAACGTGAGTGATTAAAACTTGTAAGGCCACATCTCTAGTACTAGGATGAT
A_44_P255912	0.0013723079	4.341944E-5	up	RGD1308564	4.8445725	4.8445725	2.2763693	0.15796018	-0.001629591	0.7491505	0.108273745	0.001629591	-1.4419472	-2.180733	-2.5971973		similar to L-amino acid oxidase 1 [Source:RGD Symbol;Acc:1308564] [ENSRNOT00000065701]	GGTGGCAAGGAACATTCAGGAATCTGTGAACTTGGCTTTGACAAGGAACCCCAGAAATAT
A_44_P358235	0.0029773444	1.7093265E-4	up	Ccr1	2.0788338	2.0788338	1.0557745	0.1995678	-0.0037736893	0.62773085	0.12652922	0.0037736893	-0.8967161	-0.87534046	-0.8229699		Rattus norvegicus C-C motif chemokine receptor 1 (Ccr1), mRNA [NM_020542]	TACCTCTGTTAGTCATGATAATTTGCTACGCAGGGATCATCAGAATTCTGCTCAGACGAC
A_44_P1367284	0.018733216	0.0037812544	up		1.7726928	1.7726928	0.8259425	0.454525	0.15318632	0.17122221	0.081875324	-0.08187485	-1.124557	-0.28113937	-0.60477066		late cornified envelope protein 1C-like [Source:RGD Symbol;Acc:7532496] [ENSRNOT00000056486]	AGCTCTGGATGCTGTAGCAGTGGTGGCAGCAGTGACTGCTGTGGCAGCAGTGGCTGCTGT
A_44_P1124191	0.028055705	0.006732073	down	LOC102549269	1.9007542	-1.9007542	-0.92657197	-0.5836115	-0.32885408	-0.34167433	0.4399166	-0.49090052	0.7129283	0.32885408	0.95485926		PREDICTED: Rattus norvegicus uncharacterized LOC102549269 (LOC102549269), transcript variant X2, ncRNA [XR_346007]	TTCTGCAGAATACTGTCCCACACCAAAGAATTTAGAACATAGGGGTGAGGGCTCTGTGTA
A_44_P1149671	0.019507755	0.004005172	down	LOC103693928	2.0431855	-2.0431855	-1.0308201	0.11651564	-0.11651564	-0.26753473	-0.6564555	-0.52812433	0.67102623	0.28283453	1.2673306		PREDICTED: Rattus norvegicus uncharacterized LOC103693928 (LOC103693928), ncRNA [XR_596429]	ATAACACTCACTCTAATTTGTATCTGCCAGTATCGATCCTATTTGAACAGGAGGGGTGTC
A_64_P087424	0.033875242	0.008809128	down	F2rl1	1.8476974	-1.8476974	-0.8857285	-0.6842854	-0.25722718	-0.96608424	0.098422766	-0.098422766	0.76116776	0.4603417	0.2911179		Rattus norvegicus F2R like trypsin receptor 1 (F2rl1), mRNA [NM_053897]	TTTACACTTTTTCCCCCACACTAGTTTTTCTAATAAACAAAATGTAGTTCACGTTGCTCC
A_44_P452176	3.60006E-4	4.5728243E-6	up	Chi3l1	2.5122054	2.5122054	1.3289543	0.07204819	0.018453598	-0.018453598	0.2347908	0.22303677	-1.2261162	-1.3917742	-1.0510473		Rattus norvegicus chitinase 3 like 1 (Chi3l1), transcript variant 2, mRNA [NM_053560]	CCCCACCTTTGGAAAGAGCTTCACTCTGGCATCTTCTGAGAATCAAGTGGGAGCTCCAAT
A_44_P1096332	0.034193527	0.008915587	down	LOC685680	1.6748444	-1.6748444	-0.744027	-0.23385596	-0.27828622	0.23385596	-0.5733273	-0.7005851	0.6387603	0.31536746	0.34663415		PREDICTED: Rattus norvegicus similar to TPA-induced transmembrane protein (LOC685680), mRNA [XM_006221128]	GATAGTTCCTTAAGCTCCTGAAACAGGTGGAGTTTTCTTCTTCCCCTTTATTTTATTTAA
A_44_P578364	0.02852382	0.0068987757	up		1.52007	1.52007	0.6041377	0.4280038	0.2973299	0.592865	-0.041811466	0.041811466	-0.4768219	-0.2995305	-0.2451415		UI-R-A1-dp-e-10-0-UI.r1 UI-R-A1 Rattus norvegicus cDNA clone UI-R-A1-dp-e-10-0-UI 5', mRNA sequence [BF555531]	GCGTGACCTCTAGTATGAAAGCAATAGTGTAGTTCAAGTTCACACTTTTTAGCTGAGGCC
A_44_P1081029	0.018061247	0.003603907	down	RGD1309049	2.203664	-2.203664	-1.1399043	-0.74518013	-0.6954813	0.15787697	-0.53438854	-0.15787697	0.373641	1.2856731	0.5753689		Rattus norvegicus similar to RIKEN cDNA 4933415F23 (RGD1309049), mRNA [NM_001013956]	AATGACAACAATAAAATCCCTCCTCATATGGTGAGAAGTTACCTCCCATACACCAAAAAA
A_43_P11496	0.035002623	0.009223465	up	Prss1	2.8474133	2.8474133	1.5096519	1.7838392	-0.4811411	0.8676195	0.90024185	0.48114157	-0.7202387	-1.0547237	-0.6229725		Rattus norvegicus protease, serine 1 (Prss1), mRNA [NM_012635]	GCTGCAAACTAAATATCTTCAGTCTCTCTTCAATCAGTGTGTCAATAAAGTTCATTTGCC
A_64_P081020	0.020132588	0.0041779852	down		1.8967873	-1.8967873	-0.9235579	-0.5159383	0.06591511	-0.06591463	-0.43388367	-0.49115896	0.1614809	0.6841669	1.0604377		unc-80 homolog, NALCN activator [Source:RGD Symbol;Acc:1309976] [ENSRNOT00000032430]	CCTTTCACTCCTCCTGAGCTAGTGGAGACAGACTCAGCACTAGATGAGTCCCATGTTTAG
A_44_P1130258	0.022030057	0.004731629	up	LOC102547840	2.5636523	2.5636523	1.3582006	0.77268267	0.46215963	1.0699811	-0.46215963	0.54956865	-1.3618846	-0.7698016	-0.507576		PREDICTED: Rattus norvegicus uncharacterized LOC102547840 (LOC102547840), transcript variant X2, ncRNA [XR_001839739]	GCAAAGCCACAGAAAAACAGATGACCTGACAACCTAGAAATCATGTAATTTATCCAATTA
A_44_P1157813	4.7601762E-4	8.346346E-6	up	Lilrb3a	2.4984112	2.4984112	1.321011	0.10868883	-0.029960155	0.30277395	0.26925516	0.029960155	-1.041059	-1.1308837	-1.3826594		Rattus norvegicus leukocyte immunoglobulin-like receptor, subfamily B (with TM and ITIM domains), member 3A (Lilrb3a), mRNA [NM_001313924]	ACCCTGATGTGTTGGTCAAAGTACTCTGTGGACACTTTCATTCTGTCAAAGGAGGGATCA
A_42_P602996	0.011823064	0.0019520728	up	Impa2	1.5913221	1.5913221	0.67022586	0.40905213	0.23013806	0.26676774	-0.20758748	0.20758748	-0.4655192	-0.45433068	-0.5472529		PREDICTED: Rattus norvegicus inositol monophosphatase 2 (Impa2), transcript variant X1, mRNA [XM_006254856]	GAAGGGGCTGGTTAGTCCGATGGTCAAGAACAGTGGTGTCTGTCACATTTTATCAAAGTA
A_44_P1125609	0.0043429956	3.6760396E-4	up	LOC102556969	3.6917412	3.6917412	1.8843014	0.702492	0.09028268	1.191611	0.20120025	-0.09028268	-1.3005121	-1.1826718	-1.9125388		PREDICTED: Rattus norvegicus uncharacterized LOC102556969 (LOC102556969), ncRNA [XR_346659]	CTTCTCTGTGTGAAGGAAATCGTCCCTCATTTCTCTCATTAAAGTAAAATATGACCCGTT
A_44_P1039249	0.010532182	0.0016394204	up	Dok3	1.536693	1.536693	0.61982894	0.07830906	0.012511253	0.1875248	-0.012511253	0.07461262	-0.29414272	-0.55305004	-0.8080263		Rattus norvegicus docking protein 3 (Dok3), mRNA [NM_001107336]	TGGAGCACAGACAGGCATCAAGGCCAAGCTGGTAACCCTGCTGACTCGTGAACGGAAGAA
A_42_P816479	0.009263145	0.0013391983	up	Glrx	1.7277516	1.7277516	0.7888958	0.32880306	0.045199394	0.5593939	-0.045199394	0.102604866	-0.4225893	-0.607934	-0.741683		Rattus norvegicus glutaredoxin (Glrx), mRNA [NM_022278]	AGATGGTGCGTTCAGCTCTGTTCGTAAAGGTGATTAATTGCCCAGAAATTCCCAAGCAGT
A_44_P1364337	0.03847129	0.010528517	down	Catsper4	1.7688909	-1.7688909	-0.82284504	-0.036742687	0.036742687	-0.7933717	-0.41871262	-0.9283633	0.38584328	0.24399853	0.55442476		cation channel, sperm associated 4 [Source:RGD Symbol;Acc:1565213] [ENSRNOT00000021919]	TGTTGACAATCCTTATCTGTGAGGTTCTCCTTGGCTGGCTGAACGGATTCTGGATTTTCT
A_44_P1129065	0.031069933	0.007842826	down		2.5367599	-2.5367599	-1.342987	-0.7323065	-1.2898569	-1.1241503	-0.27793646	0.27793598	1.1975574	0.6347923	0.30882263			ATATCCTTGTATACTGTTTCCCCTCATTTGGTCTCATTGCCGTCTCTGTGGTGGCATTGA
A_44_P1363351	0.014302755	0.002575722	up	Fam159a	1.7855308	1.7855308	0.836353	0.39431643	0.36276126	0.75243735	0.054403543	-0.054403543	-0.4318812	-0.46350455	-0.7079642		family with sequence similarity 159, member A [Source:RGD Symbol;Acc:1593542] [ENSRNOT00000043054]	AACCAGTTCATGGCTACAGTGACTGCTAGCCACATTCCAGACAGCCCCGAAGAGGCCTCT
A_44_P300328	0.049872838	0.015180693	up	Chga	1.9426124	1.9426124	0.9579981	0.02314663	0.2682252	0.598176	-0.19175816	0.86687183	-0.02314663	-0.86257315	-1.0494776		Rattus norvegicus chromogranin A (Chga), mRNA [NM_021655]	CACGGCAGCATCCAGTTCTCACTTCTATTCAGGCTACAAGAAGATCCAGAAAGATGATGA
A_42_P722646	0.0227799	0.004993729	down	Prpf40b	1.5089957	-1.5089957	-0.59358865	-0.22451973	-0.05966568	0.05966568	-0.454916	-0.5097666	0.34185982	0.42010212	0.3052826		Rattus norvegicus pre-mRNA processing factor 40 homolog B (Prpf40b), mRNA [NM_001134583]	CTATACCACATGGGGTGGGTGATGCCAGTAGATAGTGTGAGAAGGGGTCTCCCAGGAAAG
A_44_P509138	0.006379343	7.265752E-4	up	Rab37	2.4244483	2.4244483	1.2776564	0.40470934	0.44826174	0.54951334	0.25034857	-0.2503481	-0.52397966	-1.1509199	-1.3165789		RAB37, member RAS oncogene family [Source:RGD Symbol;Acc:2319982] [ENSRNOT00000086469]	CTTTTGACAACATCAGGGCTTGGCTCACAGAGATTCATGAGTATGCCCAGAGGGATGTGG
A_64_P138489	0.009615517	0.0014101279	up	Noxo1	1.5850314	1.5850314	0.6645114	-0.04089141	0.16613889	0.44047904	0.04089141	0.24552274	-0.57164073	-0.5806563	-0.32995296		Rattus norvegicus NADPH oxidase organizer 1 (Noxo1), mRNA [NM_001106986]	AGAACAAGGACCAGCAGACAGCCTGGTTTCCAGCTCCCTACCTGGAGGAGATAGCAACAG
A_44_P1362118	0.0326929	0.008365759	down		1.5425165	-1.5425165	-0.62528586	-0.48747063	0.1623478	-0.14114952	-0.17955875	-0.14133787	0.6283736	0.14114904	0.6340337			TTTAATTTATTTAATTTTTTAACCGACTATTTCCCAAATTCGATCGGCCCCAGCCCCCCT
A_44_P1098375	0.0031082667	1.8931727E-4	down	Mro	4.818464	-4.818464	-2.2685733	-0.068567276	-0.50749874	-1.4872828	-0.9698758	0.068567276	1.6320968	1.5995355	1.7952933		PREDICTED: Rattus norvegicus maestro (Mro), transcript variant X4, mRNA [XM_006222616]	GCTGGCTTACAATGTGTCTTTAATTTCGGATGATCTTAAAATGTCATGGTCTTAAAATCG
A_42_P584045	0.0011715087	3.222716E-5	down	Pde10a	2.5778651	-2.5778651	-1.3661767	-0.15790129	-0.14056873	-0.49959946	-0.21362686	0.14056873	1.3960733	1.1793818	1.0003982		Rattus norvegicus phosphodiesterase 10A (Pde10a), mRNA [NM_022236]	AGGGTACATCCCAGGCATCAGAGAACTGCAGCTCACCTCAAACCATGTCAAAGAATTAAA
A_43_P22409	0.003906176	2.877433E-4	up	Mtbp	1.5587423	1.5587423	0.6403824	0.14284801	-0.047623634	0.05809498	0.17925644	0.047623634	-0.6884427	-0.47436142	-0.53022337		Rattus norvegicus MDM2 binding protein (Mtbp), mRNA [NM_001130717]	CGGCACCTTTACTCAGTAGATGCTATACTTGTAAAGGGGATCCGTGCTGTCCTGTATTTA
A_42_P759993	0.0036389548	2.4227591E-4	up	Mefv	2.178184	2.178184	1.1231258	0.3575487	0.07980156	0.39609528	-0.07980156	0.1608429	-0.68512535	-0.8303518	-1.3052082		Rattus norvegicus MEFV, pyrin innate immunity regulator (Mefv), mRNA [NM_031634]	TCTAACTGGATGGATTCGGGTTACTCTGACTGGGGTCCAGCCGTCAAAAAGAAAAAACAA
A_44_P1143761	0.010253598	0.0015842164	down		1.5443507	-1.5443507	-0.62700045	-0.2373457	-0.18278646	-0.029191494	0.029191494	-0.25541353	0.56434107	0.2485323	0.6628003			CACTCAATTCCTCACATCAAGCATGGGTAATGGAGGTGTAGAAGTCAATTCCCTCATAGA
A_64_P012977	0.023496233	0.0052527376	up	Tap2	2.8235776	2.8235776	1.4975243	-0.07860899	0.090391636	0.07860899	0.34993696	0.18733263	-1.7583833	-2.1443353	-0.21325731		Rattus norvegicus transporter 2, ATP binding cassette subfamily B member (Tap2), mRNA [NM_032056]	TGTGCTGGAGGCTAGCGTCAGGATAAAGATTGGGACCCTTTGGACTTTGTTTATTTTGGT
A_44_P1098365	0.00784761	0.0010457438	down		2.0262475	-2.0262475	-1.0188104	-0.5704427	-0.68741417	0.12547398	-0.12547398	-0.5959101	0.6586561	0.58501625	0.7004986			TACAGAAGGTTAAGATCGATAGGAAGCTGTTTGGGGCATTATGGTGCACACCTGTAATCC
A_43_P17749	0.0040025585	3.0596924E-4	up	Fus	2.5649984	2.5649984	1.3589579	0.22038126	0.1073432	0.0068860054	-0.0068860054	0.16956282	-1.74826	-1.3596139	-0.6706271		Rattus norvegicus fused in sarcoma RNA binding protein (Fus), mRNA [NM_001012137]	GCAGCCCCAGAGTGGAGGCTATGGTCAACAGTCTGGCTATGGTGGACAGCAACAAAGCTA
A_42_P571716	0.025652366	0.0059554395	down	Pknox2	1.6872615	-1.6872615	-0.75468355	-0.3871777	-0.4747374	-0.7780359	0.038600683	-0.038600683	0.32116628	0.33330798	0.6256058		PBX/knotted 1 homeobox 2 [Source:RGD Symbol;Acc:1590611] [ENSRNOT00000076158]	GATAGTCACTTTTCTGAGGTCTCCCGGAAATGAATGTATTTCTCCCCCAAAAGAGCTGAT
A_42_P837086	0.04734217	0.014093316	down	Prkcz	1.5577289	-1.5577289	-0.6394442	-0.12454939	-0.08352518	-0.27374125	-0.01046133	0.06055212	0.76473	0.88410616	0.01046133		PREDICTED: Rattus norvegicus protein kinase C, zeta (Prkcz), transcript variant X4, mRNA [XM_006239536]	GTGTGTCTTTCGAAAATGGTGGTCACAAACACTGGTGACTTCATGATTGTAACGCAGTAA
A_44_P1366711	0.004545781	3.9473755E-4	down	Ackr4	1.7521871	-1.7521871	-0.80915684	-0.31142235	0.027535439	-0.25195408	-0.027535439	-0.3174553	0.5395355	0.5100317	0.84940434		atypical chemokine receptor 4 [Source:RGD Symbol;Acc:1596453] [ENSRNOT00000015265]	TTCTAGGCAAAATGATGTGCAAAGTAACTTCGGCCCTGTACACGGTAAACTTTGTCTCCG
A_44_P1049114	0.026711438	0.0063169776	up	Cttnbp2	1.5845745	1.5845745	0.66409546	-0.032791138	0.14044714	0.574244	0.032791138	0.06658411	-0.63246393	-0.19979286	-0.69126415		Rattus norvegicus cortactin binding protein 2 (Cttnbp2), mRNA [NM_001114401]	GAAAGACATCAATTAAATGAATTTGGAGTTAACGCCTTCAATATATTTCTAATAACACAC
A_42_P779933	0.011729509	0.0019151877	up	Capn3	1.8187001	1.8187001	0.86290765	0.3857119	0.02740693	0.09903979	0.27932906	-0.02740693	-0.2798636	-0.8044474	-1.0459635		Rattus norvegicus calpain 3 (Capn3), mRNA [NM_017117]	TGGATACAGATGGCTCTGGGAGACTGAATCTTCAAGAGTTCCATCACCTCTGGAAAAAGA
A_44_P1090026	0.01199415	0.0019916382	up	Ceacam19	1.786827	1.786827	0.8373999	0.21186423	0.31466413	0.4179852	-0.21186423	0.55769324	-0.54543567	-0.42233062	-0.77022815		Rattus norvegicus carcinoembryonic antigen-related cell adhesion molecule 19 (Ceacam19), mRNA [NM_001198970]	CGCTCCACTTTGGACTTCCAACATTTATGATTGTAAGGTGATAAATTCGTGTTGTTTTAA
A_43_P12651	0.0094948	0.001379335	down	Limk1	1.7037663	-1.7037663	-0.7687275	0.01404047	-0.174541	-0.38186312	-0.28356695	-0.01404047	0.90452814	0.54864264	0.34902906		Rattus norvegicus LIM domain kinase 1 (Limk1), mRNA [NM_031727]	TGCTTGCCTCGGCCCAGTGACCGTGATAGGAATGAACCCAAACTCAATAAAATCAATTCT
A_64_P069261	0.022099672	0.0047721	down	Arl4d	1.6990521	-1.6990521	-0.7647301	-0.5453739	-0.38022566	0.2679925	-0.33184767	-0.2679925	0.4402175	0.3443241	0.75518036		Rattus norvegicus ADP-ribosylation factor like GTPase 4D (Arl4d), mRNA [NM_001107052]	TTAGAGGAAGCTAGAATGGAGCTACACCGGATCAGCAAGGCTTCCGACAACCAGGGGGTG
A_64_P041777	0.03494672	0.009184612	down	RGD1306502	1.6495167	-1.6495167	-0.7220434	-0.7104387	-0.12010193	0.12010145	-0.69890976	-0.19357204	0.34560966	0.37846613	0.48030186		Rattus norvegicus similar to hypothetical protein FLJ11193 (RGD1306502), mRNA [NM_001107654]	TCAGAACTTCCGCATCATATCAGCACAGAAGAAGAAATCGAGTATCTTATTCAGTCTGTG
A_44_P1113409	0.001297742	3.8962233E-5	down	Hr	2.3044455	-2.3044455	-1.2044196	-0.4225073	0.11796808	-0.11796808	-0.1202178	-0.15945864	1.0574155	1.2516818	0.8828511		Rattus norvegicus HR, lysine demethylase and nuclear receptor corepressor (Hr), mRNA [NM_024364]	GCACACATGCGCCAGCTCTTGTTATACTTAACAGTTCCTGCTGTGGTTTGGGGATTTTTT
A_44_P254016	0.04708359	0.014005465	up	Avp	1.5841165	1.5841165	0.6636784	0.378747	0.50823116	0.40951347	-0.12950039	0.09427214	-0.09427214	-0.8257971	-0.31420803		Rattus norvegicus arginine vasopressin (Avp), mRNA [NM_016992]	GGGAGCTGCTGCTTAGGCTGGTACAGCTGGCTGGGACACAAGAGTCCGTGGATTCTGCCA
A_42_P600215	0.0037943542	2.63473E-4	down	Abra	4.5246654	-4.5246654	-2.1778111	-0.6963966	-0.25537658	-0.56834483	-1.4438446	0.25537658	1.7608821	1.3150308	1.8323696		Rattus norvegicus actin-binding Rho activating protein (Abra), mRNA [NM_175844]	TGATAGATATGTTCGAATTTCAGATAAAGTGGTGGGCATCCTCATGCGTGCCAGGAAACA
A_44_P851281	0.0068173655	8.141916E-4	up		1.6606163	1.6606163	0.7317187	0.22387981	0.1590457	0.2822008	-0.07182026	0.07182026	-0.41441298	-0.5218401	-0.8598275		AMGNNUC:URRG1-00060-E11-A urrg1 (14046) Rattus norvegicus cDNA clone urrg1-00060-e11 5', mRNA sequence [CB614165]	AAATGTCAGGTGCTAAAAATCCATAACTCTAGAAAAGAGTGAGGAAATGCTCCTAAGAAG
A_44_P792281	0.0013637119	4.2295138E-5	down	Cys1	2.3501952	-2.3501952	-1.2327806	-0.44908547	-0.12721658	-0.4163587	0.11489034	-0.11489034	0.9796703	0.9785483	1.1445267		Rattus norvegicus cystin 1 (Cys1), mRNA [NM_001109597]	ATGAAAATGAAAGCTGTTTCTATTTTAATAACGCGAATATTAAAAATGCTTATTTTAAAG
A_44_P517419	0.011114641	0.0017660215	down	Hlf	1.5707309	-1.5707309	-0.65143603	-0.30783987	-0.21955061	-0.28980064	-0.033077717	0.033077717	0.42830133	0.30608797	0.72960424		PREDICTED: Rattus norvegicus HLF, PAR bZIP transcription factor (Hlf), transcript variant X1, mRNA [XM_006220780]	TTTAATGTTCCTTTAGAAAAACTCAAACTTCATCAGAGTTCAAAAGTGAGATCCTCAGGC
A_64_P246030	3.48788E-4	4.3497807E-6	down	Pfkfb1	2.6559107	-2.6559107	-1.4092066	-0.21271801	0.12580013	-0.23692179	-0.32781076	-0.12580013	1.2083387	1.193305	1.3595057		Rattus norvegicus 6-phosphofructo-2-kinase/fructose-2,6-biphosphatase 1 (Pfkfb1), transcript variant 1, mRNA [NM_012621]	TCCCAAACAGGTCTCAATTCCTAGCCACAACTAAGGCACCTACCTAGTTGTGGATAAAGT
A_44_P102628	0.014362222	0.0026098702	down	Kcnk1	1.526421	-1.526421	-0.61015284	-0.29264808	-0.2624581	-0.39869	0.11623454	-0.11623454	0.566489	0.33734202	0.35434985		Rattus norvegicus potassium two pore domain channel subfamily K member 1 (Kcnk1), mRNA [NM_021688]	ATGTGAAGAAAGACAAGGATGAAGACCAAGTTCACATCATGGAGCATGACCAACTGTCCT
A_64_P127468	0.009896199	0.0014924291	down	Cmklr1	1.6756383	-1.6756383	-0.74471074	-0.33027744	-0.15384102	-0.35859585	0.15384102	-0.46587753	0.62367916	0.5174122	0.40019035		Rattus norvegicus chemerin chemokine-like receptor 1 (Cmklr1), mRNA [NM_022218]	TCAGCGGTGGGGGAAGCTAATGGGTTTGGGGTTTTAGCCACAAATACAGGTTTTTCAGTG
A_44_P1083557	0.023159353	0.0051399856	up	Dmbt1	1.8885369	1.8885369	0.917269	0.20012593	0.4023888	-0.20012593	0.60573506	0.9483874	-0.5728252	-0.47003102	-0.53504395		Rattus norvegicus deleted in malignant brain tumors 1 (Dmbt1), mRNA [NM_022849]	ATAGGAGAATGAGATCAGTGTCTACAATAACAGGCAACTGTGAGCCAAACATTGGCATCA
A_44_P1360260	0.007669777	0.0010149613	down		1.611913	-1.611913	-0.6887738	-0.02258873	-0.08527374	0.02258873	-0.38857174	-0.28383636	0.53877926	0.3855009	0.6874323			ATCAAGAAAGCTCAAGCCCTCAGAGACAACAATGGGAAACACCTGGAGATAAACCCTGAT
A_44_P1161280	0.012043742	0.002016562	up	LOC103690158	1.6623762	1.6623762	0.73324686	0.25330496	0.27665234	0.35474634	0.23292589	-0.23292589	-0.7670269	-0.42306757	-0.47882414		PREDICTED: Rattus norvegicus lethal(3)malignant brain tumor-like protein 4 (LOC103690158), transcript variant X1, mRNA [XM_017596874]	GCTTCTACTGTCTGTGGTGTTTTGTTTGTTGGAGTATTTTGGTAGACTTTTATATGGAAT
A_64_P130025	0.04987111	0.015168649	down	Dll1	1.5595938	-1.5595938	-0.6411703	-0.6289723	-0.5924814	0.07855964	-0.05146146	-0.4012611	0.5543277	0.05146146	0.3603518		Rattus norvegicus delta like canonical Notch ligand 1 (Dll1), mRNA [NM_032063]	CAAGTACCAGTCGGTGTATGTTCTATCTGCAGAAAAGGATGAGTGTGTTATAGCGACTGA
A_44_P1085834	0.004448105	3.842012E-4	down	Ehd3	2.15223	-2.15223	-1.1058322	-0.47159028	-0.41280437	-0.23897576	0.23897576	-0.45168042	0.8905976	0.63677526	0.9884789		Rattus norvegicus EH-domain containing 3 (Ehd3), mRNA [NM_138890]	ACAAGCCTATGTATGATGAAATCTTCTACACCTTATCCCCGGTGGATGGCAAGATTACGG
A_44_P1127222	0.014240189	0.0025553412	up	LOC102550560	1.8142219	1.8142219	0.85935086	0.46426678	-0.058983326	0.5251875	0.058983803	0.11479759	-0.49991703	-0.40616226	-1.0094218		PREDICTED: Rattus norvegicus uncharacterized LOC102550560 (LOC102550560), transcript variant X6, ncRNA [XR_001838551]	CTTATTCTTAGGCAGCTAAATAGGCTGTAGCGTTGAGAATAAACTTCTCTTTCTTAATCA
A_44_P902933	0.036353115	0.009789315	up	Ccdc177	2.4208302	2.4208302	1.2755018	-0.15858793	1.1215949	1.5544524	0.15858793	0.5788293	-0.50417566	-0.8385911	-0.5308132		PREDICTED: Rattus norvegicus coiled-coil domain containing 177 (Ccdc177), mRNA [XM_006225839]	CATTTACTCTTGGAACATTTGCTACTCCAAGAAAGAGAGAGTGAAGTAATATGAGAGGGA
A_42_P470966	0.039950993	0.011191814	down	Msi2	1.6837687	-1.6837687	-0.751694	-0.03552437	-0.21672201	-0.12246704	-0.037577152	0.03552437	0.7929864	1.1714144	0.06462145		PREDICTED: Rattus norvegicus musashi RNA-binding protein 2 (Msi2), transcript variant X3, mRNA [XM_017597690]	TGCATATGAAATTGTTTACAAAAGAAACACTAACTCATACTTCTCTTTATCAGTTGAAAG
A_44_P1036534	0.0039855554	3.0050054E-4	down	Paqr4	1.6268173	-1.6268173	-0.7020523	-0.067641735	-0.030451298	-0.24271345	-0.050342083	0.030451298	0.80943537	0.5638881	0.5164151		Rattus norvegicus progestin and adipoQ receptor family member 4 (Paqr4), mRNA [NM_001017377]	TCCCAAAGGCCTAAGACCCTAGGCAACATCAATAAAGGGACAAGAAGCACTCTGTTGCCA
A_43_P22704	0.0051195677	4.88177E-4	up		2.5553207	2.5553207	1.3535044	0.08571482	0.23373747	-0.08571434	0.66907835	0.7969589	-0.86299896	-1.346611	-0.8310385		PREDICTED: Rattus norvegicus hypothetical protein LOC688914 (LOC688914), misc_RNA [XR_086081]	TGATTTCCCATGTGACAATAAAGTTTAGTAAGTGTCATCAAGGTGGAGTCCAAAACCCCA
A_44_P915286	0.0075843344	0.0010001513	down	Creb5	1.6485902	-1.6485902	-0.72123283	-0.23411703	-0.15356207	-0.002096653	0.002096653	-0.044540882	0.8373127	0.74712753	0.31992626		PREDICTED: Rattus norvegicus cAMP responsive element binding protein 5 (Creb5), transcript variant X1, mRNA [XM_017592794]	AATGTTCAGGTGACTGTTGCCTGCTAGTAAAGCAAATTATAGTGGCTTAGAATCTGCCAT
A_44_P128229	0.012295015	0.0020671526	down	Baiap2	1.7575376	-1.7575376	-0.81355554	-0.6083362	-0.36333632	-0.57598376	0.06677842	-0.06677842	0.41605163	0.49344993	0.60257125		Rattus norvegicus BAI1-associated protein 2 (Baiap2), mRNA [NM_057196]	GCCGGAACTGGCCCCGTTCGTGGGGCGGATGTCTGCTCAGGAGAATGTACCTGTCATGAA
A_64_P035569	0.0018633332	7.341934E-5	down	LOC498222	2.366806	-2.366806	-1.2429415	-0.592937	-0.34125853	-0.15084696	0.15084696	-0.18696833	0.96674585	1.0119748	1.0774055		Rattus norvegicus similar to specifically androgen-regulated protein (LOC498222), mRNA [NM_001100788]	ATATCCCCAAAGGGCATTCCTGATGGGCACAGGAGGGAGGCTCTGAAGAAACTGGGACTG
A_44_P1111481	0.013741758	0.0024304176	up	RGD1566006	1.6840357	1.6840357	0.75192267	0.47580576	0.07995939	0.5613017	0.005264759	-0.005264759	-0.38571024	-0.5497117	-0.65010595		PREDICTED: Rattus norvegicus similar to paired immunoglobin-like type 2 receptor beta (RGD1566006), transcript variant X2, mRNA [XM_006249195]	TGTGCTGTTCTCTGCTCATGGAGTTATTGACACTTTTAATAAATATCTTACTCCCAGCAA
A_44_P808724	0.0065472513	7.620819E-4	up	LOC100911671	1.6957885	1.6957885	0.7619562	0.19710445	-0.0015392303	0.0015392303	0.35888958	0.512064	-0.57470083	-0.5262499	-0.5440831		PREDICTED: Rattus norvegicus uncharacterized LOC100911671 (LOC100911671), ncRNA [XR_594124]	CTACAAATGTCTCTGTGGACAAGACCCTTTGAGGAAAACAGCAGGAAGTTCCTTTGTCCA
A_44_P1132081	0.016428094	0.0031940504	up	LOC102550111	1.672692	1.672692	0.74217176	0.39247274	0.31713247	0.636405	-0.036451817	0.036451817	-0.6813388	-0.37998962	-0.35758066		PREDICTED: Rattus norvegicus uncharacterized LOC102550111 (LOC102550111), transcript variant X2, ncRNA [XR_594892]	TCTTTGAGACTTTATATCCACCGTAGAGCCTGAGCTAGAGAGTGTCTAAAGCCTTTAGGG
A_44_P671986	0.029524546	0.0073027224	down	Pak7	1.5377175	-1.5377175	-0.6207904	-0.11176014	-0.19309902	-0.009941578	-0.41231012	0.009941578	0.103767395	0.5783329	0.7499695		Rattus norvegicus p21 (RAC1) activated kinase 7 (Pak7), mRNA [NM_001107781]	ACCCAACCAAATATAATGAAATAACATTTGAGCCACAGAATTGCCATATGATTCCTTGAG
A_64_P096737	0.035424873	0.009421765	up	Alox12e	2.6133766	2.6133766	1.385915	0.806839	-0.19621658	0.07941055	0.6424074	0.1628313	-0.07941055	-1.3225923	-1.8585796		Rattus norvegicus arachidonate 12-lipoxygenase, epidermal (Alox12e), mRNA [NM_001107014]	GCTTGTTTACTCTTGAATTCCCATTACCTACTTCTCTTCCCATAAGGATACAGTTTATAC
A_44_P198620	0.034637637	0.009079381	down	Nos3	1.5341225	-1.5341225	-0.61741364	-0.3092103	-0.45399237	-0.6287885	-0.013441563	0.013441563	0.4812703	0.4009385	0.13483763		Rattus norvegicus nitric oxide synthase 3 (Nos3), mRNA [NM_021838]	ATCAGCAACGCTACCACGAGGACATTTTCGGACTCACATTGCGCACCCAGGAGGTGACGA
A_64_P008502	0.0010248143	2.676289E-5	down	Tmem169	5.2856216	-5.2856216	-2.4020731	-0.14886475	0.12293577	-0.22722006	-0.12293577	-0.9202609	2.666904	1.7860346	1.9754729		Rattus norvegicus transmembrane protein 169 (Tmem169), mRNA [NM_001109574]	CCTGCCAGGGACATTTATTTAATGTATGGTGCTGAACTTCACTTTCAGAGAATTAAAAAA
A_44_P503471	0.013562322	0.0023863083	down	Itga7	2.254476	-2.254476	-1.1727922	-0.9253962	-0.81151175	-0.53444266	-0.20540929	0.20540929	0.57114005	0.6041076	0.9803188		Rattus norvegicus integrin subunit alpha 7 (Itga7), mRNA [NM_030842]	AGCCAACATCACAGTGAAATCCTCCATTAAGAACTTGCTGCTCAGAGATGCATCCACAGT
A_64_P162810	0.042082313	0.01202213	down	RGD1310110	1.6339301	-1.6339301	-0.70834625	-0.26470566	0.17356873	-0.63051224	-0.50255346	-0.089024544	0.62121344	0.089024544	0.62686443		Rattus norvegicus similar to 3632451O06Rik protein (RGD1310110), mRNA [NM_001108374]	TTCAACAGTATGCAAGACAGAGTGATGCTGTTAGCTGATAGTTCTGAAGACGAATTCTGA
A_44_P365663	0.0066369707	7.8018894E-4	up	LOC102553824	1.7242825	1.7242825	0.78599614	0.09027791	0.023401976	0.4409716	-0.023401976	0.11696458	-0.55055594	-0.51564145	-0.9028628		PREDICTED: Rattus norvegicus uncharacterized LOC102553824 (LOC102553824), ncRNA [XR_339944]	TCATTCCTTCTCTCGGTCCACAGATGAAGGTACCACAAGAGGGAAAAGGTCCTGTGAGGC
A_64_P112111	0.0075843344	9.966113E-4	down	Impg1	1.6951504	-1.6951504	-0.7614133	-0.47722292	0.073318005	-0.073318005	-0.45624638	-0.20186901	0.54589224	0.522212	0.5349326		Rattus norvegicus interphotoreceptor matrix proteoglycan 1 (Impg1), mRNA [NM_023958]	ACTCAAAACAATCATGGGAACACATCTGACTATTTGTGGACAGTACTCAAGTAGAAAAAA
A_64_P129549	0.022885857	0.0050370027	up	Has3	1.8037187	1.8037187	0.8509743	0.56275845	0.09610176	0.8449793	0.3267722	-0.09610224	-0.38565016	-0.719079	-0.40748835		Rattus norvegicus hyaluronan synthase 3 (Has3), mRNA [NM_172319]	ATTGCCCGGAGGTGTGGGAAAAAGCCAGAACAGTATAGCCTGGCTTTTGCTGAGGTGTGA
A_44_P809228	0.005128603	4.962782E-4	up	LOC102555762	1.7190056	1.7190056	0.78157425	0.3948319	-0.06725001	0.11809516	0.18307996	0.06725001	-0.78827024	-0.44490886	-0.69393945		PREDICTED: Rattus norvegicus uncharacterized LOC102555762 (LOC102555762), ncRNA [XR_339321]	AGAACTTTACAATCATGTATTGTCATCTTGTCACCTCAGTGAGCTAAGTAAAGTCACCCA
A_43_P20010	0.04492826	0.013146445	down	Ccdc172	2.619965	-2.619965	-1.3895476	-0.43109035	-0.74652576	-0.97991276	0.13451481	-0.13451481	0.1787672	0.63746357	2.0578947		PREDICTED: Rattus norvegicus coiled-coil domain containing 172 (Ccdc172), transcript variant X5, mRNA [XM_017589458]	AGGCTTGGAGTCTGACTGGTTAGTATTTATGACTCAGTTATCCCTCCAGCTCCATGAGAT
A_44_P1082918	0.0072611766	9.273512E-4	down	Enah	1.5779372	-1.5779372	-0.6580398	-0.036714554	-0.15647125	-0.36436796	-0.17009544	0.036714554	0.6892586	0.39689064	0.47340965		Rattus norvegicus enabled homolog (Drosophila) (Enah), mRNA [NM_001012150]	GTCTAGATGAATCTGCACGTTTTCCATAATCCATTGCTAAAATAAAGACGAAAAAGGCTT
A_44_P1090280	0.010914892	0.0017166378	down	Lrrc32	1.7493153	-1.7493153	-0.8067903	-0.46969175	-0.2658925	-0.42865896	0.013294697	-0.013294697	0.7404866	0.7123885	0.26895		Rattus norvegicus leucine rich repeat containing 32 (Lrrc32), mRNA [NM_001170434]	GCCCTGGGACCTGCTCTTTGTATAACTCACATGAATGTATTAAAGTATAATTTTGGAGAA
A_43_P21088	0.019911803	0.0041203178	up	Csrnp3	2.3354633	2.3354633	1.2237087	0.10332155	0.5281992	0.7996626	0.41425514	-0.10332155	-1.601357	-0.49781275	-0.5266862		Rattus norvegicus cysteine and serine rich nuclear protein 3 (Csrnp3), mRNA [NM_001271225]	AAAGAAGGCTGTAGTAACACAGCAGGTAGAATTGAATTTAATCCTATCCGCGTGCGGACT
A_44_P441181	0.030593079	0.007687129	up	Osr2	1.8445159	1.8445159	0.88324225	0.7367952	0.51720405	-0.082975626	0.082975626	1.0037925	-0.46633887	-0.45011926	-0.37859368		Rattus norvegicus odd-skipped related transciption factor 2 (Osr2), mRNA [NM_001012118]	GCTAGATAGATCCTCGTAGATATTCACAGCTCATTTTAGAGCTCTGTACATAATGTCGTG
A_44_P247966	9.0693013E-4	2.1992531E-5	down	Nell1	2.7387843	-2.7387843	-1.4535357	-0.53611326	0.021937847	-0.40766382	-0.2781973	-0.021937847	1.0416756	1.1972313	1.3885155		Rattus norvegicus neural EGFL like 1 (Nell1), mRNA [NM_031069]	AATGGCTGGATCTCCTTGTACAACCTGCAAATGCAAGAATGGGAGAGTCTGCTGCTCTGT
A_64_P017916	0.04047308	0.011412848	up	Nufip2	1.6039234	1.6039234	0.6816053	0.07611585	0.20713162	0.27206683	0.022657633	-0.022657633	-0.71713185	-0.968076	-0.026419401		PREDICTED: Rattus norvegicus NUFIP2, FMR1 interacting protein 2 (Nufip2), transcript variant X2, mRNA [XM_008775766]	GGAATCAAATTTATTTCAAGAGACTACACATGGTTATTTAATCTCCGGTACCGAATAGTC
A_44_P1161690	0.0027677724	1.4765715E-4	up	Itgam	2.0373108	2.0373108	1.026666	0.13522911	-0.13522911	0.28957367	0.4389944	0.18594742	-0.6885176	-0.8241615	-1.01861		PREDICTED: Rattus norvegicus integrin subunit alpha M (Itgam), transcript variant X1, mRNA [XM_006230214]	CACACACACACGGTTTTAAACAAGTGGTAGCACTTTTTTACTGTTATGCATATTGTCTTT
A_44_P210492	0.0041388986	3.2173752E-4	up	Syt2	2.2433577	2.2433577	1.1656597	0.10304737	0.29712772	0.1617384	0.18903732	-0.103046894	-1.0913372	-1.4302135	-0.58668613		Rattus norvegicus synaptotagmin 2 (Syt2), mRNA [NM_012665]	CATCGCCCAGTGGCACTCTCTGAAGCCTGAGGAAGAAGTGGATGCTCTTCTGGGCAAGAA
A_44_P1080525	0.016213207	0.0031228208	up	Invs	1.5213022	1.5213022	0.6053068	0.16590452	0.018092155	-0.018092155	0.11918831	0.11940718	-0.55772305	-0.8075099	-0.20798731		Rattus norvegicus inversin (Invs), mRNA [NM_001107932]	TGTCCCAGAAATTGTTGCCTATACATGAAACATGTCCTCTATAGCTGGGCTCCCTTGTCT
A_44_P1110494	0.019422678	0.0039787334	up	Milr1	1.7934132	1.7934132	0.8427079	0.04871726	0.09454274	0.7383988	-0.04871726	0.19101644	-0.9078233	-0.6700027	-0.33592296		PREDICTED: Rattus norvegicus mast cell immunoglobulin-like receptor 1 (Milr1), transcript variant X1, mRNA [XM_017597497]	AAAGACTCCATCTCAAGAGAATAGGGGAGGAATTGTAATGGCCTCCTGTGGCTTTCATGA
A_44_P1362366	0.030775256	0.0077471198	up		2.0258472	2.0258472	1.0185254	0.22825956	-0.22825956	0.26847982	0.34107304	0.2697382	-0.295568	-0.6342635	-1.5981698			CACCAGGAAAAGAAGAAGGAATTCCTGGAAAGTACGGACTACTCTAACAATGAACTTAAA
A_64_P086979	0.042769816	0.012307434	up	Pdzrn4	1.876759	1.876759	0.9082434	-0.1657753	0.1657753	1.1972957	0.40473652	0.46486902	-0.3628435	-0.68795824	-0.43378782		Rattus norvegicus PDZ domain containing RING finger 4 (Pdzrn4), mRNA [NM_001108107]	CGTGATATGTAGTGACACTGGTCATGTAGCTAGATAATTGTGGTAATTTGTGACAATAAA
A_44_P1111001	0.04111165	0.011630895	up	Gsk3b	1.8577919	1.8577919	0.8935889	0.22603464	0.29499578	-0.37039518	0.24343395	0.7292299	-0.22603464	-0.66661644	-1.1141362		PREDICTED: Rattus norvegicus glycogen synthase kinase 3 beta (Gsk3b), transcript variant X3, mRNA [XM_006248375]	CTTTGTGTTGCTGCTTCTGGAAACCCAATAAATTTTACTTACCTGGATGGAGTCCTAAAA
A_64_P037626	0.004921803	4.6149007E-4	down	Bricd5	1.6499803	-1.6499803	-0.72244877	0.09284115	-0.1674428	-0.36001968	-0.09284115	-0.23595285	0.525723	0.6780977	0.5054765		Rattus norvegicus BRICHOS domain containing 5 (Bricd5), mRNA [NM_001317348]	GACATCTGCTTCCCGAGCAACATCTGCGTGTCTGTCTGCTTTTATTACCTCCCAGACTAA
A_44_P261450	0.0077892253	0.001034366	down	Nfkbia	1.8183131	-1.8183131	-0.8626006	-0.51142025	-0.5163441	0.09740257	-0.09740257	-0.43243504	0.66349506	0.59257793	0.45560932		Rattus norvegicus NFKB inhibitor alpha (Nfkbia), mRNA [NM_001105720]	AAGTGTGGGGCTGATGTCAACAGAGTAACCTACCAGGGCTACTCCCCCTACCAGCTTACG
A_64_P009798	0.0024932295	1.2149455E-4	up	Nr5a2	2.4999695	2.4999695	1.3219105	0.08981323	0.17197657	-0.08981323	0.41545773	0.43882322	-1.1643362	-0.75746155	-1.4281793		Rattus norvegicus nuclear receptor subfamily 5, group A, member 2 (Nr5a2), mRNA [NM_021742]	GAACTGCTCCAAGCAATGCTAATTACAAACTTGGTTTAAAGACACTGAATTTTGAAAGCA
A_44_P1139951	0.015151453	0.0028063431	up		3.140082	3.140082	1.6508021	0.9455476	0.3545146	1.399344	-0.26435995	0.26435995	-1.3753681	-0.5578294	-1.3995652			TTTCTGAAGGCGGAAGAACAAATGGAGAAATGTCAGCATCCTGAAGCTAAGGGTCTAGAC
A_44_P899530	0.020315079	0.004251754	up	Colgalt2	1.6758847	1.6758847	0.74492294	0.020644188	0.16311502	-0.020644188	0.35037804	0.17106819	-0.92193556	-0.75620365	-0.14589262		PREDICTED: Rattus norvegicus collagen beta(1-O)galactosyltransferase 2 (Colgalt2), transcript variant X2, mRNA [XM_017604630]	GCTTCCAGTCAGGAGTAACTTATTCCCCAGTGAATGTAGGAGACATTGGTCCAGACAATA
A_44_P1150146	0.044973947	0.0131701995	down	LOC103694133	2.206034	-2.206034	-1.1414549	0.55436707	-0.17313385	-0.33278894	-0.309927	-0.782681	1.3592615	0.17313385	1.2654715		PREDICTED: Rattus norvegicus uncharacterized LOC103694133 (LOC103694133), ncRNA [XR_596861]	GGACAACATATGTTGTTGACCTGGGAGTATAATATCCCTTTTGGAGTTGATTGGCCTTTT
A_64_P160484	0.024914064	0.005719302	up	Trem3	1.5157794	1.5157794	0.60005975	0.33365583	0.19445562	0.5814557	-0.05485487	0.05485487	-0.43908834	-0.24221373	-0.45313692		Rattus norvegicus triggering receptor expressed on myeloid cells 3 (Trem3), mRNA [NM_001191581]	AATGATGGTGATTGTTCTGACATGTGGCTTCATACTGAACAAGGGCCTGGTCTTCTCAGT
A_44_P1083362	0.004885365	4.5356044E-4	down	Maff	1.9233884	-1.9233884	-0.94365007	-0.18710089	-0.30362177	0.18710089	-0.43521452	-0.4566102	0.82602644	0.6263099	0.66134596		Rattus norvegicus MAF bZIP transcription factor F (Maff), mRNA [NM_001130573]	GTGAGCCAGTTATCTGTCTTGAGTATTTTGTAGACTTTCTGAATAAAGTCAAGTTCTCTT
A_44_P1126542	0.014302755	0.0025830842	up	LOC102553989	1.6201057	1.6201057	0.69608796	0.19573927	0.1634965	0.21862173	0.022671223	-0.022671223	-0.91737604	-0.23623705	-0.5879364		PREDICTED: Rattus norvegicus uncharacterized LOC102553989 (LOC102553989), ncRNA [XR_592974]	CAACAGATGAGGTTGTACTATGGCCTCCATATGCATGTAAATGCATGTACACACACACAC
A_44_P1157844	0.04042174	0.011389035	up	Vom2r19	2.0093918	2.0093918	1.0067589	0.32581854	0.37595654	1.2294221	-0.2338047	0.2338047	-0.96080637	-0.4504857	-0.45026636		Rattus norvegicus vomeronasal 2 receptor, 19 (Vom2r19), mRNA [NM_001099492]	TCCTGTTTACCATAGCACCAAAGGCAAGATGATGGTGGCAGTGGAGATATTCTCCACTTT
A_42_P656544	0.006379343	7.2833145E-4	down	RGD1563692	1.5619879	-1.5619879	-0.64338326	-0.20200872	-0.05811453	-0.38000536	0.05811453	-0.110883236	0.5365653	0.5173583	0.46048784		Rattus norvegicus similar to hypothetical protein FLJ22671 (RGD1563692), mRNA [NM_001109311]	TGAGGTGAATGTGTATCTGCTTCCCAGAAACCCGTTGGTCCATCCATGTATACAGAACAT
A_44_P1124732	0.006125259	6.818418E-4	down	LOC102550089	1.783258	-1.783258	-0.8345154	-0.34232903	0.07908535	-0.07908535	-0.46649694	-0.4552908	0.585289	0.48860836	0.6711788		PREDICTED: Rattus norvegicus uncharacterized LOC102550089 (LOC102550089), ncRNA [XR_592351]	CACAGCTTCTTCTTATCTCAAAAGCTTAGGGAATAGTGAAAGACAAGATCAAAAATGGAT
A_43_P22049	0.014302755	0.0025793065	up	Tnfaip3	1.6795496	1.6795496	0.74807435	0.011363506	-0.011363506	0.15535975	0.13290596	0.29570866	-0.9812465	-0.6724644	-0.24012756		TNF alpha induced protein 3 [Source:RGD Symbol;Acc:1589275] [ENSRNOT00000074583]	ACGGCATCTGTAGTACCTGTTTCAAAAGGACTACGGCAGAGCCCACCTCCAGCCTCACTT
A_42_P536741	0.00559871	5.883171E-4	down	Derl3	1.7017056	-1.7017056	-0.7669814	-0.2809558	0.028880596	-0.029981136	-0.42934084	-0.028880596	0.65097475	0.4912448	0.7145581		Rattus norvegicus derlin 3 (Derl3), mRNA [NM_001109577]	CCACCCAACAGCATGGGAATTCCCCGTACCATTGCCTGTCATTTCTATGGTAACAAAAAT
A_44_P528988	0.020996816	0.0044660666	up		1.6787839	1.6787839	0.7474165	0.37165666	0.23225951	0.6196263	0.06421733	-0.06421733	-0.19550061	-0.5994179	-0.7132056		UI-R-C0-gv-d-12-0-UI.s1 UI-R-C0 Rattus norvegicus cDNA clone UI-R-C0-gv-d-12-0-UI 3', mRNA sequence [AA964627]	TGGTAGATATTGAAGCTATCAAAACGTCCTTTGGATGTGACATAATGCAGCTTGCATTAG
A_64_P148806	0.027890189	0.0066601513	down	Ppef2	2.6251636	-2.6251636	-1.3924073	-1.5337682	-0.32651758	0.32651758	-0.51084566	-0.9733143	1.0425797	0.7440958	0.57978964		Rattus norvegicus protein phosphatase with EF-hand domain 2 (Ppef2), mRNA [NM_001107210]	TATGAACATCGACATCACAGATGATGGCATCTGTGACCTTGCCAGAAGCATCGACTTCAA
A_64_P121896	0.0052845026	5.308911E-4	up	RGD1562625	3.6143878	3.6143878	1.8537513	0.28179455	-0.10562897	0.27269363	0.15883255	0.10562897	-1.191781	-1.2566128	-2.6848674		PREDICTED: Rattus norvegicus similar to killer activatory receptor-like protein p91D (RGD1562625), transcript variant X2, mRNA [XM_017589762]	AAAGTTTGAAGATCAGCAGTACCAGTCAGAATTCTCCATGAGTGCTATGACCTCCACCCT
A_44_P1131500	0.026136607	0.006138861	up		1.5797596	1.5797596	0.65970504	0.08517599	-0.08517647	0.647944	0.111382484	0.20724201	-0.32925892	-0.6681776	-0.4017377			GTCATGTCCTGCTAATAAATGGCTGTGTTTGTGCCTTTTAAACCAGTGGGAAAAATTTCT
A_44_P1133288	7.109138E-5	4.744175E-7	up	LOC102551736	18.722433	18.722433	4.226696	0.32993054	0.041279078	0.72741485	0.36843657	-0.041279078	-4.617442	-3.7638762	-3.4433005		PREDICTED: Rattus norvegicus uncharacterized LOC102551736 (LOC102551736), ncRNA [XR_589978]	ACGTGAACCCTCACCTACTTCTTCATGCTTGTGGCTTGAGATGTAAGTTCTGTATCATGC
A_44_P1134500	0.0052703214	5.234008E-4	down	LOC102552174	2.1609585	-2.1609585	-1.1116713	-0.6748247	-0.040208817	-0.1797905	-0.54460907	0.04020834	0.6865387	0.7455673	1.0633736		PREDICTED: Rattus norvegicus uncharacterized LOC102552174 (LOC102552174), transcript variant X1, ncRNA [XR_001840945]	ACAAATGGCCAGAGGTGCCTATTTAACATCAAAGTAAAGCATACCTGGCCACCAGGTTCT
A_44_P1143204	0.0499253	0.015208192	down		2.0399513	-2.0399513	-1.0285348	-1.2282848	-0.8051672	-0.9648738	0.13783598	-0.13783598	0.32809305	0.7980261	0.16048956			TAAGCTTTCTCTGAACATCCGTGATAGCAACTTCCTGAAGCTTCCCTCTTCCTGTAGGTA
A_44_P1150846	0.010372852	0.0016074327	up	LOC100912209	1.8380647	1.8380647	0.87818754	0.4773202	0.38307714	-0.2644639	0.4741249	0.2644639	-0.7584243	-0.5486846	-0.52674055		PREDICTED: Rattus norvegicus uncharacterized LOC100912209 (LOC100912209), transcript variant X3, ncRNA [XR_597359]	AGATAAACCTCTCCTTTTGATCCGCTGATTGTCGCAGGACTTCTATTCAGTGGTAAGGAG
A_42_P583546	0.001080567	2.9024415E-5	down	Lims2	2.5177073	-2.5177073	-1.3321105	-0.08185768	-0.20774174	-0.53951263	0.08185768	-0.0858593	1.1191683	1.0524788	1.3248167		Rattus norvegicus LIM zinc finger domain containing 2 (Lims2), mRNA [NM_001012163]	AACCACAGTAGGTAGCTTGTGCTTACACTGTGTCAGCAAACCCAGCTAGAGGGCTGGGAC
A_44_P1156702	0.008108816	0.0010929055	down	Ctdspl	1.6292224	-1.6292224	-0.7041835	-0.3244624	-0.08412981	-0.47779226	0.08412981	-0.18244505	0.5491004	0.4733138	0.4993167		Rattus norvegicus CTD small phosphatase like (Ctdspl), mRNA [NM_001106865]	GAGGGCCTAAGCAGGGAAGACGATGTCTACAGAATGCTCCACAGACTCTGTAGCAGGTAG
A_44_P1159289	0.045082618	0.013212435	down	Tas2r102	1.7697941	-1.7697941	-0.8235815	-0.30189085	0.12805319	-0.041828156	-0.013155937	-0.38093567	0.01315546	1.0227757	1.0689592		taste receptor, type 2, member 102 [Source:RGD Symbol;Acc:1564838] [ENSRNOT00000050359]	TTGAGATGTAGACTGAAAGGAGAGAATATTTTAAATCCATCTGGCAACCAAGTAACTAGC
A_42_P554902	0.0094948	0.0013812509	down	Adrb2	1.531823	-1.531823	-0.61524963	-0.31297588	-0.34762955	-0.0895071	0.059732437	-0.059732437	0.56924725	0.42702484	0.3994093		Rattus norvegicus adrenoceptor beta 2 (Adrb2), mRNA [NM_012492]	ATTCATATGTAAAGGAGAGAGTTTTCTTCCTGTACCCTTGGACTTGAAATATCCTGTGTC
A_44_P1148213	0.0038193308	2.7167526E-4	down	Mcm4	3.7504315	-3.7504315	-1.9070566	-0.7638135	-0.11142731	0.11142731	-0.6295967	-0.6807232	1.0092578	1.318799	2.148633		PREDICTED: Rattus norvegicus minichromosome maintenance complex component 4 (Mcm4), transcript variant X2, misc_RNA [XR_358444]	GCTTTCAGTGGCAAGTAGCTAATGATAGATAAAATAATTCAAGTAACAAAACCTCGTGCT
A_64_P005148	0.017549612	0.0034693922	up	LOC108349431	1.506683	1.506683	0.5913759	0.33999538	-0.032076836	0.4556694	0.07737732	0.032076836	-0.29379845	-0.49925232	-0.45725155		PREDICTED: Rattus norvegicus paired immunoglobulin-like type 2 receptor beta (LOC108349431), transcript variant X2, mRNA [XM_017588621]	ATGAAGTCGTGGCAGTCAATCCCTGGCACCCAACTCATCATTCATGGTGAGTCACCATGA
A_44_P1021682	0.024817158	0.0056820163	down	Smarca2	1.5600497	-1.5600497	-0.64159197	-0.14861012	-0.3281603	-0.57542324	0.14861012	-0.31206322	0.5662956	0.29053688	0.33855534		Rattus norvegicus SWI/SNF related, matrix associated, actin dependent regulator of chromatin, subfamily a, member 2 (Smarca2), mRNA [NM_001004446]	GAGCTGCCCTCCTGGATAATTAAGGATGATGCTGAAGTGGAAAGGCTCACCTGCGAAGAG
A_44_P1152693	0.003507747	2.2682891E-4	up		1.6456976	1.6456976	0.7186993	0.23819542	-0.06891155	0.19253922	0.123859406	0.06891155	-0.496809	-0.59774303	-0.7287893		paired immunoglobulin-like type 2 receptor alpha-like [Source:RGD Symbol;Acc:6497409] [ENSRNOT00000039797]	ACTTTAAGAAGAATGACCAGGCCACATACTTCGGCCGAGTTCTTCTGCAAACAACAGAAG
A_44_P1144231	0.038989894	0.010715467	down		2.0830586	-2.0830586	-1.0587034	0.21338558	-0.39781713	-1.0480924	-0.13271284	-0.5929103	0.7427182	0.13271284	1.1257911			GCAGTGTATCTCCTGACTTCTTGCTCTCCACTGGTTCATTTCCATTTTTATGTCAACATC
A_44_P1090001	0.030435357	0.0076264115	down	Plxna2	1.8504448	-1.8504448	-0.8878721	-0.55837464	-0.5184057	-1.0096705	0.21521401	-0.21521401	0.4545958	0.45544553	0.50170445		Rattus norvegicus plexin A2 (Plxna2), mRNA [NM_001105988]	TTGTGTCACAGCTAAGAGCCCTGCATCCTTCACACAGACAGTTAAGAATTGAGACACAGA
A_44_P625333	0.011430281	0.0018320128	down	Ctdspl	1.6339551	-1.6339551	-0.70836836	-0.31692028	-0.20882225	-0.5844984	0.060204506	-0.060204506	0.5125475	0.50023174	0.4461813		Rattus norvegicus CTD small phosphatase like (Ctdspl), mRNA [NM_001106865]	CTGTTCGTAAACGATACATTGTATCTTCATCTCCCCACCTGTCAGCAGATGGTGGTGAAT
A_64_P017313	0.0019120405	7.7288976E-5	up	Tshb	4.4815946	4.4815946	2.1640122	0.16359091	0.36166763	0.3803501	1.014596	-0.16359043	-1.8895264	-2.222115	-1.3264265		Rattus norvegicus thyroid stimulating hormone, beta (Tshb), mRNA [NM_013116]	CTGGTTAACTGTAATGGCAATGCAATCTGGTTAAATGTGTTTACCTGGAATAGAACTAAT
A_44_P1037041	7.869243E-5	5.4603163E-7	down	Map3k6	3.6573596	-3.6573596	-1.8708024	-0.28741407	-0.24770403	-0.23571348	0.09777975	-0.09777975	1.8510947	1.7338614	1.5649524		Rattus norvegicus mitogen-activated protein kinase kinase kinase 6 (Map3k6), mRNA [NM_001107909]	CAATGGGTGGAACTAACTAGGGAGGCACCCAAAAGACACTACATACGACCAAAGACTATT
A_64_P021166	0.02350091	0.005264638	down	Axdnd1	1.7758945	-1.7758945	-0.82854587	-0.59857893	0.07860136	-0.07860136	-0.46112394	-0.11885691	0.58414173	0.96972036	0.2246399		PREDICTED: Rattus norvegicus axonemal dynein light chain domain containing 1 (Axdnd1), transcript variant X1, mRNA [XM_017599029]	TCGATGGACAGTTCTGAAACTTCTGGAAGTCGGACTAAATCTAAGACCAAACCCAAATAG
A_64_P147214	7.557458E-4	1.6755565E-5	down	Kcnmb4	2.0187833	-2.0187833	-1.013486	-0.06787157	-0.08538675	0.06787157	-0.1899085	-0.15103292	1.0277314	0.7762561	0.98067427		Rattus norvegicus potassium calcium-activated channel subfamily M regulatory beta subunit 4 (Kcnmb4), mRNA [NM_023960]	GAAGTCGGTTTCCCTTGGAAAGTTACAGTCTATTATTTGTATAGTGTAGTATACAAACCA
A_42_P669779	0.015209867	0.002820675	down	Cldn1	1.7585953	-1.7585953	-0.81442356	-0.09303236	0.085754395	-0.085754395	-0.7371006	-0.2215352	0.5897856	0.465693	0.7567911		Rattus norvegicus claudin 1 (Cldn1), mRNA [NM_031699]	GATATTTGGGGGCTGAGGTGGGAATTTGTATAAGTACTACTCTTTTTCAATAAATTGTTG
A_44_P1124631	0.011729509	0.001912132	up	LOC103692250	1.9251527	1.9251527	0.9449728	0.5270829	0.066523075	0.74480295	-0.066523075	0.50152063	-0.49209785	-0.47251606	-0.8062606		PREDICTED: Rattus norvegicus uncharacterized LOC103692250 (LOC103692250), ncRNA [XR_592332]	GAGCTGTCATGTGTCTATGTCAAAAAACCCTCACATCAATAAAAGCACCTTTAAATGCCA
A_43_P11022	0.005155906	5.0426414E-4	down		1.9992342	-1.9992342	-0.99944746	-0.54480433	-0.21067214	0.10235572	-0.51934075	-0.10235572	0.82664657	0.5551293	0.8516762		PREDICTED: Rattus norvegicus uncharacterized LOC100910433 (LOC100910433), misc_RNA [XR_146059]	GGGCGGGGAAGGAGGGATTTCTGCTCTTGGCTTTCAAAGTCTCAGTGTATGTAGCCCTTT
A_64_P058275	0.0013561001	4.1653882E-5	down		1.7873019	-1.7873019	-0.83778334	-0.114863396	-0.20871162	0.007935524	-0.007935524	-0.05719948	0.77491856	0.6511383	0.85882854		similar to heat shock protein 8 [Source:RGD Symbol;Acc:1582975] [ENSRNOT00000041740]	TGACAAGTGCAATGAAATCATCAGCTGACTAGATAAGAACCAGACTGTGGAGAAGGAAGA
A_44_P1150662	0.0036389548	2.4287713E-4	up	LOC102553628	2.1158068	2.1158068	1.0812079	0.131387	-0.044792414	0.07488608	0.4715159	0.044792414	-1.0379627	-0.6147988	-1.1841891		PREDICTED: Rattus norvegicus uncharacterized LOC102553628 (LOC102553628), ncRNA [XR_342341]	AACTGAGACAATACACATAGTGCTGGGTCATGCATGCCACACGTTGTGCTCAATAAATGG
A_44_P159810	0.03714406	0.010041654	up		1.6124475	1.6124475	0.6892522	-0.035393715	0.35442638	0.5515647	0.16083717	0.035393715	-0.14856386	-0.89201546	-0.3870802		EST233751 Normalized rat ovary, Bento Soares Rattus sp. cDNA clone ROVDP71 3' end, mRNA sequence [AI237189]	CAATGACATTTGGCTTTGGTGACCTGAGGGAAAGGCAACATTGACTTAAAGACAATGGAT
A_64_P157209	0.0065213908	7.560596E-4	up	Cd244	1.6825639	1.6825639	0.7506613	0.12487674	0.11564851	0.41316104	0.027920485	-0.027920485	-0.39786267	-0.68992066	-0.77198863		Rattus norvegicus CD244 molecule (Cd244), mRNA [NM_022259]	TGACCATACATGAATACGTCAAGAACGCACAAGTCAGCAGGGACCAACGAGGACATTTTA
A_44_P321510	0.008727134	0.0012153492	down	Slc25a33	1.7127959	-1.7127959	-0.7763532	-0.111682415	-0.111337185	-0.02272129	0.02272129	-0.46229506	0.3856368	0.65651083	0.87572336		Rattus norvegicus solute carrier family 25 member 33 (Slc25a33), mRNA [NM_001127574]	TGCAGCTTTTGTCACAAATACCTTAATGAATCCTATTTGGATGGTTAAAACGAGGATGCA
A_44_P373272	0.001458453	4.9873324E-5	up	Prodh1	2.1777625	2.1777625	1.1228466	0.18505168	0.02444911	-0.02444911	0.5076554	0.31213784	-0.9627211	-0.8659756	-0.93693614		Rattus norvegicus proline dehydrogenase (oxidase) 1 (Prodh), nuclear gene encoding mitochondrial protein, mRNA [NM_001135778]	TTCATCTTCAACACGTTCCAGTGCTACCTCAAGGATGCCTATGACAATGTGACCATAGAT
A_64_P040826	0.04027665	0.011335865	down	Caskin2	1.6820337	-1.6820337	-0.7502066	-0.722106	-0.47524452	-0.76809883	0.22998238	-0.22998238	0.35240173	0.38098145	0.33796692		Rattus norvegicus cask-interacting protein 2 (Caskin2), mRNA [NM_001107065]	GACGACATCAGTACCATGTTTGATGCCCTGGCTGACCAGTTGGATGCCATGCTGGACTGA
A_64_P038582	0.04355241	0.012608734	down	Tspan11	1.5326375	-1.5326375	-0.6160165	-0.024926186	-0.08411217	-0.7327094	-0.36386395	0.024926186	0.24919224	0.35134315	0.53910255		Rattus norvegicus tetraspanin 11 (Tspan11), mRNA [NM_001024262]	GGTCAGTGTATGCTTGGTGCCTTGTCTCTATGAACTCAATAATAAAGGACTTTACCACGG
A_44_P1155669	0.0031057184	1.8505205E-4	up	Emilin2	2.6093569	2.6093569	1.3836943	0.049170017	-0.049170017	0.06504011	0.6560674	0.51418734	-0.9018588	-1.060966	-1.4470811		elastin microfibril interfacer 2 [Source:RGD Symbol;Acc:1305343] [ENSRNOT00000056272]	GATGAAATGTACTCCACCTTTAGTGGCGTTTTCTTGTATCCGTTCCTTTCCCACCTTTAG
A_64_P021325	0.0437013	0.0126864975	up	Adgre4	1.5672456	1.5672456	0.64823127	0.6313987	0.111204624	0.23500013	0.16226244	-0.111204624	-0.13478518	-0.41338873	-0.7793231		Rattus norvegicus adhesion G protein-coupled receptor E4 (Adgre4), mRNA [NM_001007558]	TGCTTACTGGAACAGAGTTGTTAGTGACTGAATCTACTCCTTCTCCAAGCCTCTTATAGT
A_44_P1150126	6.99778E-5	4.0750828E-7	up	LOC108348486	4.8753934	4.8753934	2.2855186	0.108401775	0.034656048	0.012167454	0.16368818	-0.012167454	-2.053081	-2.0178208	-2.6016068		PREDICTED: Rattus norvegicus uncharacterized LOC108348486 (LOC108348486), transcript variant X1, mRNA [XM_017600778]	TAACCACCTGATTTATGAGGGTACTGAGTGTCAACAAAGGTGTACTGTGTCCTGTGCAGT
A_44_P916583	0.016428094	0.0031945626	down		2.3709197	-2.3709197	-1.2454468	0.100821495	-0.40847254	-0.100821495	-1.254489	-0.80598736	0.6191082	0.8503461	0.78551674		AMGNNUC:NRHY5-00406-E4-A W Rat hypothalamus (10471) Rattus norvegicus cDNA clone nrhy5-00406-e4 5', mRNA sequence [CB614494]	TTGGTTCTTACTCATAAACAGGGGAATTACCGGAAGCGTGAAGTTGAGTCTGCTCCAGAT
A_44_P388783	1.5557306E-4	1.3653063E-6	up	Clec4d	3.039682	3.039682	1.6039203	0.07477832	0.01149869	0.08281398	0.055455446	-0.01149869	-1.428416	-1.4134176	-1.8420985		Rattus norvegicus C-type lectin domain family 4, member D (Clec4d), mRNA [NM_001003707]	TGTAAGTTACCTGGAGCAACATTTGATTGGAATCCCTCGAAGTGATCCTTATGATGGGGA
A_44_P1090872	0.0056627356	5.9896836E-4	up		2.6322017	2.6322017	1.39627	0.4629035	0.36267138	1.0625672	0.10611963	-0.10611963	-0.80970144	-1.0758834	-1.1703401		Q7TQ12_RAT (Q7TQ12) Aa1114, partial (9%) [TC639546]	CCATGAATATGGGTGATACTATTTTATGGGGCAGGGTCTTAGATGAAATAAAAAGTAGAA
A_44_P1150856	0.0027838727	1.4980193E-4	up	LOC102548205	1.6487659	1.6487659	0.72138655	0.07008886	0.14980078	0.027155876	-0.027155876	0.14699078	-0.7830081	-0.5002947	-0.66072893		PREDICTED: Rattus norvegicus uncharacterized LOC102548205 (LOC102548205), ncRNA [XR_362127]	CAACTGACGTGTTAGTTTCTAGTTTGCAAAAACGAGAATAATAAAGCTTTTCGGAGTACT
A_44_P1128158	0.008782087	0.0012331429	up		2.4045322	2.4045322	1.2657562	0.39805412	0.48163605	0.78827906	-0.39805412	0.4703393	-0.66909075	-0.97757626	-1.1064491			ACAGTATTTTTGAGGATCCTACAGCAGTGTCCACACATTTTGCTGAGTGTGACTCCTGAG
A_44_P1140744	0.0072692265	9.3796954E-4	down	LOC102555147	2.374004	-2.374004	-1.2473223	0.25609493	-0.25609493	-0.39488983	-0.76338387	-0.80996704	0.9650278	0.73868465	0.8573103		PREDICTED: Rattus norvegicus uncharacterized LOC102555147 (LOC102555147), transcript variant X2, ncRNA [XR_589701]	CAAGAATCTCACACCAAAAGATGTTTCTTCAAAAATCTGAAAACAGTATTCCATTGCAGC
A_44_P899127	0.039012283	0.010741642	down	LOC500300	2.1193774	-2.1193774	-1.0836405	-1.011147	-1.0473552	-0.007183552	-0.978292	0.007183552	0.4241805	0.85140276	0.15326166		Rattus norvegicus similar to hypothetical protein MGC6835 (LOC500300), mRNA [NM_001024334]	AATTCCTAGGGAGACCCATTCTTTAAACGGTGATGACAGTCTAGCTCCCACAATGCAGCT
A_44_P369822	0.022035105	0.0047437786	up	C1rl	2.173424	2.173424	1.1199696	0.1196208	0.5812402	-0.04632044	0.04632044	0.29670668	-1.6621804	-0.7217603	-0.37742805		Rattus norvegicus complement component 1, r subcomponent-like (C1rl), mRNA [NM_001002804]	AGACTGTGAATGTGTTTCTGGGTCACACAGACGTAGACGAGCTGCTGAAACTGGGGAACC
A_64_P122202	0.001565889	5.4913675E-5	down	Hecw2	2.7323246	-2.7323246	-1.4501289	0.052603483	-0.19616294	-0.7078216	-0.052603483	-0.3604052	1.3161976	1.2613833	1.0141718		Rattus norvegicus HECT, C2 and WW domain containing E3 ubiquitin protein ligase 2 (Hecw2), mRNA [NM_001108218]	AAGTTATAGCAGAATATTTATTTCTTGCTTATGAGTGCCTGCATGGTGTGCACAACAGGT
A_44_P514910	0.047993485	0.014423283	down		1.6288179	-1.6288179	-0.70382535	-0.71561813	-0.7750387	0.17682505	-0.17682457	-0.56569195	0.27663565	0.28007317	0.32095814		704296689J1 RAMLNOC02 Rattus norvegicus cDNA clone 704296689 3', mRNA sequence [CK223514]	CTCAGAGTGATGAGTACTGTGCTAAATCTATCTGCAAACTGACAAACTAATTGGTTTCTG
A_44_P778966	0.00469615	4.2424613E-4	up	Fam221a	1.5911556	1.5911556	0.67007494	0.07521725	0.052722454	0.12291908	-0.052722454	0.17005205	-0.6972804	-0.70433235	-0.38769913		Rattus norvegicus family with sequence similarity 221, member A (Fam221a), mRNA [NM_001025771]	CTTTCTTACTGTAAATATGTCCTTTTGAGTTTTGCTTAGCTTATTGAAACAAGTGAAATG
A_64_P072327	0.022677101	0.0049543967	up	Jaml	1.5358534	1.5358534	0.6190405	0.2432301	-0.005072832	0.005072832	0.61044	0.22069383	-0.3412645	-0.5419047	-0.32933402		junction adhesion molecule like [Source:RGD Symbol;Acc:1562572] [ENSRNOT00000007588]	CCACCCTCTTGCTGCTTCCAGTTTTGATATTAATTGTGAAGAAAACCAAGTGGAATAAGA
A_64_P067743	0.028692812	0.0070174797	up	Scimp	1.5600747	1.5600747	0.6416151	0.3843856	0.045612812	0.63760614	0.05357504	-0.045612812	-0.34588385	-0.35574389	-0.5778775		SLP adaptor and CSK interacting membrane protein [Source:RGD Symbol;Acc:1593299] [ENSRNOT00000056608]	CACTCTATAACACCCATACCTCTTTGGCAAGCTGAAACGGGCTTACACAGCTCATTTTAG
A_42_P559462	0.0042372644	3.4294106E-4	up	Tbx18	2.7460618	2.7460618	1.4573641	0.31814384	-0.045567036	0.78007984	0.045567036	0.4858222	-1.501328	-0.7025814	-1.2177553		Rattus norvegicus T-box18 (Tbx18), mRNA [NM_001108173]	TATCAGAAGCGTGCTCTTAGCAGTCTGTATTGAAATGTTGATAGCACTGCGATCTCTTTT
A_44_P1095574	0.022155803	0.004804263	down	Zfp174	2.6786134	-2.6786134	-1.4214864	-1.5183525	-0.9124241	0.334435	-0.5969343	-0.334435	0.8922734	0.79444075	0.7611184		zinc finger protein 174 [Source:RGD Symbol;Acc:7498198] [ENSRNOT00000010059]	TTCTTAAAGTAGAAAGTAGAGCCCAGTCAGTAGTTACCCTGGAGAAGGCGTCCTCTTTCT
A_44_P1010416	0.002865358	1.6014242E-4	up	P2ry13	2.016353	2.016353	1.0117482	0.2729075	0.34571862	0.24649453	-0.19745374	0.19745374	-0.65535235	-0.9227588	-0.9380605		Rattus norvegicus purinergic receptor P2Y13 (P2ry13), mRNA [NM_001002853]	TATATCATCTTGTGTAAGAAGTTCACCCGGAAGGTACCATGTATGAGATGGAGGACAAAG
A_44_P304220	0.010687714	0.0016710353	up	Emb	1.5032946	1.5032946	0.58812773	0.1397028	-0.020272255	0.23246384	0.020272255	0.10727215	-0.27684593	-0.4950714	-0.7048025		Rattus norvegicus embigin (Emb), mRNA [NM_053719]	TTCATTGTGTAATTGCTTTTCATTAAAGCAAGGTACATTGTTTCAGCTGTGTTCTGTGAG
A_44_P1042360	0.014302755	0.0025821894	up	Clec4a3	1.7560093	1.7560093	0.8123005	0.5712328	-0.04735565	0.4260311	0.06444359	0.04735565	-0.35533714	-0.5855894	-0.8589506		Q5YIS0_RAT (Q5YIS0) Dendritic cell inhibitory receptor 3, complete [TC589208]	TTGCATTGTTATCCACCACTACGCAGATGCTTGGAAAGTTCTTCATGTGAAAGAGAGGTC
A_44_P1141637	0.04538265	0.013378182	up	LOC103690693	1.5641489	1.5641489	0.6453779	0.29862285	0.36808848	0.34133172	-0.35114884	0.31924558	-0.29862285	-0.30200648	-0.7498205		PREDICTED: Rattus norvegicus uncharacterized LOC103690693 (LOC103690693), mRNA [XM_017588536]	TCTGTATGATAATGGCTTTGCAGTTCAGAGTCATACCCAAAGGCATAATGCAGAGGAGCC
A_44_P239634	0.022677101	0.004949752	up		2.8853457	2.8853457	1.5287441	0.3255949	0.51331615	0.8171873	-0.32559443	0.55207634	-0.85818624	-2.1249132	-0.47358513		UI-R-FS0-crt-g-02-0-UI.s1 UI-R-FS0 Rattus norvegicus cDNA clone UI-R-FS0-crt-g-02-0-UI 3', mRNA sequence [CB327618]	GTCTGCAGCCGGTCTCACTTGTGGGTAGCAGGCAACTTTTTAACTTCCAGGCCTGGAGAT
A_44_P306344	4.578113E-4	7.283085E-6	up	F2rl2	4.738245	4.738245	2.2443528	0.42860126	0.16171408	0.61023045	0.4605713	-0.16171408	-1.569097	-2.041143	-2.2231765		Rattus norvegicus coagulation factor II (thrombin) receptor-like 2 (F2rl2), mRNA [NM_053313]	CAATGGCGAGATCATCTTGGAGAACAAGGATAGATATCTGGGGGAAATGTATATGCTTGG
A_44_P286788	0.002268351	1.0215437E-4	up	Ncf4	2.0561535	2.0561535	1.039948	0.24504137	-0.008898258	0.3897624	0.008898258	0.015061855	-0.7153306	-0.8969674	-1.1176267		Rattus norvegicus neutrophil cytosolic factor 4 (Ncf4), mRNA [NM_001127304]	TGCCCTTAATTACCAAGATGCTGAGGGGGACCTGGTTCGGCTGCTGTCAGATGAGGATGT
A_44_P920111	3.9024558E-4	5.381311E-6	down		5.4555354	-5.4555354	-2.4477208	-0.9150953	-0.5731516	-0.5652189	0.058185577	-0.058185577	2.055973	1.9342079	2.120902		family with sequence similarity 46, member B [Source:RGD Symbol;Acc:1308967] [ENSRNOT00000086144]	CTGAGGGCCAAGGTATACAGCGGACTGATTTCCAAACAACCAGAGTAGGATTCGACCCAT
A_44_P382482	0.013018881	0.0022279425	up	Atp6v1c2	1.5121249	1.5121249	0.5965773	0.15278387	0.025069714	0.41074896	-0.025069714	0.07853556	-0.6095433	-0.30769587	-0.48725176		Rattus norvegicus ATPase H+ transporting V1 subunit C2 (Atp6v1c2), mRNA [NM_001014199]	CTCTTCACAGTGACTCTTTTCCGAAAAGTGATTGAAGACTTCAAAGTCAAAGCCAAAGAA
A_42_P748781	0.0025344442	1.2935617E-4	down	Ldb2	1.7189776	-1.7189776	-0.7815507	-0.14463282	-0.17522573	-0.29636717	0.0955224	-0.0955224	0.6164336	0.6935382	0.6649451		LIM domain binding 2 [Source:RGD Symbol;Acc:1307921] [ENSRNOT00000058803]	TTGCATATTAATATGTTCCTCTATACATGTAAAGACACAGTGGCTCCGTGTGTCATAAAA
A_44_P371317	0.014760279	0.00269835	up		2.0404716	2.0404716	1.0289025	0.5429182	0.03133583	0.81852627	-0.031336308	0.09860325	-0.98056793	-0.3824978	-0.8476138		5-hydroxytryptamine receptor 7 [Source:RGD Symbol;Acc:71034] [ENSRNOT00000025493]	GCAGAAAGGGTTCCTTTGTGGATAGTATCCTTTAAATGTTGCTATGTAGTAGTCTGGGTG
A_64_P120827	0.033615515	0.008708874	up	Krt82	2.6574078	2.6574078	1.4100196	1.0563431	1.1153631	1.7020464	0.13678074	-0.13678122	-0.50905704	-0.84806824	-0.5486822		Rattus norvegicus keratin 82 (Krt82), mRNA [NM_001008803]	AGATCCTGGAAATGAACAAGCTAATCCAGAGGCTTCAGCAGGACATCGAAACAGTCAAAG
A_44_P507711	0.04107891	0.011602658	down		1.7689886	-1.7689886	-0.82292473	-0.4312625	-0.66924906	-0.8259392	-0.06271982	0.06271982	0.12092638	0.36564684	0.82633066		AGENCOURT_112362144 NIH_MGC_429 Rattus norvegicus cDNA clone IMAGE:9027262 5', mRNA sequence [EV770598]	AGGGCTAAAAAAGTGTTTTTAATGGAAAGTCGTCCTCTTTTTACAAGTTTGAATGGACAC
A_43_P17922	0.018132096	0.0036264192	down	Myrip	2.0151129	-2.0151129	-1.0108607	-0.3003204	-0.29108977	-0.85687566	0.29108977	-0.35461593	0.49269843	0.6221669	1.0106294		Rattus norvegicus myosin VIIA and Rab interacting protein (Myrip), mRNA [NM_182844]	TGTGAAAGCTGAAAAAATTGAAGCATCTTCTGTGACCCCCATTAAGACATTTAACCGCAA
A_44_P1140576	3.1635218E-4	3.7487146E-6	up	LOC102549122	8.140067	8.140067	3.0250406	0.5944402	0.0020654202	0.99416137	0.12184024	-0.0020654202	-2.5539339	-2.4569128	-3.03801		PREDICTED: Rattus norvegicus uncharacterized LOC102549122 (LOC102549122), ncRNA [XR_589631]	TGCCAGTATCTTGAGCTGTTGAACTGTGAAGAATAAATACCTTTCTGTTGGTTAAACTTA
A_64_P146243	0.039883014	0.011159941	down	Pou2f3	1.7100387	-1.7100387	-0.77402896	-0.44846892	-0.6632569	-0.79859996	0.20824695	-0.20824695	0.6185558	0.32083297	0.23650241		Rattus norvegicus POU class 2 homeobox 3 (Pou2f3), mRNA [NM_001105745]	GACCGTTCATCTTTAATGTGTAATTTCCCAGCGAAATGTTTAACTCAGGTGTGCATTTTG
A_64_P101404	0.0098788	0.0014829608	down	Moxd1	1.607322	-1.607322	-0.68465894	-0.13303089	-0.28796577	-0.31988764	0.042292118	-0.042292118	0.72498846	0.6051407	0.27931738		monooxygenase, DBH-like 1 [Source:RGD Symbol;Acc:1310033] [ENSRNOT00000061234]	GCTAGTTTTACTCATTTTTGTTTGTGCGGACGGTCTATATCAGATTCTATGACTTTTTCT
A_44_P620927	0.0028250574	1.5528029E-4	up	Clec4e	5.148951	5.148951	2.3642786	0.49281788	0.04219532	0.89503	0.25319242	-0.04219532	-2.0782475	-2.7741528	-1.2558112		Rattus norvegicus C-type lectin domain family 4, member E (Clec4e), mRNA [NM_001005897]	CAGTTTTCAAATTTATGGGCAGAAGAAGTTACAGCCACATAAAACTATTAAGGAGCTTTC
A_64_P053790	0.023648605	0.005314109	up	Adra1a	1.9137517	1.9137517	0.9364037	0.31158686	0.022192478	-0.022192478	0.44990873	0.2657709	-1.3387723	-0.22580671	-0.62827206		Rattus norvegicus adrenoceptor alpha 1A (Adra1a), mRNA [NM_017191]	TGAAGAAAATCACCAAGTTCCAACCATTAAGATCCACACCATCTCCCTCGGTGAAAACGG
A_44_P1159711	0.0015960814	5.7441757E-5	down	Hspa8	1.8130021	-1.8130021	-0.8583806	-0.14967918	-0.13932228	-0.031147957	0.031147957	-0.117562294	0.8145695	0.6003351	0.91629887		Rattus norvegicus heat shock protein family A (Hsp70) member 8 (Hspa8), mRNA [NM_024351]	TGACAAGTGCAATGAAATCATCAGCTGGCTGGATAAGAACCAGACTGCAGAGAAGGAAGA
A_44_P792784	0.022175858	0.00481599	up	Htr2c	1.6863506	1.6863506	0.75390446	0.15397835	-0.045091152	0.5579734	0.047055244	0.045091152	-0.22491789	-0.88579893	-0.6955924		Rattus norvegicus 5-hydroxytryptamine (serotonin) receptor 2C (Htr2c), mRNA [NM_012765]	ACATAGACTATAAACCATGGAGTTCCTAAAGCACTAGCAATAAGTTGAATGATAATCGCT
A_44_P1024341	0.005148489	5.017696E-4	up		1.723567	1.723567	0.78539735	0.21281004	0.1527934	0.40720797	0.003513813	-0.003513813	-0.4244771	-0.693377	-0.77465105		UI-R-DY1-cnr-n-04-0-UI.s1 UI-R-DY1 Rattus norvegicus cDNA clone UI-R-DY1-cnr-n-04-0-UI 3', mRNA sequence [BQ208035]	TAATTTGATCCTGTGTTTTGCCTCAAACTAGACACAGTTCCCTCAGAAGAGCTGATTAAC
A_44_P974179	0.042401966	0.012133034	up	Lca5l	1.5122998	1.5122998	0.5967441	0.20837498	0.4039936	-0.11560917	0.11560917	0.53568554	-0.3285756	-0.65213394	-0.120690346		Rattus norvegicus LCA5L, lebercilin like (Lca5l), mRNA [NM_001017484]	CATCTAGAATGTCACTCCTGTACCCAGACAGATTTATCAAAGGAGGTCGAACACCCGAAA
A_42_P613024	3.2741617E-4	4.0076343E-6	up	RGD1560925	4.851339	4.851339	2.278383	0.32368517	0.5497947	0.5563731	0.049899578	-0.049899578	-1.7022824	-1.9451146	-2.3298402		PREDICTED: Rattus norvegicus similar to 2610034M16Rik protein (RGD1560925), misc_RNA [XR_001839907]	GGCATTTCTCTCCAGTGTCCTGAAACACAGTTGTTCAAATGAATCTACTCCTTACGTTTG
A_44_P1159999	1.786421E-5	5.1894055E-8	up	Selp	5.809619	5.809619	2.5384436	0.100581646	-0.010621548	0.010621548	0.31852007	0.15286303	-2.3669953	-2.269765	-2.6353912		selectin P [Source:RGD Symbol;Acc:3656] [ENSRNOT00000003759]	GGAAAGGTCCTCTTTTCGTTATTTTGTTCTGCAGGAAAGAACAGTTATGTTTTATACGTA
A_64_P395785	0.011121677	0.0017719076	down	Pik3r1	1.7137153	-1.7137153	-0.77712744	0.023732185	-0.023732185	-0.541543	-0.21413136	-0.2575531	0.8017664	0.59776783	0.32391167		Rattus norvegicus phosphoinositide-3-kinase regulatory subunit 1 (Pik3r1), mRNA [NM_013005]	ACAATGACTCCCTCAATGTCACACTAGCATACCCAGTATATGCACAACAGAGGCGATGAA
A_42_P721883	0.019122344	0.0038818798	down	Serpind1	1.7622269	-1.7622269	-0.81739974	-0.7708669	-0.58532715	0.060069084	-0.060069084	-0.22098875	0.43831015	0.5840726	0.48350668		Rattus norvegicus serpin family D member 1 (Serpind1), mRNA [NM_024382]	AATAATCTAACAGTAAACAGTGTCATAAGTGCACAGATGTTAATGCAACTAATGGTCGTG
A_44_P500935	0.034395654	0.009000064	up	Sbk1	1.811823	1.811823	0.857442	0.68663025	0.4467244	0.06731987	-0.06731987	0.71452904	-0.06995535	-0.53970814	-0.8539324		Rattus norvegicus SH3 domain binding kinase 1 (Sbk1), mRNA [NM_147135]	ACCAACAGCCTGTCGTCTAGCCCCTTCATCATCAAGGTCTTCGACGTGGTCTTCGAGACG
A_44_P1363241	0.005530382	5.74751E-4	down	Gramd2	1.9166329	-1.9166329	-0.938574	-0.49288225	-0.38983965	-0.1982317	0.1982317	-0.37563658	0.7329192	0.55960846	0.7681794		GRAM domain containing 2 [Source:RGD Symbol;Acc:1564007] [ENSRNOT00000036798]	ATTCCTGTGGCATCTGTGCAATTGATCAAAAAGCACAAGATGGCACGGCTTCTTCCCAAT
A_44_P1149388	0.016717961	0.0032719427	up		1.9939848	1.9939848	0.9956544	0.3983245	0.5425544	1.0118747	0.011239529	-0.011239529	-0.6815796	-0.45390224	-0.6798296			TAATGCTGCTGGTGCTCAAATGTCTGTATGGGGAGGATGATTTGGTTTATAATAAAATTA
A_44_P1108690	0.016295725	0.0031462417	up		1.609367	1.609367	0.68649334	0.53223944	0.070115566	-0.070115566	0.0988307	0.13407087	-0.33049917	-0.5131545	-0.756742		Q31236_MOUSE (Q31236) T7 class I MHC gene exon 5, partial (27%) [TC646161]	TGTCTATTTCACTTGTAATTCTGTCAATAAACTCTGGGTTTCCCTCCAGCTTTTAGCAAA
A_64_P065736	0.04841129	0.014635192	down	Slc7a2	1.7704095	-1.7704095	-0.82408303	-0.24975348	-0.6696925	-0.55689526	0.40289116	-0.72212744	0.6370039	0.24975348	0.50814533		Rattus norvegicus solute carrier family 7 member 2 (Slc7a2), transcript variant 2, mRNA [NM_001134686]	ATCACCAAAGAAACCTCAGCTTGCCTTTCATACTTCATGAAAAGACAAGTGAATGTTGAT
A_64_P109657	0.011996932	0.0019981302	up	Ednra	1.5105429	1.5105429	0.59506714	-0.0055994987	0.21037817	0.029755116	0.37278795	0.0055994987	-0.520041	-0.30789137	-0.58951616		Rattus norvegicus endothelin receptor type A (Ednra), mRNA [NM_012550]	GCTAAGGGCCTGTGTTGGCAGTGGCCCATTAAACAGAAAATAAAAGTTTACAGAAGCTTT
A_44_P1060382	4.5817753E-4	7.512842E-6	down	Hyal2	2.5374207	-2.5374207	-1.3433627	-0.3214364	-0.1300416	0.1300416	-0.1424632	-0.21435404	1.3626313	1.1006436	1.1598611		Rattus norvegicus hyaluronoglucosaminidase 2 (Hyal2), mRNA [NM_172040]	CTGTTCCTGGATAGTTTATAATCTTGGGGTCTCTTTTGTAAATTAAATACAAAACAACTG
A_44_P1122413	0.0063754665	7.200007E-4	down	LOC102555660	1.824898	-1.824898	-0.8678158	-0.15910506	-0.3748591	0.15910506	-0.3632133	-0.53563666	0.6012986	0.5900061	0.6479175		PREDICTED: Rattus norvegicus uncharacterized LOC102555660 (LOC102555660), transcript variant X1, ncRNA [XR_591660]	GTAACACGATCAGGTGATGCCAGCCACATAAACATGTTTTGAAAATGTGTATTTTATTTC
A_44_P508554	0.026102187	0.006096391	up	Ncf2	1.7522987	1.7522987	0.80924875	0.22025013	0.25370455	0.5046282	0.14000797	-0.16082525	-0.14000797	-0.98103476	-0.7320442		Rattus norvegicus neutrophil cytosolic factor 2 (Ncf2), mRNA [NM_001100984]	AGGGGAGTGTAAAGGGAAAATTGGCATTTTCCCTAAAGCTTTTGTTGAAGGATGTGCAGC
A_44_P1123620	0.029625637	0.007341411	up	LOC103692099	2.0080094	2.0080094	1.005766	0.35387802	0.7728257	-0.3538785	0.63218117	0.8260212	-0.4528079	-0.855453	-0.37042046		PREDICTED: Rattus norvegicus uncharacterized LOC103692099 (LOC103692099), ncRNA [XR_592077]	GTCAGCGACCCTCTGTGGCATCAGGAACTGAGTTGCAGAGAACTCCTGCTGAGTTCCAAG
A_44_P1360220	0.0037943542	2.6308745E-4	down		1.754282	-1.754282	-0.81088066	-0.16235495	-0.044936657	0.044936657	-0.39376402	-0.12653303	0.69812727	0.52525854	0.799665		Rattus norvegicus similar to heat shock protein 86 (LOC290187), mRNA [XM_214168]	ATGCTGTATCGTCACAAGCACATATGGCTGGACAGCAAACATGGAGACAACTCAACAATG
A_43_P15424	0.0032673746	2.0298471E-4	down	Rapgef3	2.0415428	-2.0415428	-1.0296597	-0.3591714	-0.34009695	-0.37622213	0.21870947	-0.21870947	0.72547007	0.7937875	0.9244275		Rattus norvegicus Rap guanine nucleotide exchange factor 3 (Rapgef3), mRNA [NM_021690]	AAGGGAACCACACACTGGTAGAAAACCTCATCAACTTTGAGAAGATGCGAATGATGGCCA
A_42_P586141	0.004676171	4.1811922E-4	down	Plcd1	1.6085154	-1.6085154	-0.68572974	-0.27215528	-0.10568285	-0.2815032	0.10568285	-0.16714239	0.5394969	0.5765414	0.50867033		Rattus norvegicus phospholipase C, delta 1 (Plcd1), mRNA [NM_017035]	AGTTATTACCAATAATGGTTTCAACCCACGGTGGGACATGGAGTTTGAGTTTGAGGTAAC
A_43_P10628	0.0463577	0.013727492	up		1.6536372	1.6536372	0.72564274	0.22637987	0.3489213	0.65311813	-0.093090534	0.026138783	-0.81413317	-0.63977575	-0.026138783		UI-R-BS2-beb-e-09-0-UI.s1 UI-R-BS2 Rattus norvegicus cDNA clone UI-R-BS2-beb-e-09-0-UI 3', mRNA sequence [BF396992]	GGGGGCAATACCAGCTCTCATCTTTAAACTGTTAAGCTGAAATAAATATACCAACGGCGT
A_44_P1119736	0.0054049813	5.504842E-4	up	LOC102551263	1.8601419	1.8601419	0.8954126	0.4229102	0.031948566	0.31017828	0.29172134	-0.031948566	-0.44890118	-0.6706486	-0.95180225		PREDICTED: Rattus norvegicus uncharacterized LOC102551263 (LOC102551263), ncRNA [XR_344055]	GCTGAACAAGCAACTATATTATGCCGAGATGAAAGTATAAATAAAGCTTGACTGAGGTTT
A_44_P529645	0.02751638	0.006545467	up	Mcemp1	1.6243095	1.6243095	0.6998266	0.37638712	0.0878396	0.7761798	0.25381422	-0.0878396	-0.40310526	-0.3555417	-0.49700403		Rattus norvegicus mast cell-expressed membrane protein 1 (Mcemp1), mRNA [NM_001134602]	AGCTGTGGACTTTGAAAGAAGAGCTTTCGAATGTTTCAAACACGGTGTGGAACATACAGA
A_44_P1159544	0.035854146	0.009572146	up		1.5368477	1.5368477	0.6199742	0.17707682	-0.0023608208	0.42366457	0.009104252	0.0023608208	-0.47372675	-0.86551714	-0.15477133			TTGAAGGATCTGAAGAGCAAGTGAGCTGTGAGGTCCTCATCCCAAGTGCTGGGGAGGAGG
A_44_P549724	0.01605863	0.003078213	down	S100pbp	1.5598568	-1.5598568	-0.64141357	0.018200874	-0.34099674	-0.059171677	-0.018200874	-0.16871595	0.68937063	0.6899452	0.20359421		PREDICTED: Rattus norvegicus S100P binding protein (S100pbp), transcript variant X2, mRNA [XM_006238957]	TCGCCTTTGCCAAATGAGATGAGTGACAGGTTAACTAGAAATGTGACAATCACATTTCCT
A_44_P208857	0.007868649	0.0010503648	down	Mlc1	2.215121	-2.215121	-1.1473855	-0.6896062	-0.49314117	-0.112112045	0.112112045	-0.2307105	0.6122608	0.69464064	1.2871804		Rattus norvegicus megalencephalic leukoencephalopathy with subcortical cysts 1 (Mlc1), mRNA [NM_001108105]	CTGCAAGGAGCTTTGGGTTTCCTGTAGTAGCTTAACTTTGAAATGGGCAGGTGTTGAGTA
A_64_P119680	0.039010953	0.010730265	up	Alkal2	3.0980022	3.0980022	1.6313381	1.3643851	0.51493406	2.0456667	-0.30083895	0.30083895	-0.84284353	-0.65555716	-1.0406222		Rattus norvegicus ALK and LTK ligand 2 (Alkal2), mRNA [NM_001109372]	GTCCTCTGTAAATGTATACGCACATTCCAGGTCTTGTATAGTATGTAAATACTGTGAATA
A_44_P1361774	0.034110896	0.008886164	up	Fam166b	2.500605	2.500605	1.3222772	0.15002203	0.22918653	0.3751855	-0.4108405	0.31541395	-1.5365987	-1.8848305	-0.15002203		PREDICTED: Rattus norvegicus family with sequence similarity 166, member B (Fam166b), transcript variant X2, mRNA [XM_008775953]	ACTATGGAGGTTACGTGCCAGGGTATAAGTTCCAGTTTGGTGGTACATTTGGGCATCTTA
A_44_P1118051	0.0024716833	1.1705314E-4	up	LOC102549305	1.7176346	1.7176346	0.7804231	0.12423825	-0.066348314	0.066348314	0.28965116	0.1289742	-0.67729306	-0.58857846	-0.7496798		PREDICTED: Rattus norvegicus uncharacterized LOC102549305 (LOC102549305), transcript variant X1, ncRNA [XR_590318]	CCCTTCTCCCAGACCTTAACTGCTTTATCTGTATCCTTTAAAATAAAAGTTGTAGTTCTC
A_43_P19178	0.013460215	0.0023563148	up	Rasa3	1.5888858	1.5888858	0.6680154	0.34231472	0.03494501	0.19825983	0.53937864	-0.03494501	-0.33755827	-0.536643	-0.48187304		Rattus norvegicus RAS p21 protein activator 3 (Rasa3), mRNA [NM_031574]	ATCAAGCGGGCCCAAGGAAGGAAACGCTTTGGAATGAAGAATTTCAAGAAGAGGTGGTTT
A_44_P238803	0.012200857	0.0020456864	down	Kpna3	1.5698911	-1.5698911	-0.65066445	-0.22242188	-0.19522977	-0.22285724	0.19522977	-0.22756028	0.6488788	0.59430766	0.30510306		Rattus norvegicus karyopherin subunit alpha 3 (Kpna3), mRNA [NM_001014792]	TTGAATACCTTGTACAACAGAATGTAATACCGCCATTCTGTAACTTACTGTCAGTAAAAG
A_44_P1083148	0.004676171	4.170987E-4	up	Pik3r3	1.7327162	1.7327162	0.7930354	0.14853883	2.0718575E-4	0.27165055	0.41586185	-2.0718575E-4	-0.6260383	-0.47961307	-0.7718241		Rattus norvegicus phosphoinositide-3-kinase regulatory subunit 3 (Pik3r3), mRNA [NM_022213]	TTCTTAATTCGTGAGAGTAGCAAGAAAGGATGTTACGCTTGTTCTGTGGTTGCAGACGGG
A_44_P1089466	0.011670194	0.0018920267	up	Tnfrsf18	1.6927944	1.6927944	0.7594068	0.24797392	0.14921331	0.5517373	0.06518698	-0.06518698	-0.40819407	-0.4913888	-0.8092828		Rattus norvegicus TNF receptor superfamily member 18 (Tnfrsf18), mRNA [NM_001024349]	CCTCCAAGAACACCAAGTTTAGCACAAGATCTTATACAAGTGGTTTTCAATAAATACTTG
A_44_P282443	0.02655661	0.0062680957	down	Timp3	1.8103772	-1.8103772	-0.85629034	-0.44074917	-0.48185158	-0.9496536	0.17374039	-0.17374039	0.41587925	0.48503113	0.5446081		PREDICTED: Rattus norvegicus TIMP metallopeptidase inhibitor 3 (Timp3), transcript variant X1, mRNA [XM_006241162]	TAAGTTTTACTGTCAAAATTGCAATGCCCATTGTAGGTAAGGGTGTACTATACAGATTTG
A_64_P119633	0.0030692192	1.8075078E-4	down	Plat	1.579821	-1.579821	-0.6597611	-0.15029478	-0.083417416	-0.23415613	0.009513378	-0.009513378	0.58291197	0.5199456	0.59570456		Rattus norvegicus plasminogen activator, tissue type (Plat), mRNA [NM_013151]	ATCCTCAACTCTTGGGGCATATCCCTTTGTACACAGTGTAGATGTCTTTTTCTTTATAAA
A_44_P1113684	0.02492522	0.00572762	up	RGD1559508	2.4882145	2.4882145	1.3151108	0.32861328	0.10392046	0.89725447	0.9105263	-0.10391998	-0.432415	-0.58675194	-1.6443286		similar to hypothetical protein 4930474N05 [Source:RGD Symbol;Acc:1559508] [ENSRNOT00000080161]	TAAACCAACAGGGAAAAGAGACAATCTGGAGTCTGAAACAACTTGTGCACCAGAGCTGGA
A_44_P762190	0.0070104366	8.8075694E-4	up	Tnfaip3	1.6462566	1.6462566	0.71918917	0.110354185	-0.08563399	0.08563399	0.4190991	0.17345977	-0.7581389	-0.4947927	-0.48288798		PREDICTED: Rattus norvegicus TNF alpha induced protein 3 (Tnfaip3), transcript variant X6, mRNA [XM_001060914]	GGGAGCCTTCATTCTGCCTTATTTATTTTGAACTTCAGAATTATTTAAATGAAGAGTCCC
A_44_P168734	0.037270214	0.0101223495	down	LOC100365008	1.659693	-1.659693	-0.7309164	0.053860188	-0.6879077	-0.053860188	-0.27276278	-0.0854702	0.2903571	0.34015274	0.93455505		Rattus norvegicus rCG54858-like (LOC100365008), mRNA [NM_001271322]	CTGCTGTGACACGTCTCAGCATCCCATTGACTTCCCTGCTGGGTGTGAACTGCAACAGGA
A_64_P089555	4.2680968E-4	6.3085035E-6	up	Steap4	2.7385128	2.7385128	1.4533926	0.048261166	0.0191226	0.2849536	-0.0191226	0.022480488	-1.481585	-1.1039281	-1.5612473		Rattus norvegicus STEAP4 metalloreductase (Steap4), mRNA [NM_001044265]	CAGACCATATTCAGTTTTCACTAAGAGGACAGTTGAGGTAATGTCTTTGTACTAACAAAA
A_44_P121374	4.2598415E-4	6.099542E-6	down	Hsph1	2.636113	-2.636113	-1.3984121	-0.09767842	-0.18750215	-0.355201	-0.083625555	0.083625555	1.4559858	1.156944	1.1980779		Rattus norvegicus heat shock protein family H (Hsp110) member 1 (Hsph1), mRNA [NM_001011901]	GAAATACAACCACATAGATGAATCTGAAATGAAGAAGGTTGAGAAGTCTGTTAACGAGGT
A_44_P208127	0.033505287	0.008666495	up	Ptger1	1.6358658	1.6358658	0.7100544	0.026402473	0.090117455	0.45182562	0.5060911	-0.026401997	-0.8077812	-0.09438896	-0.5991721		Rattus norvegicus prostaglandin E receptor 1 (Ptger1), mRNA [NM_001278475]	GAGCATGCGCACAATGCTGCAACCTTAGTTCTAAGATTGGGGATCTCCGCAAGTAGAGCA
A_44_P1133308	0.011147799	0.0017815882	up	LOC102554734	2.5793507	2.5793507	1.367008	0.27430153	0.60508585	0.09897518	-0.09897518	0.49762678	-0.4186082	-1.7383361	-1.1178708		PREDICTED: Rattus norvegicus uncharacterized LOC102554734 (LOC102554734), ncRNA [XR_590009]	TTTTCAGGATGCACTCCCCAAACTCGGGCTGATGGACCTGGTTCAGGTTTTCATTAAAAA
A_44_P700413	0.027281333	0.0064832545	down	Creb5	1.7271568	-1.7271568	-0.78839904	-0.40874314	-0.21188664	-0.71512055	0.04507184	-0.04507184	0.75616384	0.6580517	0.14953113		PREDICTED: Rattus norvegicus cAMP responsive element binding protein 5 (Creb5), transcript variant X1, mRNA [XM_017592794]	ACCAAAACACACATAGAACTTTTGAAATCAGCCTAGTTCGTCGTGTTGTGACAATAAAAA
A_64_P047983	0.0024932295	1.2129494E-4	up	Dntt	2.3416498	2.3416498	1.2275254	0.6622727	0.025321722	0.2761662	-0.025321722	0.041356325	-0.8927047	-1.0951807	-1.1068132		Rattus norvegicus DNA nucleotidylexotransferase (Dntt), mRNA [NM_001012461]	GAAGAGATCTTTGCCCATCTGGGATTGGACTACATTGAACCATGGGAAAGAAATGCTTAA
A_64_P022402	0.019107834	0.0038745215	up	LOC689770	1.7625695	1.7625695	0.8176802	0.27444172	0.012296677	0.82278204	0.082564354	-0.012296677	-0.4900899	-0.7078805	-0.54719734		Rattus norvegicus similar to osteoclast inhibitory lectin (LOC689770), mRNA [NM_001142304]	ACATCAGCAGTAGCAGGGACTATGTAAAAAGGAGTTGGATTTGTAGCAAGCCCAAAAGAT
A_44_P1144175	0.017415142	0.0034387866	down	LOC103691900	5.9168816	-5.9168816	-2.564837	-0.9103751	0.40180874	-0.40180874	-0.7838216	-0.7114849	1.423624	1.0183315	3.8091464		PREDICTED: Rattus norvegicus uncharacterized LOC103691900 (LOC103691900), ncRNA [XR_591698]	GTTTGGGTATGGTATGCCCAGGGTCTATTGTGTATTCTTGGAAAATGTTCTACCACTGAA
A_44_P1137997	0.0188852	0.003820655	up	LOC102548372	1.9174516	1.9174516	0.93919015	0.099208355	-0.099208355	0.87726355	0.60555553	0.4013238	-0.79104376	-0.3695073	-0.5265336		PREDICTED: Rattus norvegicus uncharacterized LOC102548372 (LOC102548372), ncRNA [XR_341588]	TGGAAGAAATTCATCATGTTCTCAAATTGGAAACATGGATGTTCCTGCCATCTTCAGTAA
A_44_P1134166	5.362012E-4	9.782885E-6	up	LOC102552819	2.019478	2.019478	1.0139825	-0.05469942	0.05469942	0.12472868	0.22563982	0.08366585	-0.8737035	-0.9072919	-1.0005312		PREDICTED: Rattus norvegicus uncharacterized LOC102552819 (LOC102552819), ncRNA [XR_591839]	CCTTTCCATCCTCACTTGGCATACCCACATCCACACACAAAATTTAAATGTAATAAAAAA
A_44_P221228	0.036208518	0.009708566	up		2.2727778	2.2727778	1.1844566	1.0528488	0.46681404	0.09302187	0.9708791	-0.12842369	-0.09302139	-1.1977229	-0.78954124		AGENCOURT_26621303 NIH_MGC_253 Rattus norvegicus cDNA clone IMAGE:7304430 5', mRNA sequence [CO389365]	CAACATGCAGATAGATAGATGCATTGATTCGCTCATCAGAACTTCCTAAACTAAAAGGCC
A_44_P1157976	0.0094948	0.0013814605	down	Prx	2.072303	-2.072303	-1.051235	-0.1707704	-0.40208268	-0.70681596	0.1707704	-0.38951612	0.95156693	0.8991864	0.40390325		Rattus norvegicus periaxin (Prx), mRNA [NM_023976]	TGAGGATGCACTACGCCTGCTGCAATGTGCCGAGCCCTACAAGGTCTCCTTCTGCTTGAA
A_43_P19297	0.0060241385	6.5945537E-4	down	Tmem52	1.9754782	-1.9754782	-0.9822019	-0.25050378	-0.0911119	-0.24825168	-0.6588695	0.0911119	0.81405044	0.5306308	0.90734935		transmembrane protein 52 [Source:RGD Symbol;Acc:2318502] [ENSRNOT00000022286]	AGCCTGGATCTTGGGAACTCAAGCCCCACTGGCCTGTCAGCCCTCTGAGGGGAAAATAAA
A_44_P1362265	0.016022049	0.0030433855	up		1.9676186	1.9676186	0.97645056	0.56174326	0.6270747	0.7105274	-0.1759944	0.1759944	-0.38619757	-0.5080533	-0.8954935			TTAAGGCGTAAGCTCAAGGATATACAGGGAAGGATGTGTTGGTATCCGGCTGTCATTTCA
A_44_P180696	0.04355241	0.012633217	up	Celf5	2.0132852	2.0132852	1.0095515	0.46489573	0.30946922	-0.30946922	1.1859379	0.8675394	-0.3840475	-0.7170353	-0.41654778		Rattus norvegicus CUGBP, Elav-like family member 5 (Celf5), mRNA [NM_001135603]	CCCCTTCGGCAATATCATCTCCTCCAAGGTGTTTATGGATCGGGCTACCAACCAGAGCAA
A_44_P328256	1.786421E-5	4.6108358E-8	up	Nlrp12	6.807877	6.807877	2.767205	0.01963234	0.114515305	0.38187504	0.3314867	-0.01963234	-2.5585742	-2.7712212	-2.475093		Rattus norvegicus NLR family, pyrin domain containing 12 (Nlrp12), mRNA [NM_001169142]	GACCTGTCTTCAGTCCTGGGAATCAGTCAGACCCTGAATGAGCTTTATCTGACCAATAAT
A_44_P487112	0.0043311664	3.630978E-4	down	Wee1	1.632188	-1.632188	-0.7068072	-0.22290087	-0.16002321	-0.19710207	-0.020542622	0.020542622	0.47154188	0.5150647	0.7857995		Rattus norvegicus WEE1 G2 checkpoint kinase (Wee1), mRNA [NM_001012742]	TAAAACATGTTTCCTTCCTCCTGTCAAGTCTTGTACTTGGTTGTATGGTTAGCCTATTTT
A_42_P614175	1.520387E-4	1.2508665E-6	down	Gal	4.8050404	-4.8050404	-2.2645485	-0.06278968	0.01869893	-0.37242723	-0.3217361	-0.01869893	2.348451	1.7424328	2.2485902		Rattus norvegicus galanin and GMAP prepropeptide (Gal), mRNA [NM_033237]	AGTCATTCTAGGCTAAAAAGAATCTTCCGCCAACTCCTCAAGCCAACACTTTGTTCTCTG
A_44_P393696	0.0032359418	2.0028462E-4	up	LOC308990	1.57487	1.57487	0.6552327	0.11462402	0.09726238	0.0040750504	-0.0040750504	0.07312393	-0.4709053	-0.5894909	-0.73429585		Rattus norvegicus hypothetical protein LOC308990 (LOC308990), mRNA [NM_001025001]	GCTGACTTCTCCTTCAGGAGAGGGGTTCACAGCAGGAAACACACTGGAACTCCTGGAGCT
A_44_P1132190	0.026136607	0.006144819	up	LOC102550846	1.6352797	1.6352797	0.7095374	0.5317879	0.02664709	0.41876745	0.28897762	-0.02664709	-0.8166456	-0.19509172	-0.37315512		PREDICTED: Rattus norvegicus uncharacterized LOC102550846 (LOC102550846), ncRNA [XR_338909]	TGAACTCAGGTCCTCTGCAAGTATAGTTTGTACCCTTTAACCATCGAGCCATCATCTCCA
A_44_P144482	0.025652366	0.0059455605	up	Sert1	1.5818475	1.5818475	0.66161054	0.019414425	0.021235466	0.27665615	-0.019413948	0.09027004	-0.23405075	-0.5097914	-1.0080924		Rattus norvegicus Sertoli cell protein 1 (Sert1), long non-coding RNA [NR_130708]	CAGACGCCAAAGAACCTCTTCAAATCAACAAGAAATCACCAGCCGATAAAAAATGCTACA
A_64_P154019	0.009115288	0.0013063401	down	Ret	1.7806139	-1.7806139	-0.8323747	-0.31945872	-0.3318913	-0.30029178	0.030747175	-0.030747175	0.41529346	0.49884868	1.011997		Rattus norvegicus ret proto-oncogene (Ret), transcript variant 1, mRNA [NM_012643]	GCTTATTTCAGCATATAATATGGCTTTAGTTTGGGCCATTTTTCTTTCAGATACACTGTG
A_42_P526362	0.01021286	0.0015738545	up	LOC102546856	1.698499	1.698499	0.76426035	0.33360243	0.13218546	0.5653596	-0.10481405	0.10481405	-0.68456125	-0.44529104	-0.54424		PREDICTED: Rattus norvegicus uncharacterized LOC102546856 (LOC102546856), ncRNA [XR_001843355]	GGCAGCCTGTAATTTCTGAATTGCTGAAAATTAGCATTTTAACGATATCAGTAGCTCCGG
A_64_P024202	3.21856E-5	1.0406429E-7	up	Cxcr2	5.4781938	5.4781938	2.4537003	0.10431385	0.03157711	0.21588421	0.42901802	-0.03157711	-2.1612186	-2.4411883	-2.309164		Rattus norvegicus C-X-C motif chemokine receptor 2 (Cxcr2), mRNA [NM_017183]	CATGGCTCATTACCAGAGACTGTGATATTTGAATTGATGCAGTTCCCTCTACAGCTACAG
A_44_P1125831	0.013115648	0.0022657055	up	LOC102553687	2.4083686	2.4083686	1.2680562	0.41752338	0.30775166	0.44651794	0.3747425	-0.30775118	-0.35045958	-1.5042887	-1.2061496		PREDICTED: Rattus norvegicus uncharacterized LOC102553687 (LOC102553687), ncRNA [XR_346827]	TTAATGTAAATTTATGCATAAATCATTGCCTGTGGCTAGTGGCTTCAGTGTTGGACAGTA
A_44_P905727	0.001458453	4.966432E-5	up	Adgrg3	1.8312436	1.8312436	0.8728237	0.071864605	0.13163328	0.20722437	-0.03999567	0.03999567	-0.63969326	-0.81103134	-0.9213133		adhesion G protein-coupled receptor G3 [Source:RGD Symbol;Acc:1305674] [ENSRNOT00000020062]	GCAGCTCTTCCCACACTGGCTGTACTCTTAGAAGAAACAGGTTGCTGGACAGCCTTACCA
A_44_P1122215	0.004889123	4.5616762E-4	up	LOC102552075	1.7424719	1.7424719	0.8011354	0.23938775	0.20784163	0.18745542	-0.18745542	0.3011744	-0.8029678	-0.60136056	-0.5500357		PREDICTED: Rattus norvegicus uncharacterized LOC102552075 (LOC102552075), ncRNA [XR_591592]	GTTCCTGGAGAGACCCTGACTCAAAAGAGGAGGTAAAGAGCAATAAAGAGAATATGCTGA
A_44_P1160753	0.011132503	0.0017765727	up	Mrpl30	1.8655508	1.8655508	0.8996016	0.6735606	0.38002586	-0.025396824	0.18037271	0.025396824	-0.8671298	-0.72418165	-0.36711788		Rattus norvegicus mitochondrial ribosomal protein L30 (Mrpl30), mRNA [NM_001106903]	TACATGATAGGGGATGCCACACAGTTTTTTATGTCAGTGGTGGAAAAAGTCATAGGTAAG
A_64_P154466	0.019324778	0.003947415	up	Mov10	1.5540177	1.5540177	0.6360029	0.037183523	0.47762322	-0.037183523	0.07148385	0.39429736	-0.34672236	-0.3584559	-0.63678765		Rattus norvegicus Mov10 RISC complex RNA helicase (Mov10), mRNA [NM_001107711]	TTCCTGCCAAACTGGACCTGCAGCAGGGACAGGACTTGCTCCAAGGTCTGAGCAAACTCA
A_44_P1159201	0.038189527	0.010424947	up	Cend1	1.9720902	1.9720902	0.97972554	0.07862234	-0.07529497	1.0007515	0.34727764	0.07529497	-0.24782991	-1.1851645	-0.6501913		Rattus norvegicus cell cycle exit and neuronal differentiation 1 (Cend1), mRNA [NM_001014163]	GTGGCCGTGGCCACCATAGCCCTAATTCTTGGTGTAGCCTTCCTAGCCCGGAAAAAATGA
A_44_P1139564	0.016022049	0.0030489997	up	LOC103694321	2.1654894	2.1654894	1.1146932	0.8719783	0.7331877	-0.13690376	0.5645132	0.13690424	-0.85688925	-0.29280043	-0.89258194		PREDICTED: Rattus norvegicus uncharacterized LOC103694321 (LOC103694321), transcript variant X1, ncRNA [XR_597241]	GCTGGAATCATCCCGACACTTGTCTTTTTGTAAAGTTTTATGTTTCGCTCTTCATCTCCT
A_64_P062670	0.0415843	0.01184926	down	Chst8	2.111531	-2.111531	-1.0782894	-0.9988203	-0.13666534	-1.3672838	0.13666534	-0.6016264	0.4405799	0.6090574	0.4045925		Rattus norvegicus carbohydrate sulfotransferase 8 (Chst8), mRNA [NM_001107504]	TTCTACTACATGGATTACCTGATGTTCAACTACTCGAAGCCTTTCTCGGACCTGTACTGA
A_44_P1022002	0.012998907	0.0022215222	up	Ccl7	2.2058256	2.2058256	1.1413187	0.12948823	0.29789567	0.476609	-0.12948823	0.60586	-0.40640092	-0.7594669	-1.4298694		Rattus norvegicus C-C motif chemokine ligand 7 (Ccl7), mRNA [NM_001007612]	TTAGACATGAAAACTTCAACTCCAAAGCCCTGAAGACAGATGCCTGAACAGAAACCAACC
A_44_P1365484	0.027736602	0.0066106636	up	Atp10d	1.6620626	1.6620626	0.73297477	0.045799017	0.1500771	0.15817857	0.6259477	-0.045799017	-0.8671577	-0.5729482	-0.19829631		ATPase phospholipid transporting 10D (putative) [Source:RGD Symbol;Acc:1588541] [ENSRNOT00000003146]	TTCTTCAGGGATCCGTGTTTCCATCTCCAATTCTCAGAGCCAAGTACTTTGACAGACTCT
A_44_P1133675	0.027899703	0.0066696373	down	LOC102553921	2.0649357	-2.0649357	-1.0460968	7.1668625E-4	-0.20996904	-0.37164497	-7.171631E-4	-0.75937223	1.2880111	0.11698151	0.92870617		PREDICTED: Rattus norvegicus uncharacterized LOC102553921 (LOC102553921), transcript variant X1, ncRNA [XR_590790]	TGTTAGGTATTAACCAAGCTCTGACCTTCTGAGCCTCTACTCACTGCTATCCCAAGTACT
A_44_P1145444	0.031588066	0.007988206	up	LOC108353549	1.5471805	1.5471805	0.62964153	0.18269014	0.33852196	0.69791937	0.072010994	-0.072010994	-0.50698614	-0.31810474	-0.33235502		PREDICTED: Rattus norvegicus uncharacterized LOC108353549 (LOC108353549), ncRNA [XR_001843909]	GTCCCAAATATTATATAGCCCACACTTGAGCCAAAAACCAGCATTTACTATTAATCTGAA
A_44_P193945	0.001320234	4.024732E-5	up	Bst1	1.683451	1.683451	0.75142175	0.126791	0.0024871826	0.10838413	0.14585972	-0.0024871826	-0.68870354	-0.6527777	-0.6841631		Rattus norvegicus bone marrow stromal cell antigen 1 (Bst1), mRNA [NM_030848]	CAGGCGGTAATCCAATTATATTTGCATTCGTGATTCGAGAAACGAGGCATTTATCTAGTC
A_44_P1124079	0.0032214148	1.9789753E-4	up	LOC100910604	1.7448508	1.7448508	0.8031036	0.098743916	0.24974966	0.16690588	0.22477674	-0.098743916	-0.6973882	-0.5165429	-0.81052065		PREDICTED: Rattus norvegicus uncharacterized LOC100910604 (LOC100910604), ncRNA [XR_145950]	GCCCTTGATAGGCAGATCTTGTTTTGTGTACAGCTCTGATTTTAAATATTAAATCTCAGT
A_44_P1108585	0.026136607	0.006131917	up	Gk5	1.7717054	1.7717054	0.8251387	0.33051586	0.16441536	0.5263357	-0.15131378	0.15131426	-0.39049435	-1.1249151	-0.34724617		PREDICTED: Rattus norvegicus glycerol kinase 5 (putative) (Gk5), transcript variant X2, mRNA [XM_008757841]	AAGACAAGAACTGTAAGACAGATGGTGTTCAGGGAGTCCACTGAAGTATGTAACCAGCTG
A_44_P439665	0.0013791859	4.395558E-5	down	Fkbp4	2.0713627	-2.0713627	-1.0505803	-0.34220028	-0.047489166	-0.29292393	-0.0013532639	0.0013532639	0.88516235	0.7979307	1.0590792		Rattus norvegicus FK506 binding protein 4 (Fkbp4), mRNA [NM_001191863]	AGATGGTATTCCCGGTAACATCCCCCGGTATCACAGTGATCGCCTCTAGACAGCTCCTAC
A_64_P151627	0.003454338	2.2177967E-4	down	Trim16	2.155363	-2.155363	-1.1079309	-0.37319708	-0.2967744	-0.6687217	0.007684231	-0.007684231	0.9709439	0.7773137	0.7723193		Rattus norvegicus tripartite motif-containing 16 (Trim16), mRNA [NM_001135033]	TTCTCAGAGCCACTCTATGCTGCTTTCTGGCTGTCTAAGAAAGAAAACACCATCCGGATT
A_44_P1101958	0.00469615	4.2514797E-4	down		1.9175931	-1.9175931	-0.9392966	-0.48735237	-0.51081944	-0.105894566	-0.12750721	0.10589409	0.6903362	0.74809647	0.7040496		702972302T1 RABTNOT02 Rattus norvegicus cDNA clone 702972302 3', mRNA sequence [CK222233]	TGGTGAGTTTTAATGCCAACATCCACAGTCACAGCTGGCTCCTCAGACAACTTGATTTTG
A_64_P016978	0.019157065	0.0038933528	up	Ccl11	1.6200316	1.6200316	0.6960219	0.046973705	-0.046973705	0.19685888	0.5036597	0.29230738	-0.21949148	-0.77386904	-0.4990096		Rattus norvegicus C-C motif chemokine ligand 11 (Ccl11), mRNA [NM_019205]	CTTTAACGTGCCATCATGCCAAGCCAGAATGGTTTTAGTATTAGTATGTACTAATTATGT
A_44_P747071	0.0042833523	3.5117555E-4	up	Vav3	1.5173843	1.5173843	0.6015865	0.15040207	0.13535976	0.030475616	0.22474575	-0.030475616	-0.45829296	-0.4861679	-0.5539942		Rattus norvegicus vav guanine nucleotide exchange factor 3 (Vav3), mRNA [NM_001191714]	ACACTCCTGTGTACAGTATTGTAGCACGTATTGTTTATTTCAGTCAATAGACTCCCTGCC
A_64_P031417	0.019324778	0.0039497525	up	Clec4a	1.8687224	1.8687224	0.9020523	0.23737359	0.34829688	0.7038696	0.09769082	-0.09769082	-0.28337598	-0.6128323	-1.0362246		Rattus norvegicus C-type lectin domain family 4, member A (Clec4a), mRNA [NM_001005899]	GGTATGTGATTTCATTGTTGTTCACTATTACACAGACACCTGGGAAATTATACAAATGGA
A_44_P1127262	0.006432675	7.398319E-4	up	LOC102548124	2.3485644	2.3485644	1.2317791	0.58429384	0.4930067	0.21757364	-0.1147666	0.1147666	-0.4765978	-1.2062635	-1.2355518		PREDICTED: Rattus norvegicus uncharacterized LOC102548124 (LOC102548124), transcript variant X1, ncRNA [XR_347479]	CCTCTGCTGTTGGCAGCTAGAAATGCACAAAGAGATCAATTTCATTAAAAACATTATTTG
A_64_P107003	0.04511752	0.013233083	down	Mpp3	1.7380538	-1.7380538	-0.7974727	-0.4989779	-0.15749335	-0.40710235	0.15749335	-1.0298374	0.29133105	0.3392117	0.60032487		Rattus norvegicus membrane palmitoylated protein 3 (Mpp3), mRNA [NM_053668]	GTAACTTCACCCCATAGCATCCAGTCTGGAGGGACCTTGAAGACCAGATAGTCCAGCCTC
A_64_P036616	0.0030743657	1.8176388E-4	down	Npr3	2.1169925	-2.1169925	-1.0820161	-0.078985214	-0.18382168	-0.001106739	0.001106739	-0.35099125	1.254941	1.0087919	0.61403656		Rattus norvegicus natriuretic peptide receptor 3 (Npr3), mRNA [NM_012868]	CTTAAAGAGATAGTTGAAGGACAGACATCAATGGAACAGAAAGGGTGTTCTTGGAGAATT
A_64_P069419	0.004656224	4.0970472E-4	up	Tnfrsf11a	1.9431827	1.9431827	0.9584215	0.19401026	0.13088655	0.21256447	0.4419322	-0.13088655	-1.0806704	-0.6625571	-0.6229329		Rattus norvegicus TNF receptor superfamily member 11A (Tnfrsf11a), mRNA [NM_001271235]	ATGAACTTCAAGGGTGACATCATCGTGGTGTACGTCAGTCAGACCTCACAGGAGGGCCCG
A_44_P1082124	0.0031082667	1.8830673E-4	down	Npr3	2.1950161	-2.1950161	-1.1342316	-0.08285737	-0.30839896	-0.103101015	0.08285737	-0.42123437	1.2765505	0.95464253	0.67186093		Rattus norvegicus natriuretic peptide receptor 3 (Npr3), mRNA [NM_012868]	CTTAAAGAGATAGTTGAAGGACAGACATCAATGGAACAGAAAGGGTGTTCTTGGAGAATT
A_44_P1115842	0.0227799	0.004996069	down	Chst3	1.7129382	-1.7129382	-0.7764731	-0.4225464	-0.27680016	-0.7515211	0.19554329	-0.19554329	0.61044884	0.39787674	0.45057297		carbohydrate sulfotransferase 3 [Source:RGD Symbol;Acc:620355] [ENSRNOT00000000697]	GGCACGCAGGTGTATCTGCAGATAGAGCACTCATGCATAAAATAAATAAATCTTAAAAAT
A_64_P028190	0.0065528285	7.657578E-4	up	Acod1	2.597104	2.597104	1.3769038	0.30748987	-0.06903219	0.06903219	0.32543135	0.49228382	-0.49073315	-1.6369205	-1.3279347		Rattus norvegicus aconitate decarboxylase 1 (Acod1), mRNA [NM_001107282]	AAACTATCCAGCATATTCTCATTCCATCACACAAGTTTGCCCAAGTTTACCAATATCTAA
A_64_P094111	0.024412876	0.0055704205	up	Ppp2r2b	1.9374579	1.9374579	0.954165	0.41888285	0.31829643	0.41884756	-0.31829596	0.94398785	-0.69816923	-0.65117836	-0.44411612		Rattus norvegicus protein phosphatase 2, regulatory subunit B, beta (Ppp2r2b), transcript variant 1, mRNA [NM_022209]	CTTCAGAAAATATTATAGCAGTGGCGGCTACAAATAACTTATATATATTCCAGGACAAGG
A_44_P1124621	0.014240189	0.0025495118	up	LOC102551171	4.395652	4.395652	2.1360772	0.7673454	0.075078964	0.79795074	-0.07507944	0.29869127	-1.1701622	-3.1412683	-0.9784088		PREDICTED: Rattus norvegicus uncharacterized LOC102551171 (LOC102551171), ncRNA [XR_592330]	ATCTCTTATTGTTACTCTATAACCAAATGAGAAATTAAAGCTAACCGCTCGAGCCTCAAA
A_64_P128720	0.0022688191	1.02699436E-4	down	Atp6v0a4	3.4460456	-3.4460456	-1.7849418	-1.0029416	-0.5057993	-0.7132945	-0.01340723	0.01340723	1.2866731	1.4983554	1.2365756		Rattus norvegicus ATPase H+ transporting V0 subunit a4 (Atp6v0a4), mRNA [NM_001106591]	TTTATTCTGGTTTGAGACAAGGTCTCTCTAGCTTTCCTGTCTGGGAAATAACCACACCGC
A_64_P023427	0.0043218927	3.6010845E-4	down	Sdk2	1.6113814	-1.6113814	-0.688298	-0.23508048	-0.27337003	-0.15747714	0.08685422	-0.08685422	0.6484301	0.5044739	0.5124333		Rattus norvegicus sidekick cell adhesion molecule 2 (Sdk2), mRNA [NM_001108303]	TTACAGCTACACAGAGAGCGATTCCGGCGAACCTGACCACGTCACTGTCCCCAACAGCAA
A_64_P048416	0.04429246	0.012917912	up		1.670383	1.670383	0.7401789	-0.029541016	0.3231926	0.41176176	-0.043584347	0.40701485	0.029541016	-0.7168741	-0.8918972			GTGTGTCAGAAGCTCCCAGGGAAGGATGCTGATTTTGAATTTCCAGGGTTTCACTTGTAA
A_44_P1146364	0.013895094	0.0024708975	up	LOC102552490	1.7299745	1.7299745	0.79075074	0.566735	0.0380857	0.122285604	0.4004991	-0.0380857	-0.5626075	-0.8239968	-0.33193612		PREDICTED: Rattus norvegicus uncharacterized LOC102552490 (LOC102552490), transcript variant X2, ncRNA [XR_601839]	GTATTTTCCCACCTACAGACTGAAGAATACTCTTCTCAACCTCCAAGTAAATAAACCACA
A_44_P421534	0.032451853	0.008289088	up	Aif1	1.5295225	1.5295225	0.61308134	0.3782072	0.10726833	0.55959797	-0.09535313	0.09535313	-0.20747185	-0.3866501	-0.61807823		Rattus norvegicus allograft inflammatory factor 1 (Aif1), mRNA [NM_017196]	TTTCTCAGAATGATGCTGGGCAAGAGATCTGCCATCTTGAGAATGATTCTGATGTATGAG
A_64_P148175	0.005116114	4.856173E-4	down	Fam180a	2.4587862	-2.4587862	-1.2979463	-0.16914868	-0.18305135	0.16914868	-0.6851599	-0.71673274	0.76069856	1.2086403	0.97353387		Rattus norvegicus family with sequence similarity 180, member A (Fam180a), mRNA [NM_001108621]	CCTGGGGAAAAAATCGCTTTCAGATGACAGATTGTTTACCCTTCACATTCTGGATTTTTT
A_43_P15381	0.026136607	0.006124497	down	Fmo3	2.082473	-2.082473	-1.0582978	-0.42454052	-0.468791	-0.96704197	-0.6503668	0.42454052	0.6576576	0.4923916	0.7731247		flavin containing monooxygenase 3 [Source:RGD Symbol;Acc:619761] [ENSRNOT00000004864]	CTTGAATCATCTCCTGAAAGGGTTGAACAGATTCCATTTCTCTTTTAAACGATGCTTAAA
A_44_P1139757	0.023064708	0.005102444	up	LOC102557080	1.762323	1.762323	0.81747836	0.51768017	0.35209656	0.6297002	-0.16580725	0.16580725	-0.7324786	-0.17806196	-0.6422086		PREDICTED: Rattus norvegicus uncharacterized LOC102557080 (LOC102557080), ncRNA [XR_342403]	GCGGCAGACCAGAGCCTTAGAAACCGTGAGCCAAATAAATCTTTTTAATTTTAAAATTCA
A_44_P525101	0.036061887	0.009660921	down		1.5368756	-1.5368756	-0.62000036	-0.5342238	-0.36226535	-0.012430906	0.012430906	-0.20604873	0.6024401	0.53660035	0.05943799		PREDICTED: Rattus norvegicus similar to topoisomerase (DNA) I (LOC499179), mRNA [XM_008759598]	TTCACTTAGAGTGGAACACATCAATCTACACCCAGAATTGGATGGTCACGTGGTGGAGTT
A_44_P1101091	0.0071051265	8.9757604E-4	down	Chrna7	2.0464845	-2.0464845	-1.0331477	-0.30582428	-0.16311169	0.16311121	-0.18699598	-0.7522578	0.7877922	0.6181936	0.9464102		PREDICTED: Rattus norvegicus cholinergic receptor nicotinic alpha 7 subunit (Chrna7), transcript variant X1, mRNA [XM_008759498]	CCCCTATCTAAGTTAAAAGGCCAGATTCTCAGCTTACTGCTGTTAAATATTTTCAGATTT
A_44_P292510	0.007944716	0.0010641883	up	Slc2a3	3.0899055	3.0899055	1.6275626	0.3155892	0.02319932	1.0770462	-0.02319932	0.4184239	-0.5933192	-1.5760882	-1.6266453		Rattus norvegicus solute carrier family 2 (facilitated glucose transporter), member 3 (Slc2a3), mRNA [NM_017102]	ATCCAGGAGATCCAGGAGATGAAAGACGAGAGTATCAGGATGTCACAGGAGAAGCAGGTC
A_64_P048506	0.034321778	0.008957118	up	S1pr5	1.5188377	1.5188377	0.6029677	0.3177433	0.038852215	-0.038852215	0.6815367	0.262393	-0.21506453	-0.4656253	-0.37120962		Rattus norvegicus sphingosine-1-phosphate receptor 5 (S1pr5), mRNA [NM_021775]	GGTCTAGCCATGGCTAACTCGCTGCTGAATCCTATCATCTACACCTTCACCAACCGAGAC
A_44_P252935	0.002763389	1.4529211E-4	up	Tlr1	1.920639	1.920639	0.9415864	0.26153517	0.073699474	0.40406036	0.04385805	-0.04385805	-0.7041497	-0.70367146	-0.973361		Rattus norvegicus toll-like receptor 1 (Tlr1), mRNA [NM_001172120]	CACAGAAAAGAGCAAGCATGGACTCTTTTGGGCAAATCTAAGAGCATCCATTAATGTTAA
A_44_P1364386	0.030571323	0.0076746023	down	LOC108353456	1.8036999	-1.8036999	-0.8509593	0.014392853	-1.0099683	-0.014392853	-0.44421482	-0.35337114	0.3917694	0.38602543	0.6905503		PREDICTED: Rattus norvegicus protein FAM19A1 (LOC108353456), mRNA [XM_017602719]	AATGTAAGACACTCCCTGACAACTCTGGATGGATGTGTGCTACAGGCAACAAGATCAAGA
A_44_P974862	0.022768227	0.004979564	up	Pld4	1.513761	1.513761	0.5981375	0.113925934	-0.113925934	0.11693573	0.50448513	0.13710308	-0.5119033	-0.57046413	-0.25693083		Rattus norvegicus phospholipase D family, member 4 (Pld4), mRNA [NM_001126288]	CTATCATCTACAACTGCAGTCACCTGGCTGAAGACCTTGAGAAAACATTCCAGACCTACT
A_44_P807649	0.0033883695	2.136316E-4	up	Spred3	1.9284652	1.9284652	0.94745314	0.044725418	0.15147066	-0.044725418	0.06964302	0.10505295	-1.142159	-0.9704819	-0.5340185		PREDICTED: Rattus norvegicus sprouty-related, EVH1 domain containing 3 (Spred3), transcript variant X1, mRNA [XM_008759145]	CCAGATTTTGGGGGAGGTATGCCAACATTTATCTTCCTGATCTTGATTCCCAGCCAGTTT
A_44_P253157	0.006770285	8.036782E-4	down	Ism1	1.792107	-1.792107	-0.84165674	-0.23866868	-0.4015348	-0.305753	0.23866868	-0.34900975	0.7070043	0.5695832	0.61460423		Rattus norvegicus isthmin 1 (Ism1), mRNA [NM_001134552]	CAGATCCTTTCTCCTTGACCTACCAAACTTTCCAGATCTTTCCAAAGCTGATATCAATGG
A_44_P284220	0.02140182	0.004576925	down	Heg1	1.7860359	-1.7860359	-0.83676106	-0.20583749	-0.36389613	-0.48101878	0.24660468	-0.24187398	0.80793405	0.86889863	0.20583749		heart development protein with EGF-like domains 1 [Source:RGD Symbol;Acc:1564641] [ENSRNOT00000002443]	ACACCCCCGTTTATCAGAGTCAAGAGGACCATCTGGGTTCCAGAAAGGGAGTGACAGCTC
A_64_P039888	0.002401574	1.12036476E-4	down	Abcb1b	2.371731	-2.371731	-1.2459404	-0.03355837	-0.19592619	0.03355837	-0.43594503	-0.50701475	1.2496066	1.0595059	0.74537706		Rattus norvegicus ATP-binding cassette, subfamily B (MDR/TAP), member 1B (Abcb1b), mRNA [NM_012623]	TCTCGATGGTTCAGGCTGGAGCAAAGCGCTCATGAGCTGGGAGTATTTGAGGTGCTAAGT
A_64_P078130	0.003945109	2.9519983E-4	down	LOC691418	2.0634549	-2.0634549	-1.0450618	-0.15835238	0.07536316	-0.07536316	-0.21462679	-0.29514694	1.3176203	0.69980335	0.7168865		hypothetical protein LOC691418 [Source:RGD Symbol;Acc:1583955] [ENSRNOT00000030754]	CTCCTGGAAGAAGTTCTACAGATACTAAAGGAACAATTCCCAAGCGAGCCTCACTTCTGA
A_64_P016810	0.011823064	0.001945027	up	Myo1f	1.5272046	1.5272046	0.61089337	-4.3916702E-4	4.3916702E-4	0.040809155	0.33836126	0.13940573	-0.2940135	-0.53146887	-0.6960521		Rattus norvegicus myosin IF (Myo1f), mRNA [NM_001108076]	AAAGGTCGGTTGCATGGCCAGGAAGGTCTCTTTCCAGGAAACTATGTGGAGAAGATCTGA
A_44_P1110019	0.043498423	0.012567327	up	Myo15a	1.7923561	1.7923561	0.8418573	-0.28754854	0.061130047	0.46458292	0.2948227	0.47609997	-0.061130047	-0.91361713	-0.9453726		PREDICTED: Rattus norvegicus myosin XVA (Myo15a), transcript variant X1, mRNA [XM_008767887]	TACCAGGCACATATGTGATGCAGACATATGTGCAGGCAGATTGCTCATATCCATAAAAAA
A_44_P152237	0.0040025585	3.0549985E-4	down	Lurap1l	1.6292667	-1.6292667	-0.7042228	-0.28518867	-0.17013264	-0.010450363	0.010450363	-0.047101974	0.57578087	0.49499702	0.74043655		Rattus norvegicus leucine rich adaptor protein 1-like (Lurap1l), mRNA [NM_001025022]	ATGCGTCAATTGCTCCTCATCAATGAGAGCATCGAGTCCATCAAGTGGATGATTGAGGAA
A_44_P1104553	0.013343007	0.002320389	up	Phf14	1.9956369	1.9956369	0.99684924	0.53699684	0.49687767	-0.10150385	0.10150385	0.56959105	-0.47237635	-1.1142964	-0.44179583		PREDICTED: Rattus norvegicus PHD finger protein 14 (Phf14), transcript variant X9, mRNA [XM_006236111]	GGGCTTTGTTTCGTTTCACTAAACTATAAATTTTAGGATTCCCTGTAGTCTAATGTGAAC
A_43_P12200	0.024186011	0.0054948744	up	Slc26a1	1.6404755	1.6404755	0.71411407	0.6839466	0.16525984	0.12657595	-0.12657547	0.33092403	-0.35448074	-0.6882343	-0.39154863		Rattus norvegicus solute carrier family 26 member 1 (Slc26a1), mRNA [NM_022287]	ACCTAGACCCTTGAGGATGAACTGTGTATCTCCAGAATGTATGATAAAGTAGCCCACTAA
A_44_P1137051	6.6115253E-4	1.3549795E-5	up	LOC102552115	4.606532	4.606532	2.203681	0.6645427	-0.1868949	0.81194925	0.26939535	0.1868949	-1.7097077	-2.0546622	-1.7991409		PREDICTED: Rattus norvegicus uncharacterized LOC102552115 (LOC102552115), ncRNA [XR_341143]	CTCGATTAGCTTCAAAACAACCTGACTTTGACAGAGGATGCATTTCATAAACAATTGTTT
A_44_P269930	0.038530603	0.010553648	down	Mfsd2a	1.9431801	-1.9431801	-0.9584196	-1.1891153	-0.53930783	-0.037286043	0.01112628	-0.01112628	0.4438603	0.64231324	0.7296598		Rattus norvegicus major facilitator superfamily domain containing 2A (Mfsd2a), mRNA [NM_001106683]	CCTTGCACTGAGCAGCTGTTCTTCCTATGTCAAGACAGGGACCAAGGACTGGAGGGTGAG
A_64_P068514	0.03008841	0.0074838838	down	Brsk1	1.9411532	-1.9411532	-0.95691395	-0.2869029	-1.1305122	-0.007996559	0.007996559	-0.6690016	0.40277863	0.60418415	0.61192894		Rattus norvegicus BR serine/threonine kinase 1 (Brsk1), mRNA [NM_001127337]	CCCGAAGAGATGGTAGCAGTGGAGGTGGCATCTACTCAGTCACCTTCACTCTCATCTCCG
A_44_P1114490	0.018059747	0.003599437	up	Sfmbt2	2.6534197	2.6534197	1.4078529	0.31465912	0.34823418	0.5454397	-0.0750308	0.0750308	-0.33376074	-2.0209622	-1.143836		PREDICTED: Rattus norvegicus Scm-like with four mbt domains 2 (Sfmbt2), transcript variant X4, mRNA [XM_006254214]	GGGCATGCTCTCTCAGTTTGCTGTAAAATTGTATTCTGTATATATGTTTCCATGTACATA
A_43_P16305	0.039270677	0.010865189	down		1.6673748	-1.6673748	-0.73757845	-0.6342263	0.068994045	-0.068994045	-0.49840736	-0.5394101	0.32637453	0.101175785	0.78195906			AGTCCTTCCTCTACAGGAAAAATTCCTCAGACCTTAGTCTGACAGCCGAAAACCTGCATT
A_44_P1155496	0.0038582506	2.7807395E-4	up		2.2711105	2.2711105	1.1833979	0.3862567	0.011633396	0.6183982	0.11751509	-0.011633396	-0.7555003	-0.8552213	-1.26617		signal-regulatory protein alpha-like [Source:RGD Symbol;Acc:2321882] [ENSRNOT00000071638]	TACAAACTAATGCTGGTAATTGCTGTCACTCTCATTCATAAGCACAGATGCAAAATTCCT
A_44_P1159832	0.024590937	0.0056201885	down	Lcat	1.5485907	-1.5485907	-0.6309558	-0.2194171	-0.1563735	0.1563735	-0.5037832	-0.4925189	0.3032875	0.47304058	0.38710785		Rattus norvegicus lecithin cholesterol acyltransferase (Lcat), mRNA [NM_017024]	ACATGGTCTTCAGCAATAAGACACTGGAGCATATTAATGCTATCCTACTGGGTGCCTACC
A_44_P1146802	0.03958696	0.010989267	up	LOC103693075	1.592145	1.592145	0.6709717	-0.045927525	0.20615625	0.81749344	0.24484539	0.045927525	-0.38324738	-0.27105093	-0.5975199		PREDICTED: Rattus norvegicus uncharacterized LOC103693075 (LOC103693075), transcript variant X1, ncRNA [XR_593871]	AACTGAGCCCTGGCGCAGGATGAGAAGTTTCTTATATCTAAAGAGCTGCACTTCAAAGGT
A_64_P075144	4.7601762E-4	8.2937595E-6	up	Wfdc15b	4.177571	4.177571	2.0626643	0.17057657	0.10536623	0.23713493	-0.03996706	0.03996706	-1.4080749	-2.1784077	-2.293664		Rattus norvegicus WAP four-disulfide core domain 15B (Wfdc15b), mRNA [NM_001009179]	AAGTGTTGCTTCTACTACTGTCAGATGCGCTGTGTGGTTCCATGGGACAATTCTGATTAG
A_44_P975653	0.011823064	0.001956785	down	Lpar1	1.6000683	-1.6000683	-0.6781335	-0.067191124	0.0140028	-0.13727379	-0.0140028	-0.32117748	0.5714178	0.29546547	0.85213184		Rattus norvegicus lysophosphatidic acid receptor 1 (Lpar1), mRNA [NM_053936]	GGTGATCTCTTTCTTGAATGTTGGGTAGAAGTAAACAAAGACATCAAACATCGAAGTGAA
A_44_P1087641	0.002799604	1.5142074E-4	up	Srsf5	2.0922997	2.0922997	1.0650895	0.3024068	0.3360381	0.30311537	-0.10694742	0.10694742	-1.1190829	-0.8865819	-0.62466764		Rattus norvegicus serine and arginine rich splicing factor 5 (Srsf5), transcript variant 1, mRNA [NM_001195505]	AGATCAGTTGACAGTGGCAATTAATTAAACTGTAAATAACTTGCCCTGGGGGCCTTTTTT
A_44_P1139290	0.035131834	0.009290058	up	LOC102550889	2.0418344	2.0418344	1.0298659	1.3248954	0.30423975	0.34453344	0.13095713	-0.13095713	-0.6872916	-0.7069235	-0.51118135		PREDICTED: Rattus norvegicus uncharacterized LOC102550889 (LOC102550889), transcript variant X2, ncRNA [XR_342145]	AGTTCTCCTCATGTGTTCTGTATGCTTCAGAAGATCTTGGATAAAGTTGAACTTGGATGA
A_44_P1081820	0.0059923297	6.490537E-4	up	Aoc1	2.5826206	2.5826206	1.3688357	0.09689522	0.4904294	0.9273796	0.5018673	-0.09689522	-1.0978246	-0.6226239	-1.2342529		Rattus norvegicus amine oxidase, copper containing 1 (Aoc1), mRNA [NM_022935]	ACAGACTCTGCCCAAGTACCTGCTCTTTAGCAGCCCCCAAAAGAACTGCTGGGGTCACAG
A_44_P125025	0.022155803	0.0047989576	down	Tgfb3	1.5146043	-1.5146043	-0.59894097	-0.17537117	0.10610962	-0.4450264	-0.3771	-0.10610962	0.22214985	0.42534065	0.5508337		Rattus norvegicus transforming growth factor, beta 3 (Tgfb3), mRNA [NM_013174]	GACAATCTGTTCTTTTGCAAACAGTCTTTTCACCTCGATCAGCATCATGAGTCATTACAG
A_64_P141727	0.038464945	0.010515317	down	Rhob	1.5501052	-1.5501052	-0.6323661	-0.57697463	-0.4834044	-0.02099967	0.02099967	-0.032656908	0.5494783	0.53657126	0.15522742		Rattus norvegicus ras homolog family member B (Rhob), mRNA [NM_022542]	ATCCTTATGTGCTTCTCGGTAGACAGCCCGGACTCTCTCGAGAACATCCCCGAGAAGTGG
A_44_P320752	0.0042100153	3.311671E-4	up	Rasl11a	1.6760967	1.6760967	0.7451054	0.035317898	0.061810017	-0.035317898	0.33951712	0.1700244	-0.6262255	-0.4962268	-0.7700529		Rattus norvegicus RAS-like family 11 member A (Rasl11a), mRNA [NM_001002829]	TGAGCTGGGTAGTCTCTTCCTTGAAATTTCTACTAGTGAAAACTACGAAGACGTCTGCGA
A_64_P019673	0.0010248143	2.6981255E-5	up	Arhgap20	2.1109445	2.1109445	1.0778886	0.10499501	0.18443608	-0.0029985905	0.113838434	0.0029985905	-1.1358306	-0.7374513	-1.1184223		Rattus norvegicus Rho GTPase activating protein 20 (Arhgap20), mRNA [NM_213629]	CAAGATGTTTCATGATCTTAAAGTTGTGAAAGGCTTTTCCTATTAAAGCATGGGTTGAGT
A_44_P1080001	0.014362222	0.0026060748	up	Hic1	1.6318893	1.6318893	0.7065432	0.020668983	0.37674236	-0.020668983	0.45829964	0.2294879	-0.69562817	-0.55379534	-0.23148823		Rattus norvegicus hypermethylated in cancer 1 (Hic1), mRNA [NM_001107021]	TTCTACGCCTCACCTGGCCTCACTGTTTTGTGCCTTAGCCCGGGAAGTCAGTGGGGGAGG
A_44_P1140015	0.011766775	0.0019312201	up	LOC102548069	1.6142584	1.6142584	0.69087154	0.4854462	0.14307523	0.08862758	0.12657046	-0.08862758	-0.6902926	-0.34241796	-0.586849		PREDICTED: Rattus norvegicus uncharacterized LOC102548069 (LOC102548069), ncRNA [XR_343730]	AGGAAATGTGTTCACTTGGCATTTGTAACTGAGTGGATTCGTATGCATGTCTCTGCGTTG
A_44_P1142956	0.039883014	0.011137834	down	LOC102555989	2.7534435	-2.7534435	-1.461237	-1.653203	0.22264433	-0.82511044	-1.513732	-0.22264433	0.30556154	0.76610327	0.9168186		PREDICTED: Rattus norvegicus uncharacterized LOC102555989 (LOC102555989), ncRNA [XR_343465]	CCTGGGAGATGAATATATTGTGTCAAAAGTGATGGGGGAATAAATTTTAAACACTTCATC
A_42_P585995	0.011823064	0.0019525461	up	Nim1k	1.5701016	1.5701016	0.6508579	0.059838295	0.37952042	0.44259834	-0.059838295	0.24534988	-0.55017424	-0.35152054	-0.410398		NIM1 serine/threonine protein kinase [Source:RGD Symbol;Acc:1308116] [ENSRNOT00000021964]	CTAAATTTTGTTCAATTTTATAAATTATATCAGGCAGCTGGGAGCTAACCATGAGCACAG
A_44_P185878	0.025079196	0.0057745865	up		1.5572747	1.5572747	0.6390234	0.23935676	0.18823218	-0.18823218	0.5431607	0.29302716	-0.25699067	-0.57011056	-0.4446423		UI-R-A0-au-e-04-0-UI.r1 UI-R-A0 Rattus norvegicus cDNA clone UI-R-A0-au-e-04-0-UI 5', mRNA sequence [BF548298]	TTTCTCCTTTCTCAAAGGGAGTTAAACCAGCTTTTGAGACTTACTGCAAAGCATTTTGTA
A_44_P1120490	0.043877922	0.012758038	up	LOC102547038	2.08758	2.08758	1.0618315	0.1950121	-0.19501257	1.0460682	1.2479601	0.31952715	-0.413023	-0.74563265	-0.4587059		PREDICTED: Rattus norvegicus uncharacterized LOC102547038 (LOC102547038), transcript variant X5, ncRNA [XR_001839214]	GCTGCTGCATACAATGAGTATCCTGTGCATCCTGGAATTGGAGTTACGAACAGTCATGAA
A_44_P450075	7.869243E-5	5.633869E-7	up	Ifit1bl	4.110537	4.110537	2.039327	-0.13488507	0.26691794	0.44728208	0.25231528	0.13488507	-1.8365748	-1.9023516	-1.7991455		interferon-induced protein with tetratricopeptide repeats 1B-like [Source:RGD Symbol;Acc:1304872] [ENSRNOT00000076802]	CCATTACTTAAAAGGCCTGAAAATAGAGGTGACTTCTATATTCAGGGATAAACTTCTCAA
A_64_P150676	0.0396807	0.011051945	down	Barhl2	2.4296901	-2.4296901	-1.2807723	-0.41836548	-0.5114403	0.41836596	-1.5689464	-0.9035287	0.59590244	0.81304455	0.6430211		Rattus norvegicus BarH-like homeobox 2 (Barhl2), mRNA [NM_022956]	AGTGTGACTGGAGAAAATACTGACCCCACTGAAAGTGCAACCAGTAAGTGAAAACACCCA
A_44_P1094633	0.011620894	0.0018786665	up	Mroh6	1.5518858	1.5518858	0.6340224	-0.06449318	0.16680956	0.42021942	0.23287773	0.06449318	-0.6351085	-0.32629442	-0.44872046		PREDICTED: Rattus norvegicus maestro heat-like repeat family member 6 (Mroh6), mRNA [XM_002729836]	AAAGCAATACACAGCAAGCTCCTGGCTTTCTTTGGATGAGGATATAGAACTCTCAGCACC
A_44_P1148426	0.01593887	0.0030184467	down		1.7478405	-1.7478405	-0.8055735	-0.60141516	0.114136696	-0.114136696	-0.5039625	-0.5303354	0.62275505	0.30854368	0.503994			TGTTATCTGTCGTCAAACTAAACTTTTAACTGGGAGGCTCTGAGATAGAGCCAGGCAGAG
A_44_P1127397	0.03761109	0.010232301	up		1.642268	1.642268	0.71568954	0.61006856	-0.02694583	0.691313	0.10904193	0.02694583	-0.6973121	-0.26430345	-0.33919883			ATTCTACATGGATTGTTTGAGTTCCTGGTGTGATCCCCATACCTCTGGATGAAGGCTGAT
A_44_P1141698	0.010106548	0.001538156	up	LOC102555699	2.5731974	2.5731974	1.3635621	0.9232893	0.20677233	-0.20677233	0.6277752	0.24648714	-0.52458525	-1.387322	-1.1002483		PREDICTED: Rattus norvegicus CD209 antigen-like protein E-like (LOC102555699), transcript variant X4, ncRNA [XR_589555]	ATGCCTGAGGCTTGAAGTAGATCTGAGGTCTAAAGTGTCGATTCTGTGGATGTGGAATCT
A_44_P1120958	3.9024558E-4	5.40756E-6	up	LOC103691660	2.0425634	2.0425634	1.0303808	0.16472912	0.02227974	0.12828016	0.08328438	-0.02227974	-0.9942632	-0.9915514	-0.8795519		PREDICTED: Rattus norvegicus uncharacterized LOC103691660 (LOC103691660), ncRNA [XR_001836853]	ACATAGAAGTGGGCATCACTAGCTGGATTGAGTTGGGTACAATGGCACATTCCCATAATG
A_44_P1367427	0.004645621	4.0769883E-4	up		1.9366688	1.9366688	0.9535772	-0.006383419	0.055060387	0.29955244	0.12822294	0.006383419	-1.0863996	-1.0169015	-0.4677291		AGENCOURT_118864812 NIH_MGC_248 Rattus norvegicus cDNA clone IMAGE:9113290 5', mRNA sequence [EX491730]	ATTTCTCCAGTGACTTTTGTAACTGCGTCAGGGCAAGATGGCGCTGGGTCTCCTTGGGGC
A_44_P731007	0.0029754224	1.6904247E-4	down	Specc1	1.5847605	-1.5847605	-0.66426486	-0.117595434	-0.17564511	0.0143659115	-0.12704492	-0.0143659115	0.49048495	0.57412744	0.67601085		sperm antigen with calponin homology and coiled-coil domains 1 [Source:RGD Symbol;Acc:1309718] [ENSRNOT00000080682]	TGCAAACAGAGTTGCCGGATAGAAGAAGCTATGAGGAACAGTCACACTTTCCCCTTTACT
A_44_P463858	0.004809998	4.387166E-4	down	Bhlhe41	2.0692499	-2.0692499	-1.0491079	-0.40669584	-0.35354424	-0.41838408	0.20097876	-0.20097876	0.79100657	1.0672407	0.58190155		basic helix-loop-helix family, member e41 [Source:RGD Symbol;Acc:70900] [ENSRNOT00000070957]	CAGGCCGACTTGGATGCGTTCCACTCGGGGTTTCAAACCTGCGCCAAAGAAGTCTTGCAA
A_44_P1122064	0.02690267	0.006380841	up	LOC102548277	2.0464678	2.0464678	1.0331359	-0.11982679	0.22276974	0.29970837	0.12619829	0.11334896	-0.11334896	-1.179091	-1.421649		PREDICTED: Rattus norvegicus uncharacterized LOC102548277 (LOC102548277), ncRNA [XR_001842976]	AGGAATGCAACTTGGATATCTGAAGCCTGCCATTCTTTGATGAAGATCTACAATGAAAAG
A_44_P1128565	0.034109473	0.008877916	up	LOC102552424	1.8737018	1.8737018	0.90589136	0.8285551	0.12822247	-0.05305195	0.39402294	0.05305147	-0.14369869	-0.71024513	-1.0532503		PREDICTED: Rattus norvegicus uncharacterized LOC102552424 (LOC102552424), transcript variant X2, ncRNA [XR_001838974]	CCCTTTAATGTGTGAAAGTGCCGGGCTGAATGAGATCAGAAATAAATTTTGTAACAACAA
A_44_P930681	0.04111165	0.011622484	up		1.5948896	1.5948896	0.6734566	0.09912634	-0.13658047	0.5233321	0.5520654	0.47877264	-0.3629899	-0.64822435	-0.09912586		RVL15054 Wackym-Soares normalized rat vestibular cDNA library Rattus norvegicus cDNA 5', mRNA sequence [DV723298]	CCACTGTTGGGAATGAATACCATACTATGCCCAGAGTTAACTTTCTATTCTGGCTGTTTG
A_64_P119369	0.009785052	0.0014485493	up	Baat	2.3532364	2.3532364	1.2346463	0.030290604	0.16546679	1.0546312	-0.030290604	0.48361588	-1.1291566	-0.69917345	-0.8533807		Rattus norvegicus bile acid CoA:amino acid N-acyltransferase (Baat), mRNA [NM_017300]	CCATGGAATAAAATGTCCCTCAGTGAGAGTCCTATATCTGTATAAATAAAATCTTAGGGT
A_44_P1138093	0.01863176	0.0037478667	up	LOC102554214	1.5033215	1.5033215	0.5881536	0.23922682	0.25106764	0.4479127	0.08616209	-0.08616209	-0.53952646	-0.42814302	-0.23386717		PREDICTED: Rattus norvegicus uncharacterized LOC102554214 (LOC102554214), transcript variant X1, ncRNA [XR_596819]	GAGGAAACTGTGGTCAGGGTGTGTTGTTGTATGAGAGAAGAATCTATTTTCAATAAATAA
A_44_P492084	0.03598051	0.009614192	down	Rasgef1b	1.6119972	-1.6119972	-0.6888493	-0.5310738	-0.37910056	0.19661832	-0.19661832	-0.7076185	0.32269216	0.49653077	0.27664924		RasGEF domain family, member 1B [Source:RGD Symbol;Acc:1562220] [ENSRNOT00000003207]	ACAGTGAACGGAAGAAAACACGGAACTTAGAAGCTTACGTAGAGTGGTTTAATCGGCTAA
A_42_P804542	0.0098788	0.0014792291	up		1.5521027	1.5521027	0.634224	0.26971364	0.10054946	0.4050076	0.1308763	-0.10054946	-0.57133174	-0.41069388	-0.43728805		RVL15036 Wackym-Soares normalized rat vestibular cDNA library Rattus norvegicus cDNA 5', mRNA sequence [DV723285]	CGGACTAGCTTGGTCATCTATCTATCCCAACGTCTGACATAGATGTAGGTGCTCAAATTG
A_44_P1127713	0.01605863	0.0030774898	up	LOC103692821	1.5525329	1.5525329	0.6346238	0.47390842	0.28214788	0.45804882	-0.01894331	0.01894331	-0.384933	-0.310472	-0.48000336		PREDICTED: Rattus norvegicus uncharacterized LOC103692821 (LOC103692821), ncRNA [XR_593373]	TGTTATAGTCGGAGTCAGCCAGCTAGTTCCAATATCAATATTAAAACTTTCACTCGTGTA
A_44_P1151238	0.009950438	0.0015075027	up	Thoc2	2.5723133	2.5723133	1.3630663	1.2631397	-0.0903244	0.5904298	0.09032488	0.53350544	-0.9899206	-0.80379057	-0.8632426		PREDICTED: Rattus norvegicus THO complex 2 (Thoc2), transcript variant X2, misc_RNA [XR_597739]	TATACCCATTGGGTTCCCAACAAGTTGAACCTTGCGTTACGATAAGAGCAGATGTGGCAT
A_42_P491454	0.0020438544	8.5435946E-5	down	Gnat1	2.7493522	-2.7493522	-1.4590917	-0.54889727	-0.6730952	0.17365646	-0.17365646	-0.532177	1.1098995	1.1002898	1.1145844		Rattus norvegicus G protein subunit alpha transducin 1 (Gnat1), mRNA [NM_001108780]	TGGTAGAGGCAAGCTCTCCTTCCCTTAGCTAACTACAGATTCAGCAATAAATCTTTGCAC
A_44_P1133074	0.008727134	0.0012151038	up	LOC102552752	1.9491243	1.9491243	0.96282613	0.68058395	0.2693615	0.58738756	-0.058405876	0.058405876	-0.83978844	-0.5559864	-0.5703039		PREDICTED: Rattus norvegicus uncharacterized LOC102552752 (LOC102552752), transcript variant X1, ncRNA [XR_589402]	GACTTCGGTGTCTCACTATGAATATTATTTGGTGCTGCCTAAATAAATGTTTTTCCAAGA
A_44_P1088856	0.0042372644	3.4198762E-4	up	Evi2b	1.6962926	1.6962926	0.7623851	0.31550932	0.030788898	-0.030788898	0.22142363	0.22657824	-0.42924452	-0.7290015	-0.6708026		Rattus norvegicus ecotropic viral integration site 2B (Evi2b), mRNA [NM_001271482]	TGACTCATTTAGTGTGCCTCTGTCAGAAGATTTTGTAAGCATCCAAGAGTCTACCCGCGA
A_44_P532249	1.2799423E-5	2.3647894E-8	down	Fkbp5	6.8747897	-6.8747897	-2.7813156	0.008922577	-0.008922577	-0.18938065	-0.1903162	-0.14949608	2.9096909	2.469081	2.6476593		Rattus norvegicus FK506 binding protein 5 (Fkbp5), mRNA [NM_001012174]	GAGTGGTGGGTAAGCAGATGACATTGAAATTTTGGTTTTTAAAAAATCACTTAGACTCTG
A_44_P724217	0.03627035	0.009741898	down	Oip5	2.324538	-2.324538	-1.216944	-0.82031393	-0.19977379	0.46233654	-0.7473531	-0.7678013	1.2716861	0.93562937	0.19977331		Rattus norvegicus Opa interacting protein 5 (Oip5), mRNA [NM_001346423]	GGCCATAGTAAATACATCTGAGATGGATATTTACAATGTACCTTTACCAGAAAAGATTGC
A_64_P076466	0.027978271	0.0067070313	up	Pnpla1	1.6368121	1.6368121	0.7108887	0.51643276	-0.053656578	0.08022022	0.16160965	0.0536561	-0.7158704	-0.8233485	-0.1384902		Rattus norvegicus patatin-like phospholipase domain containing 1 (Pnpla1), mRNA [NM_001191841]	GACAGTCTGGGTCACCTACAAACCTCATCCCAACCGGATTCAAGAATACAGCTACACTGA
A_44_P1367769	0.0029773444	1.69953E-4	down		1.6111052	-1.6111052	-0.6880507	-0.17267561	-0.0604558	-0.14005709	0.04905176	-0.04905176	0.60168695	0.5097661	0.728786			ATCTACCACATGATTAAACTAAGCCTGGGCATTGATGAAGATGAGGTCACTGCAGAAGGG
A_44_P1370818	6.6115253E-4	1.3658491E-5	down	Rgcc	1.950967	-1.950967	-0.96418935	-0.17430973	-0.072766304	-0.039673805	0.039673805	-0.18170929	0.97183514	0.81311035	0.85035133		Rattus norvegicus regulator of cell cycle (Rgcc), mRNA [NM_054008]	GACACTAAAAAGCTCGAAGACTTCATCGCTGATCTGGACAGAACCTTAGCAAGTATGTGA
A_44_P362749	0.034373835	0.008986416	up	Adgre1	1.5573442	1.5573442	0.63908786	0.48044777	0.17390919	-0.17390919	0.5750599	0.2753477	-0.17769241	-0.41062164	-0.53043604		Rattus norvegicus adhesion G protein-coupled receptor E1 (Adgre1), mRNA [NM_001007557]	CTTCATCTTCCTCATTCACTGTCTGCTCAACCGCCAGGTACGAGATGAATATAGGAAACT
A_64_P057196	0.021676933	0.0046502864	up	Cldn14	2.7255514	2.7255514	1.4465481	1.5572338	1.0782204	0.10290718	-0.10290766	0.73360157	-0.6455798	-0.9765034	-0.6961279		Rattus norvegicus claudin 14 (Cldn14), mRNA [NM_001013429]	GGAAGAAGGGTGCTCTTCAAAGCAAAGACTTCTAAAAAGTGCTGGTTTTGTATTTATTAT
A_44_P482519	0.0037414446	2.5317396E-4	up	Itgb7	1.8942186	1.8942186	0.9216028	0.12696028	0.038102627	-0.038102627	0.3879075	0.19838095	-0.56658316	-0.74057245	-1.0297036		Rattus norvegicus integrin subunit beta 7 (Itgb7), mRNA [NM_013171]	TGGAAGCAGGACAGCAATCCTCTCTACAAAAGTGCGGTCACAACTACCGTCAACCCTCGC
A_64_P025958	0.0285922	0.0069862693	up	Il36b	1.789618	1.789618	0.83965164	0.59740424	0.026102304	0.7049148	-0.026102304	0.08502936	-0.2873633	-0.4684198	-0.930763		Rattus norvegicus interleukin 36, beta (Il36b), mRNA [NM_001108570]	TCCTGACATCCATGTCTGAAATGCCATTCATTGGTATAAGAGAATAAAAAATAGGGCTGG
A_44_P232084	0.014760279	0.0026998017	up	Tnfsf14	1.897106	1.897106	0.9238003	0.6152322	0.11351848	0.7797673	0.2946217	-0.11351848	-0.39888406	-0.7073319	-0.65141225		Rattus norvegicus tumor necrosis factor superfamily member 14 (Tnfsf14), mRNA [NM_001191803]	AGGAGCTAACGCCAGCTTGATAGGCATTGGTGGACCTCTGTTATGGGAGACACAACTTGG
A_44_P722291	0.045649055	0.013483866	up		2.080973	2.080973	1.0572581	0.45225763	1.0482855	0.9283495	-0.5018816	0.460886	-0.4522581	-0.7834377	-0.5033407		CR467884 Rat pBluescript Lion Rattus norvegicus cDNA clone LIONp463E02340 3', mRNA sequence [CR467884]	ACAAGTCCCAAACACAGAAAGCTCAAGTTTTACCAAAACCACATCTTTTCAATGAAGAAA
A_44_P1155127	0.0042372644	3.3786029E-4	down	Rps6kl1	1.6095694	-1.6095694	-0.6866748	-0.20938039	0.011078119	-0.011078119	-0.058202505	-0.33635116	0.5431845	0.5535481	0.6009314		ribosomal protein S6 kinase-like 1 [Source:RGD Symbol;Acc:1309493] [ENSRNOT00000007350]	AGCAAACTCAAGTCCCACCCCTTTTTCAGTTCTATCCAGTGGAGCAGGCTAACGGGGTAA
A_42_P822638	0.004015018	3.0784897E-4	down	Tsc22d3	3.1933239	-3.1933239	-1.6750588	-0.6042714	-0.36167955	0.36167955	-0.8739896	-0.81918955	1.2985263	1.1223884	1.2257915		Rattus norvegicus TSC22 domain family, member 3 (Tsc22d3), mRNA [NM_031345]	ATGGAGTCCTGTGGTAGACAAGAAGAGTAAATAGTTTTGATCCCTTCGGGGCCTGGAAAA
A_44_P1103600	0.009563145	0.0014001067	up		1.6503534	1.6503534	0.722775	0.096918106	0.075538635	0.49371338	-0.075538635	0.08275223	-0.5517616	-0.4493084	-0.7632246			GATCAAAGTGGAGTAGCAGTCAGTAATCATCTGTCTCATTTATCTTCATTCATCACTATA
A_64_P101804	8.1259705E-4	1.8766676E-5	down	Efnb1	2.1415763	-2.1415763	-1.0986731	-0.26253653	-0.03382349	-0.19847631	0.03382349	-0.083609104	1.141726	1.0138936	0.81362677		Rattus norvegicus ephrin B1 (Efnb1), mRNA [NM_017089]	TGTAAAGATGTTTTGTATAAACTCTGAATTATTTTCTTGTTGCTTTTTTCTTAGAAAAAA
A_44_P485051	0.008473995	0.0011644404	down		1.6259452	-1.6259452	-0.7012786	-0.050485373	-0.043519735	-0.41643643	-0.0837872	0.043519735	0.6488044	0.7391808	0.38542533		sialic acid binding Ig-like lectin H [Source:RGD Symbol;Acc:1310401] [ENSRNOT00000032254]	GTGACTGTTCAAAAGACTGTCCAGATCAATGTCACCTATACTGCACAGAACTCCACAAGC
A_43_P12691	0.0014043776	4.656445E-5	up	Mybph	2.2438834	2.2438834	1.1659976	0.048654318	0.33226848	0.46272016	-0.048654318	0.14401221	-0.8641107	-0.9410136	-1.1294687		Rattus norvegicus myosin binding protein H (Mybph), mRNA [NM_031813]	AGGGCCCCAAGGGTGCAGAGACTGGCACCCCTCTGCAGAATTGTACACTGTGTGAGAATA
A_64_P079080	0.0098960865	0.0014901267	up	RGD1560281	1.5745493	1.5745493	0.65493894	0.23018694	0.006564617	0.44807386	0.06217718	-0.006564617	-0.3959298	-0.4885726	-0.63605165		similar to cell surface receptor FDFACT [Source:RGD Symbol;Acc:1560281] [ENSRNOT00000090081]	ATAAGGGGCCAGAGGAATCCTTCACTGCTGAACCTGGGAGCCATGGTTGGGATGGTTGTG
A_44_P1367503	0.014109517	0.002522117	up	LOC498316	2.1841927	2.1841927	1.1271001	0.13487291	0.639761	0.7362256	0.2773838	-0.13487339	-0.8668623	-0.33176994	-1.1906462		Rattus norvegicus hypothetical LOC498316 (LOC498316), mRNA [NM_001109085]	CGAAAGTAGCAGGACCTCCTGGATCGAACGGGATCTCTTTGTGCACAAGGAGAAAAGGCA
A_64_P012749	0.0068270233	8.395032E-4	up	Slc28a3	1.5228035	1.5228035	0.6067298	-0.0058431625	0.025418282	0.0058431625	0.15473604	0.090399265	-0.77582693	-0.48171663	-0.40031385		Rattus norvegicus solute carrier family 28 member 3 (Slc28a3), mRNA [NM_080908]	CATCAATTTGAGGAAAGCGGCTGGACCCAAATTTGTGAATGGTGTGCAGCAATATATGTC
A_44_P1047924	8.271813E-4	1.929453E-5	down	Herpud1	1.9323837	-1.9323837	-0.9503815	-0.15198517	-0.10028076	-0.20387936	-0.06909752	0.06909752	0.78393936	0.832901	0.96061707		Rattus norvegicus homocysteine inducible ER protein with ubiquitin like domain 1 (Herpud1), mRNA [NM_053523]	CCTGTTGGAATGTTGCAATTACACTAAGTGTACTACTTTATATAATCAGTGACTTGCTAG
A_42_P476785	0.0017647294	6.6432076E-5	down	Foxo3	2.123983	-2.123983	-1.0867721	-0.08580637	-0.09785986	-0.4148364	0.06704855	-0.06704855	1.1588645	0.96281195	0.77953863		HUMFESCD transmembrane protein {Homo sapiens} (exp=-1; wgp=0; cg=0), partial (15%) [TC596921]	TAGCACATTATGTACGTGGGAAATGTCAACAGACGTGAAGGAGACCAGAAAAATTGGTGA
A_44_P1082613	0.011584206	0.00187006	up	Trpm2	2.1629775	2.1629775	1.1130186	0.06837368	-0.06837368	0.08931446	0.32886076	0.07937384	-1.0266867	-1.5953636	-0.4184761		Rattus norvegicus transient receptor potential cation channel, subfamily M, member 2 (Trpm2), mRNA [NM_001011559]	TATGTGAACCACAAGAAGATCCTCCAAAAGGTGGCCTCGCTGTTTGGCGCTCACTTCTGA
A_64_P147709	0.0227799	0.005001348	up	Prrt1	1.8141698	1.8141698	0.85930943	-0.055113316	0.055113316	0.7410307	0.40365934	0.32902956	-0.57280684	-0.21110106	-0.9097886		Rattus norvegicus proline-rich transmembrane protein 1 (Prrt1), mRNA [NM_001032285]	ATCCTCACTGTAGTCATCATCATTGCCGCCCAGCACCACGAAAACTACTGGGATCCCTAA
A_44_P199211	0.022973808	0.0050616655	up	Plcb1	1.5084022	1.5084022	0.59302115	0.26233053	-0.019644737	0.019644737	0.4455223	0.22012615	-0.40165854	-0.6395631	-0.18105459		Rattus norvegicus phospholipase C beta 1 (Plcb1), mRNA [NM_001077641]	CGAGCTCATCAAGGAGCATACCACCAAGTACAATGAGATTCAGAATGACTACTTGAGAAG
A_44_P1081104	0.0060666343	6.7123194E-4	up	Tspy26	1.6042975	1.6042975	0.6819417	0.23686099	0.0037243366	0.055248976	-0.0037243366	0.17922997	-0.7219937	-0.3501947	-0.69083285		Rattus norvegicus testis specific protein, Y-linked 26 (Tspy26), mRNA [NM_001106527]	TGTAAGGGTCACCTGTCAGTGTAGTGAGCACTCCTAATTACCAGAGATTATATGAGGCTG
A_44_P1034793	0.0120264515	0.0020108894	down	Nedd4l	1.7445581	-1.7445581	-0.80286163	-0.48055792	-0.48763037	-0.6203723	0.014492512	-0.014492512	0.5127244	0.5542197	0.3885045		Rattus norvegicus neural precursor cell expressed, developmentally down-regulated 4-like, E3 ubiquitin protein ligase (Nedd4l), mRNA [NM_001008300]	ATTTGCCGAACTTTATGGTTCCAATGGTCCTCAGCTGTTTACAATAGAGCAATGGGGTAG
A_44_P1085388	0.04608116	0.013632786	down	Rnf24	1.7520183	-1.7520183	-0.80901784	-0.032450676	0.1872077	-0.4766569	-0.13491535	-0.17089653	0.97403383	1.043942	0.032450676		Rattus norvegicus ring finger protein 24 (Rnf24), mRNA [NM_001108591]	TTTGGCTGCTCTACCTGGGATACCCACTGTCACTTCCTTTGCCTCATGAAGAACTCCTGA
A_44_P716397	0.021278093	0.0045406367	up	March1	1.5506216	1.5506216	0.6328467	0.53584623	0.1782794	0.3628192	0.06868982	-0.06868982	-0.23844862	-0.56530905	-0.44861555		PREDICTED: Rattus norvegicus membrane associated ring-CH-type finger 1 (March1), transcript variant X3, mRNA [XM_017600177]	CACAACTCTGGGTTCCATATCCATGCACTTTGTAATAATCAGTGTTTGTTCTTCGTGGAT
A_42_P502440	0.0058071306	6.2538154E-4	up	Gata5	1.646216	1.646216	0.71915364	0.127105	0.25772214	0.029353857	0.42765832	-0.029353857	-0.6278522	-0.45030951	-0.5918081		Rattus norvegicus GATA binding protein 5 (Gata5), mRNA [NM_001024316]	AATTTAAAGTTTGTAGCAGCTGGCAACGGTTCACAGCATCCCACAGTAAAATCCGATCCA
A_44_P1156445	0.011497899	0.0018455058	down	Fam160a1	2.9421675	-2.9421675	-1.5568794	0.45413208	-0.5849781	-0.7582269	-0.45413208	-1.209197	0.86065054	0.9535856	1.3249607		Rattus norvegicus family with sequence similarity 160, member A1 (Fam160a1), mRNA [NM_001134592]	ATTTCATCGCACAGTACGACCAAATCATTCAAGAATTGGATTCTGGCACGGAGGGCTTGA
A_44_P956502	0.019613847	0.004040543	up	Pik3cd	1.5131088	1.5131088	0.59751576	0.41385078	0.0823164	0.28181314	0.32213593	-0.0823164	-0.34236526	-0.5952563	-0.244246		Rattus norvegicus phosphatidylinositol-4,5-bisphosphate 3-kinase, catalytic subunit delta (Pik3cd), mRNA [NM_001108978]	CCCTCACCTTTTATATGCGGGTAAGAACATGATTATGTAAACGCTGTATACAATAGCCGG
A_42_P665164	0.0046824315	4.2174323E-4	down	Slc9a3r2	1.5363841	-1.5363841	-0.61953896	-0.009728432	-0.14953518	-0.17149544	0.009728432	-0.22857189	0.62215996	0.48138332	0.42531204		Rattus norvegicus SLC9A3 regulator 2 (Slc9a3r2), mRNA [NM_053811]	TACTCGGGTCAATAAGAGAGCACCACAGATGGACTGGAACCGGAAGCGAGAGATCTTCAG
A_64_P021440	0.0013637119	4.280198E-5	down	Slc10a6	2.5844097	-2.5844097	-1.3698348	-0.36942482	-0.41151476	0.15820122	-0.15820122	-0.19388485	1.184741	0.92767143	1.4121971		Rattus norvegicus solute carrier family 10 member 6 (Slc10a6), mRNA [NM_198049]	GGGCTAGAGCAGCACCACAGGACCGCTGAACTGACCAGTCACGTTCCTTCATGTGAATAG
A_64_P014356	0.0021800695	9.5220894E-5	up	Map2k6	2.0431006	2.0431006	1.0307602	0.32423043	0.27420688	0.33861852	-0.14873958	0.14873958	-0.8650534	-0.7039535	-0.96104026		Rattus norvegicus mitogen-activated protein kinase kinase 6 (Map2k6), mRNA [NM_053703]	TTTTTCACCGTCCATGAAGCCAAAGCAGCAGATGTGGCGTCTTTCGTAAAACTGATACTC
A_44_P837271	0.01843848	0.0036980102	up		1.6434973	1.6434973	0.7167691	0.09764147	0.23998976	0.5558758	-0.09764147	0.17754698	-0.29528475	-0.4738798	-0.7970953		zinc finger protein 69 [Source:RGD Symbol;Acc:2322990] [ENSRNOT00000030016]	ATAAATGTCAGAAGGCCTTTAGCCAGAACGTCAGCTTGGTCCAACATTTGAGGACTCATT
A_44_P164337	0.035424873	0.009441178	up		1.7502588	1.7502588	0.80756825	0.90497255	-0.11070013	0.11070013	0.62186	0.6528764	-0.28666878	-0.49594927	-0.33226156		UI-R-DQ0-ciz-i-22-0-UI.s1 UI-R-DQ0 Rattus norvegicus cDNA clone UI-R-DQ0-ciz-i-22-0-UI 3', mRNA sequence [BI303196]	TTTACTATGAAGACACTCTTTTCTCAACCTTGATGCCACCGAGATCCCTGCGTCTCTTGT
A_44_P1085442	0.0025338782	1.2654044E-4	down	Mtf1	1.5306301	-1.5306301	-0.61412567	-0.09377074	-0.038595915	-0.008803606	-0.024974585	0.008803606	0.62592864	0.59600854	0.5260351		Rattus norvegicus metal-regulatory transcription factor 1 (Mtf1), mRNA [NM_001108677]	CCTGAGGCTTTGTATGATGCTGAATGTGTCCAGAACCTCATATTGATATTTTAAAGAAAT
A_64_P114568	0.016358348	0.00316211	up	NEWGENE_1592020	1.8835199	1.8835199	0.9134312	-0.026164532	0.026164055	0.17061138	0.062716484	0.53126335	-0.8360038	-1.1681356	-0.27740002		protease, serine 48 [Source:RGD Symbol;Acc:11436036] [ENSRNOT00000046286]	GATCATCAAGGAAGACATGCTTTGTGCTGGTGAGATACAGCAGAGCAAAGATAGCTGCAA
A_44_P1101291	0.045609865	0.013461757	up	Mettl9	1.7346877	1.7346877	0.79467595	0.7663207	0.15405321	0.93578434	0.10460043	-0.10460043	-0.33865404	-0.48240948	-0.4492693		PREDICTED: Rattus norvegicus methyltransferase like 9 (Mettl9), transcript variant X2, mRNA [XM_008759658]	GTGGGCACTTGTACACAGACCCAGACAAATGCACACATGTGAATAAAAAATAAAATAAAA
A_64_P017906	0.026713671	0.006323675	down	LOC691143	2.0338254	-2.0338254	-1.0241958	0.07557058	-0.15608644	-1.1795349	-0.07557011	-0.078318596	0.67620945	0.72429085	0.8237233		similar to Serum amyloid A-3 protein precursor [Source:RGD Symbol;Acc:1587443] [ENSRNOT00000016254]	CTTCTCGTACCAACCAGAATTCTTACTCGTTTTAAAGAGAATCTCACTTACCCACAATGA
A_44_P1092906	0.002799604	1.5323468E-4	down	Gcnt7	1.8104122	-1.8104122	-0.8563182	-0.03199601	-0.020844221	0.020844221	-0.11753392	-0.14620042	1.0436518	0.78274417	0.56512046		PREDICTED: Rattus norvegicus glucosaminyl (N-acetyl) transferase family member 7 (Gcnt7), mRNA [XM_006224757]	CTATAGATGCTCTCTCTCTAGCAATGTCCTTGGTGGCATAAAGACTGACATGTTCAAGTA
A_43_P13418	0.049476855	0.014980175	down	Kcnk2	1.5577729	-1.5577729	-0.6394849	-0.29502392	-0.15182018	-0.78150177	-0.5203295	0.15182018	0.43128014	0.20996857	0.31909275		Rattus norvegicus potassium two pore domain channel subfamily K member 2 (Kcnk2), transcript variant 2, mRNA [NM_172042]	TTCTTGAAGGCTGATGTGGTGGGATGTACCACGCATAAACTGTGAACTGGATGGACAAAT
A_44_P392626	0.007221079	9.172271E-4	up		1.5264688	1.5264688	0.610198	0.020980835	-0.00792408	0.058231354	0.00792408	0.11214924	-0.34141254	-0.5992851	-0.7750797		UI-R-DZ0-crl-m-01-0-UI.s1 UI-R-DZ0 Rattus norvegicus cDNA clone UI-R-DZ0-crl-m-01-0-UI 3', mRNA sequence [CB325377]	CTCGGCTCCTCTATGGGCTGGTCCCTTTAGCTGATGATGAGAAGCAGAGTTGGAGGGTTG
A_42_P797381	0.02852382	0.00690454	up	Tap2	2.7313478	2.7313478	1.449613	-0.028658867	0.112462044	0.028658867	0.54005337	0.30211163	-1.6789675	-1.9964352	-0.100660324		Rattus norvegicus transporter 2, ATP binding cassette subfamily B member (Tap2), mRNA [NM_032056]	TGCTCACCGGCTGCACACGGTTCAGAATGCTGACCAAGTTCTGGTGCTCAAGCAGGGGCA
A_44_P1132563	0.045218304	0.013293972	down	LOC102552845	1.889336	-1.889336	-0.9178793	-0.87694025	-0.18127537	-0.32834435	-0.7250643	0.33151627	0.8159895	0.18127489	0.6883087		PREDICTED: Rattus norvegicus uncharacterized LOC102552845 (LOC102552845), ncRNA [XR_594999]	CAAGAGCGTTCCAACCATCGAAGACCATCTTGATTAGAAAAGAGGATGGTTTTATTTATC
A_42_P699308	0.022035105	0.0047404137	down	Luzp2	2.146925	-2.146925	-1.1022718	-0.66097546	0.006269455	-0.006268978	-1.1118374	-0.895514	0.72955036	0.4661603	0.51010895		PREDICTED: Rattus norvegicus leucine zipper protein 2 (Luzp2), transcript variant X3, mRNA [XM_008774569]	GCCATGTATGTGCTATATGCAAAGAGGTGTATTGAGCTCTCGAACTGGATAAACTGATGG
A_44_P1112487	0.0025338782	1.2874207E-4	up	Cxcl3	2.498857	2.498857	1.3212683	0.23180628	0.10732126	0.7589507	-0.10732126	0.17355394	-0.96173334	-1.1269007	-1.1765842		chemokine (C-X-C motif) ligand 3 [Source:RGD Symbol;Acc:621812] [ENSRNOT00000078746]	CGACTTTGTGTTGGAGCTCTAAGAATTGTGATGTACTATATATTCTTTAGACATGATGAC
A_44_P159609	0.0100116925	0.0015214073	up		2.2045002	2.2045002	1.1404516	0.47574854	-0.3469205	0.43197393	0.7348671	0.3469205	-0.79109	-0.5955782	-1.0491333		FQ136565 Rattus norvegicus 11-12 days foetus Sprague-Dawley Rattus norvegicus cDNA clone TL0ADA10YC09 3', mRNA sequence [FQ136565]	ATTGATAGGCGGTTGTTGAACGTTGCCACGGAAACACATTCAAGATGTTGGTGGTCTTCT
A_42_P623733	0.00865878	0.0011938318	up	LOC501110	1.6039087	1.6039087	0.681592	0.13777018	0.19182444	0.43600225	-0.13777018	0.1514659	-0.49146318	-0.46760893	-0.6181283		Rattus norvegicus similar to Glutathione S-transferase A1 (GTH1) (HA subunit 1) (GST-epsilon) (GSTA1-1) (GST class-alpha) (LOC501110), mRNA [NM_001024361]	AAGAATGAGCTTTCTCACTTGAGCGTATTAATGAAATAAGGGGCTTCTATGATATGGTCT
A_42_P679371	0.009827171	0.0014661322	up	Coro1a	1.5872632	1.5872632	0.6665414	0.2080431	0.14998531	0.25785446	-0.042390823	0.042390823	-0.2888441	-0.55071354	-0.7905369		Rattus norvegicus coronin 1A (Coro1a), mRNA [NM_130411]	ACACCGTGTCACGGCTGGAGGAGGATGTGAGGAATCTCAACGCCATAGTGCAAAAGCTTC
A_64_P162262	0.013562322	0.002386718	up	Cklf	1.6386242	1.6386242	0.712485	0.30263042	0.038700104	0.60990334	0.098947525	-0.038700104	-0.4198637	-0.51875305	-0.59194946		Rattus norvegicus chemokine-like factor (Cklf), mRNA [NM_139111]	CGGTTTCGTCCACATGGACCTTATCAGAACAGGTCTGCTACTGATGTAGATGACAGTTAA
A_44_P1160383	0.009211425	0.001325339	up	LOC689770	2.2188585	2.2188585	1.1498176	0.5511906	0.021229029	0.8567889	-0.021229029	0.049800634	-0.67866445	-1.1327813	-0.7633388		Rattus norvegicus similar to osteoclast inhibitory lectin (LOC689770), mRNA [NM_001142304]	GGAACACAGAACTTGCTATCTACAGTTCCTACTTCCTTAATGATCTGTTGAAATCATTAT
A_44_P1085293	0.033319272	0.00860299	down	Baiap2	1.5642893	-1.5642893	-0.6455074	-0.58510685	-0.38791752	-0.6014147	0.15848923	-0.15848923	0.31599236	0.34134674	0.3345194		Rattus norvegicus BAI1-associated protein 2 (Baiap2), mRNA [NM_057196]	GTTCCCCTTCTCCTACACTCGGGTCCTGGACAGCGACGGAAGTGACAGGTTGCACATGAG
A_43_P13212	0.041123223	0.011643666	down	Trak2	1.6166267	-1.6166267	-0.6929866	-0.041257143	-0.52532315	-0.09556508	0.05619645	-0.41727948	0.7836573	0.64010835	0.041257143		Rattus norvegicus trafficking kinesin protein 2 (Trak2), mRNA [NM_133560]	TGGATGAGGAATCTGTCTTTAAACAAAAGGCCCAGCAAAAACGGGTGTTTGATACTGTCA
A_44_P1130857	0.026772873	0.0063438728	up	LOC102554475	2.1045735	2.1045735	1.0735279	0.78670263	-0.081915855	1.1388798	0.081915855	0.52664185	-0.902781	-0.38919353	-0.45727444		PREDICTED: Rattus norvegicus uncharacterized LOC102554475 (LOC102554475), transcript variant X1, ncRNA [XR_349209]	GACATGGTGGAAAATAGAACTAGGCCCTCATTGGAGGTTATTGATCACAGAGCATACCCT
A_44_P1163235	0.026534712	0.006256799	down	LOC102549342	2.5088696	-2.5088696	-1.3270375	-0.070298195	-1.2732296	0.070298195	-1.2205248	-0.42883015	0.5125389	1.1238532	0.59116983		PREDICTED: Rattus norvegicus uncharacterized LOC102549342 (LOC102549342), transcript variant X2, ncRNA [XR_001834904]	ATGGACTTGTGCTTTGTTTCTCTGTGGTTCATACTTACGCACACCCATTTTTCCCCTTTT
A_44_P1142584	0.0392409	0.010847889	down		2.2430234	-2.2430234	-1.1654446	0.14195299	-0.14195347	-0.9873934	-1.383832	-0.74240494	0.69918156	0.1848321	0.74414206			GCAATGTTCCTCATAAACGATTGTGTCATCTCATTCACCAGAGCAAAATTATTTTGACAA
A_44_P1092716	0.0069997134	8.7456004E-4	up	LOC108350428	2.347919	2.347919	1.2313826	0.48938894	0.11586666	0.6810856	-0.11586666	0.49718237	-1.226697	-0.45777416	-1.0090828		PREDICTED: Rattus norvegicus uncharacterized LOC108350428 (LOC108350428), transcript variant X2, ncRNA [XR_001837190]	TCTGTTGCAAGATGGCCCTAAGGATTTGACATTGATCACCATCATAGAATTGGAACTTAC
A_44_P1123592	0.004645621	4.0663875E-4	up	LOC102548611	1.6493971	1.6493971	0.7219388	0.14180255	-7.069111E-4	0.19840884	0.10510278	7.069111E-4	-0.44522643	-0.5873716	-0.86603		PREDICTED: Rattus norvegicus uncharacterized LOC102548611 (LOC102548611), ncRNA [XR_592071]	GCCTACCTTTGATGAGCTTCTCAAAATGAAAATGTGATAAGAACCACAGGTTTTATAGTT
A_44_P1091071	0.0072692265	9.3198556E-4	up	Fam71e1	1.6541404	1.6541404	0.72608167	0.31118774	0.021033287	0.3311882	-0.021033287	0.3165412	-0.7262449	-0.5222087	-0.35444117		family with sequence similarity 71, member E1 [Source:RGD Symbol;Acc:1311142] [ENSRNOT00000043724]	AGTGCCCTTCACACATGAGGACACTGTGCCTGAGGAGTCTGAGGATGAGGATGAGGTCGA
A_44_P1082469	0.0054184846	5.53592E-4	up	Oas3	2.0506663	2.0506663	1.0360928	-0.10641575	0.10641575	0.4874363	0.51655483	0.14097214	-0.53623533	-1.0307641	-0.854301		Rattus norvegicus 2'-5'-oligoadenylate synthetase 3 (Oas3), mRNA [NM_001009493]	AAAGATCAAAAAGTGACACCAGCCCTCAGCAAGGGATACTCAGAATATCTGGCCAGATGT
A_64_P041546	0.01453434	0.0026484053	up	Trpm2	2.6410835	2.6410835	1.4011298	-0.08820081	0.19297671	0.08820081	0.18063998	0.28625226	-1.2770889	-2.0973995	-0.43297982		Rattus norvegicus transient receptor potential cation channel, subfamily M, member 2 (Trpm2), mRNA [NM_001011559]	TATGTGAACCACAAGAAGATCCTCCAAAAGGTGGCCTCGCTGTTTGGCGCTCACTTCTGA
A_42_P656898	0.006379343	7.248817E-4	down	Kif13a	1.524	-1.524	-0.60786295	-0.06871748	-0.054098606	-0.28707457	0.054098606	-0.13101912	0.617105	0.5205455	0.39385176		Rattus norvegicus kinesin family member 13A (Kif13a), mRNA [NM_001107462]	AGCCTGCTGTACTTTTTATTTTTTAAGTCCTTAGCATTGGTGAGGGAGGCCTGGGAGACT
A_44_P1158084	0.01940266	0.0039701518	up	Cd33	1.7103953	1.7103953	0.77432984	0.24635577	-0.018829107	0.7407639	0.52235246	0.018829107	-0.35431933	-0.5292108	-0.53377604		CD33 molecule [Source:RGD Symbol;Acc:1596020] [ENSRNOT00000047473]	TTTTGTGAGATATTCTTACAGAGCAAACCAGCTGTTGCTGCATGTGACCCCTCTATCACG
A_42_P603536	0.013564403	0.002390217	up	Arl15	2.025027	2.025027	1.0179411	0.1373105	0.2604108	0.22908449	0.25660753	-0.1373105	-1.0464406	-1.2971492	-0.2625718		PREDICTED: Rattus norvegicus ADP-ribosylation factor like GTPase 15 (Arl15), transcript variant X1, mRNA [XM_006224015]	AAGTGGAGGGGACTTGTGTCTTGTTCTTACTTTTGTGTAAGGTGCCACAGGTGTCTTAGT
A_44_P1163312	0.026136607	0.006138242	up		2.3153656	2.3153656	1.2112399	0.91346645	-0.42130804	0.42130804	0.4746623	1.0723281	-0.4768982	-0.98715544	-0.6933923			GGATGGGCTAATATCAACACTACATTTTCTGTGATTTCTGTTTACCTCCCTCTTCTATTT
A_44_P349781	7.708309E-4	1.7268036E-5	up	Nfe2	2.575731	2.575731	1.3649819	0.17895079	-0.061807156	0.26306105	0.29312468	0.061807156	-0.9199929	-1.3216925	-1.412179		Rattus norvegicus nuclear factor, erythroid 2 (Nfe2), mRNA [NM_001012224]	ACTTGCCGGTAGATGACTTTAATGAGTTGTTGGCACAGTATCCGCTAACGGAGAGCCAGC
A_44_P176042	0.032723136	0.008389668	up	Slfn1	1.7803011	1.7803011	0.83212125	0.25322986	0.3411367	0.68424916	-0.027267694	0.027267694	-0.18021083	-0.47219157	-1.076792		PREDICTED: Rattus norvegicus schlafen 1 (Slfn1), mRNA [XM_001068751]	GAGGGAAAGGTCAAGGTTCAAAGCAAAAATCCAGACTATAGTTTGGCCAAACATGGAGTA
A_44_P1095075	4.578113E-4	7.4011064E-6	down	Ackr4	1.9475479	-1.9475479	-0.96165884	-0.06095457	0.04516077	-0.091655254	-0.14026785	-0.04516077	0.9582963	0.84978056	0.9011731		PREDICTED: Rattus norvegicus atypical chemokine receptor 4 (Ackr4), transcript variant X1, mRNA [XM_017603707]	CAGGACCACCCTGTACTATCTTTGTAACTTCCTGTGAGTAAACAACTTCAAAATAAAAAA
A_44_P1133094	0.00884391	0.0012520362	up	LOC102552590	2.2706137	2.2706137	1.1830822	0.3517413	0.5431037	0.13925314	-0.05546856	0.05546856	-0.45431042	-1.488965	-0.98551226		PREDICTED: Rattus norvegicus uncharacterized LOC102552590 (LOC102552590), transcript variant X1, ncRNA [XR_001840563]	GCCAACCTCAAACACTGGCATTACGTTTCTAGAACTGGAAGGGAATAAAAGAAAATCTGT
A_44_P839289	0.0024339294	1.1467011E-4	down	Trim16	2.0674565	-2.0674565	-1.0478569	0.065760136	-0.065760136	-0.5181918	-0.23916006	-0.12960482	1.0133109	0.8093138	0.7887726		Rattus norvegicus tripartite motif-containing 16 (Trim16), mRNA [NM_001135033]	TGGATCTAGCAATTAAAGAATACTCTTCAAAAGACAAAATAATTTCTTCTTGGCCTGCCC
A_44_P1133426	0.028370896	0.0068339133	up		1.5993319	1.5993319	0.6774693	0.15260124	0.07628536	-0.07628536	0.48800278	0.50520515	-0.413805	-0.19582605	-0.7352915		P79265_RABIT (P79265) Laminin beta 2 subunit chain (Fragment), partial (6%) [TC605380]	CAGGGAGCTGGGCGCAGGCACCGTTCTAATCGCCGACCGCTATTAAAAATAAAACCGCGA
A_64_P071918	0.005126881	4.901914E-4	up	Nsun4	1.5081425	1.5081425	0.5927727	0.19129896	0.098772526	0.14087152	-0.098772526	0.15451765	-0.5307789	-0.5165982	-0.43892813		Rattus norvegicus NOP2/Sun RNA methyltransferase family member 4 (Nsun4), mRNA [NM_001106678]	AAACATTTAGCCAATAAAGTTGTTGAAGTGCTCAAAGGGCGGGGCTGCAGTTGGGAACAT
A_64_P009255	0.04027665	0.011323305	up	Foxs1	1.6366391	1.6366391	0.7107362	0.2801559	0.35106492	-0.36171126	0.53372025	0.22261596	-0.560663	-0.22261596	-0.7334225		Rattus norvegicus forkhead box S1 (Foxs1), mRNA [NM_001012091]	TATCCACTGGGATTACCCCCTTGTCTTTACCGGACACCGGGAATGTTCTTCTTCGAGTGA
A_42_P737455	0.035990115	0.00962507	down	Bmp2k	1.5373414	-1.5373414	-0.62043756	-0.22559023	-0.1367898	-0.3381877	0.12746	-0.07865286	0.78662825	0.6049752	0.07865286		PREDICTED: Rattus norvegicus BMP-2 inducible kinase (Bmp2k), transcript variant X1, mRNA [XM_017599541]	CCTCAAATGTAGCCGGGAAGAGTTTGAGATAGACTTCAGTTACTTTCCCTGTACCCAGTA
A_44_P1141188	0.0060405727	6.634019E-4	up	LOC100361039	1.5097016	1.5097016	0.59426343	0.14417124	0.035796642	0.26659536	0.089895725	-0.035796642	-0.56932783	-0.37474108	-0.5383239		PREDICTED: Rattus norvegicus rCG38188-like (LOC100361039), mRNA [XM_008758145]	ATACCGAGACCATTCTCACGATGTGACTTCTGTAAACCATAAAGCAGCCACTGTGTTTTA
A_44_P1089706	0.032723136	0.008391208	up	Msx3	2.0072415	2.0072415	1.0052142	-0.04994583	0.92586327	0.8573661	0.049946308	0.6909723	-0.081027985	-0.76671314	-0.6833801		Rattus norvegicus msh homeobox 3 (Msx3), mRNA [NM_053712]	AGACTCACAAAGGTCCACTTTAATCCCAAGTGCTGGGATTAAAGACATACAGCACAATGC
A_44_P1137493	0.031161243	0.007873071	down	LOC102553045	1.9485285	-1.9485285	-0.96238506	-0.14596605	0.12505817	-0.1250577	-0.5551615	-1.0437293	0.67219496	0.30747223	0.86057425		PREDICTED: Rattus norvegicus uncharacterized LOC102553045 (LOC102553045), ncRNA [XR_341310]	ACAACGGGGTTAAAGTTCTTTGAGACCAGCCGCTGCTGTAAAAACAGCATATTAAATATG
A_44_P304202	0.01363666	0.0024060989	down	Slc6a2	2.0075593	-2.0075593	-1.0054426	-0.019370079	-0.29852438	-0.61276674	-0.36708736	0.019369602	0.7544913	0.29794598	1.1968632		Rattus norvegicus solute carrier family 6 member 2 (Slc6a2), mRNA [NM_031343]	CTTCCAGGTCCTGAAGCGACACCGAAAACTCTTCACATGTGCTGTCACCCTCGGTACCTT
A_64_P051098	9.0381684E-4	2.1708303E-5	down	LOC102554371	3.1071703	-3.1071703	-1.6356013	-0.63822603	-0.07271862	0.07271862	-0.23364115	-0.2834201	1.1716123	1.396935	1.6450844		keratin associated protein 17-1 [Source:RGD Symbol;Acc:7611738] [ENSRNOT00000064120]	AATTGCTGCTCCCAGGAACAAGACTGTTGTGAGGAGTGTTGCTGCCAGCAGGGCTGCTGT
A_43_P19341	0.0049000494	4.583187E-4	up	Glipr2	1.8788185	1.8788185	0.9098257	0.0079984665	-0.0079984665	0.54081106	0.027121067	0.048096657	-0.6200657	-0.9352546	-0.8045397		PREDICTED: Rattus norvegicus GLI pathogenesis-related 2 (Glipr2), transcript variant X2, mRNA [XM_001054584]	CATGGGCAAATCAGCTTCCAAACAGTTTAATAATGAGGTCCTGAAGGCCCACAACGAGTA
A_44_P1096377	4.256354E-6	3.9319668E-9	up	Stfa2l2	10.651646	10.651646	3.4130044	0.20774555	0.028489113	0.08073139	0.094739914	-0.028489113	-3.304164	-3.1371193	-3.5677996		stefin A2-like 2 [Source:RGD Symbol;Acc:1560676] [ENSRNOT00000042777]	CCCAATATGATCTCATCCCTCTCATTGTAAAGAAATGCAGTCATCAATAAAGATACATTC
A_44_P1117746	0.006313615	7.086413E-4	up	LOC102555770	2.5292344	2.5292344	1.3387008	0.7613745	0.11238861	0.5308037	-0.11238861	0.21008396	-0.5755515	-1.378623	-1.1605706		PREDICTED: Rattus norvegicus uncharacterized LOC102555770 (LOC102555770), ncRNA [XR_590131]	AAGCCAACATCTAGAGCCTTTGAGGACTTCTATGTCCTCTGAATGTACCTTCTGCTGGAA
A_44_P1157743	0.027821612	0.0066373497	up	L3mbtl3	2.333605	2.333605	1.2225604	0.45557356	0.4349718	0.60971546	0.14688873	-0.14688873	-0.31927347	-1.7970066	-0.65124464		l(3)mbt-like 3 (Drosophila) [Source:RGD Symbol;Acc:1305474] [ENSRNOT00000061404]	ATTTTCAATTCTATTCTGATGTTCAAAGCCGCGGAGAAGAATTCCCACAACGAACTGTGA
A_64_P148368	0.0068944083	8.502573E-4	down	Mtcl1	1.6510729	-1.6510729	-0.72340375	-0.33214426	-0.1619916	-0.36649036	0.057238102	-0.057238102	0.6845956	0.59943247	0.36980772		microtubule crosslinking factor 1 [Source:RGD Symbol;Acc:1308319] [ENSRNOT00000050012]	TTTAAGGAAAAGCACTACAAAAATCACGAGGAGGCCAAACTGAGACAGACGAAGGTGCCT
A_44_P881750	0.0035656646	2.330446E-4	down	Specc1	1.9619354	-1.9619354	-0.9722775	-0.06449938	-0.10203314	-0.53784895	0.06449938	-0.24109888	0.7925229	0.66888475	0.9268365		sperm antigen with calponin homology and coiled-coil domains 1 [Source:RGD Symbol;Acc:1309718] [ENSRNOT00000080682]	CTGGGACACTGAGTAGCTCACTGACTGTCACTACATTAGTCAAATACACTTAATACATGG
A_64_P090846	0.013115648	0.002264169	up	Zfp521	1.5342807	1.5342807	0.6175624	0.17628574	0.2649145	-0.17628574	0.24141121	0.3658991	-0.5023575	-0.35724735	-0.46974754		Rattus norvegicus zinc finger protein 521 (Zfp521), mRNA [NM_001107403]	GTCTGAACCTGGAGATTACTGGAATTGTTTTCCAAGAGGAAATAAATTCAGTTTACCATC
A_44_P1118367	0.0012052145	3.4514225E-5	up	LOC100912071	1.8556354	1.8556354	0.8919133	0.11460686	0.12758255	-0.0998745	0.15037823	0.0998745	-0.91745853	-0.6999941	-0.82274675		Rattus norvegicus uncharacterized LOC100912071 (LOC100912071), long non-coding RNA [NR_131097]	CCAAGGCTACATACTGTGACTCTGTCTCAAAACAACCACAGTAATAAAAATGTATGCATA
A_44_P1084201	0.002799604	1.52868E-4	up	Tmem71	1.8930821	1.8930821	0.920737	0.3158021	-0.053652287	0.2160058	0.22725344	0.053652287	-0.55064344	-0.80195856	-0.95417213		Rattus norvegicus transmembrane protein 71 (Tmem71), mRNA [NM_001271215]	TAAGCTCTCCTTTCAGGCAATCCTCCTAGCCATGTGCTTAATCATTTCTGCATGCACAAG
A_42_P718418	0.015210048	0.0028314448	down	Fibin	1.5940418	-1.5940418	-0.6726895	-0.0688386	-0.32386923	0.0688386	-0.12931776	-0.5734315	0.44605303	0.38986158	0.5661826		Rattus norvegicus fin bud initiation factor homolog (zebrafish) (Fibin), mRNA [NM_001025042]	GGCAGTTCTGTTGCACCGTCAAGGAAACAGACTGTTCCTCAAGTGTCTATGATTTAGGTT
A_64_P055428	0.0075843344	9.89928E-4	down	Dusp8	1.9182583	-1.9182583	-0.939797	-0.60677576	-0.56561565	0.07095051	-0.07095051	-0.37594795	0.7944622	0.5906725	0.50525284		Rattus norvegicus dual specificity phosphatase 8 (Dusp8), mRNA [NM_001108510]	TTACTGACCTTTCAAAGAGCTGCCCAGCTTTCCTGCACTTTTTACATAAGAAAGGGGGGA
A_44_P1082264	0.011766775	0.001924559	down	Pik3r1	1.5643255	-1.5643255	-0.64554065	-0.055442333	0.055442333	-0.30926275	-0.111830235	-0.25699186	0.730947	0.5261483	0.272676		Rattus norvegicus phosphoinositide-3-kinase regulatory subunit 1 (Pik3r1), mRNA [NM_013005]	TGGTTGGGAAACGAAAACACAGAAGACCAATACTCACTGGTAGACGATGACGAGGATTTG
A_64_P023150	2.020689E-6	4.666718E-10	up	Stfa2l2	12.809538	12.809538	3.6791465	0.1851449	0.03268385	0.053789616	0.1903615	-0.03268385	-3.6720653	-3.5185971	-3.589199		PREDICTED: Rattus norvegicus stefin A2-like 2 (Stfa2l2), transcript variant X2, mRNA [XM_006221152]	CCTAATATGATCTCATCCCTCTCATTGTAAAGAAATGCAGCCATCAATAAAGATACATTC
A_64_P045363	0.039178133	0.010803393	down	Zp1	1.6648395	-1.6648395	-0.7353831	-0.4410782	-0.26295662	0.30418825	-0.41323996	-0.6410942	0.35934448	0.2629571	0.7113395		Rattus norvegicus zona pellucida glycoprotein 1 (Zp1), mRNA [NM_053509]	AGAAGTTCTGGGAAGGCACCGGAAATTAAATGGGCTCAATAAACCATTGTTTGAAAACTG
A_64_P041711	0.0075843344	9.894519E-4	up	Lilrb4	1.8479801	1.8479801	0.88594925	0.41471052	0.2293067	0.63730097	-0.10957289	0.10957289	-0.58279896	-0.558939	-0.74731874		Rattus norvegicus leukocyte immunoglobulin like receptor B4 (Lilrb4), mRNA [NM_001013894]	ACTTACAATTGACTTCAGGGGTTCCAGAAACAACATACAGAGATAGACTCCACCAGAAGA
A_43_P15993	0.0030909379	1.8345751E-4	up	Itgam	2.1965113	2.1965113	1.1352139	0.13781309	-0.13781309	0.20653296	0.6439843	0.30075598	-0.8441992	-0.8566122	-1.0140662		Rattus norvegicus integrin subunit alpha M (Itgam), mRNA [NM_012711]	TACAAGCTTGGCTTTTTCAAACGACAGTACAAGGACATGATGAATGAAGCCGGTGGCCAA
A_44_P1111380	0.010163749	0.0015551387	up	LOC100910045	1.5449829	1.5449829	0.6275909	0.24836922	-0.100954056	0.41839695	0.12984943	0.100954056	-0.40989494	-0.4436388	-0.55126953		PREDICTED: Rattus norvegicus paired immunoglobulin-like type 2 receptor beta-like (LOC100910045), mRNA [XM_017598582]	ACTTAAAGGAGAATGACCAGGCCAGATACTTCAGCCGAGTTTTTCTGCGAACAACTGAAG
A_42_P569711	0.0065213908	7.5571414E-4	down	Epha2	1.7804308	-1.7804308	-0.83222634	-0.5073476	-0.27576685	-0.10628748	0.032008648	-0.032008648	0.87465334	0.5461955	0.5421891		Rattus norvegicus Eph receptor A2 (Epha2), mRNA [NM_001108977]	TAGCCCCTTTGGACAACTGTCGCTGTCAGTGTTACAGATCTGTGTTATTGGGTGGTTTTT
A_44_P1104344	0.0013052417	3.9488838E-5	up		2.81771	2.81771	1.494523	0.54647255	0.100933075	0.47262955	-0.1009326	0.60633326	-1.1912436	-1.0936351	-1.2234287		zinc finger protein 709-like [Source:RGD Symbol;Acc:7617673] [ENSRNOT00000073650]	CAGTGCTATAGGATACATTTGGGAAGACAATACTACTGAAGAATATTGTAAAAGATCTGG
A_44_P1101804	0.022175858	0.0048244013	down		1.5681373	-1.5681373	-0.64905185	-0.2689166	-0.097204685	0.097204685	-0.57897615	-0.45304823	0.3563943	0.31173754	0.49845934		membrane-spanning 4-domains subfamily A member 4A-like [Source:RGD Symbol;Acc:6493207] [ENSRNOT00000074966]	GCAGATCATTCCACCTGCTCTCTCTATAAGACTATCAGAATGTAATAAATAAACCATCAA
A_64_P071213	0.043920945	0.012780691	up	Dlgap1	1.6225921	1.6225921	0.69830036	0.73741007	0.24419117	0.10283375	-0.10283327	0.3343544	-0.29659033	-0.20172548	-0.8070116		Rattus norvegicus DLG associated protein 1 (Dlgap1), transcript variant 1, mRNA [NM_022946]	AACCCTTTATTTTCTGGGCCAAGCAAACTTGTGTAGAAACGACACCTGTAGGTCACTCAC
A_44_P1098629	0.048604436	0.014704806	up	LOC103694360	2.4041011	2.4041011	1.2654976	0.9803033	-0.23842478	1.678875	0.9841647	0.23842478	-0.25339603	-0.8043885	-0.5527024		PREDICTED: Rattus norvegicus spore coat protein SP65-like (LOC103694360), transcript variant X2, mRNA [XM_017587986]	TGAAATCTGTTAGGCTATTTTTAAATTCTCATGGACCTTGTGCTCCTGAGGGTGGGCAGG
A_44_P1110209	0.0031082667	1.8951095E-4	down	Adam11	1.8962488	-1.8962488	-0.9231483	-0.15790176	-0.068965435	0.06896496	-0.0896368	-0.17207336	1.0970774	0.8754096	0.54519033		ADAM metallopeptidase domain 11 [Source:RGD Symbol;Acc:1307515] [ENSRNOT00000093604]	AGAAAACAGCTTCATTTATCTGAACCAATCCTGCAGCACCTTGGAGCCTACAACCCATTG
A_44_P210036	0.047993485	0.014431298	down	LOC103693417	1.8872615	-1.8872615	-0.91629434	-1.0431786	-0.6960702	-0.012946129	-0.6187043	0.047718048	0.012946129	0.60296917	0.739059		PREDICTED: Rattus norvegicus uncharacterized LOC103693417 (LOC103693417), transcript variant X2, ncRNA [XR_599926]	ACTCTCTTGACATTACACAACTCAGCGAAACAAAATGACAGCCATCTTTAAAGTCAAAAC
A_44_P1103835	0.047993485	0.014430786	up	Pak6	1.9372255	1.9372255	0.95399183	0.3988495	0.32601404	0.8090482	-0.49140644	0.7288194	-0.32601404	-0.5056386	-0.96752834		p21 (RAC1) activated kinase 6 [Source:RGD Symbol;Acc:1306213] [ENSRNOT00000089434]	TTTGGCCCTTTGTTATTTGCACAGGGATGTTTCTAAGAAACATGGAGAGTGGTGCTCCTG
A_44_P383667	0.003454338	2.2148261E-4	up	Samd13	2.3977208	2.3977208	1.2616637	0.60318375	0.18110561	0.64248896	-0.04270506	0.042704582	-1.1556597	-0.7862148	-0.98705006		Rattus norvegicus dnaj-like protein (LOC56764), mRNA [NM_020089]	TCAGGGGCTTTGGTGTTATAAGAACTTCCTTTGTTTCATCATAGTGTTTTCCGTCAACCC
A_44_P1097883	0.04772794	0.014272357	up	LOC102554838	2.0967817	2.0967817	1.0681766	0.21858454	0.99284554	0.8414297	0.43790102	-0.43972158	-0.7140322	-1.0412893	-0.21858501		PREDICTED: Rattus norvegicus stathmin domain-containing protein 1-like (LOC102554838), mRNA [XM_006222363]	ATCTGGACAGTGGAAACAAGAGGATCAGAAGTTCACGGTCGACTTCTGCTACATAATAAA
A_43_P15445	0.042418752	0.012147633	down	Htr1d	3.2017868	-3.2017868	-1.6788772	-0.9521699	-1.4755483	0.45651293	-0.26779318	-1.7229543	1.4503279	0.26779318	0.941339		Rattus norvegicus 5-hydroxytryptamine receptor 1D (Htr1d), mRNA [NM_012852]	ACTGTGTTCAACGAAGACTTTCGACAAGCGTTTCAGAGAGTCGTCCATTTCCGAAAGGCC
A_44_P1031094	0.008898104	0.0012617634	up	Lrrc4c	2.5265374	2.5265374	1.3371615	0.6170058	-0.14436197	0.14436197	0.37077284	0.6108341	-0.683825	-0.7252383	-1.6432538		Rattus norvegicus leucine rich repeat containing 4C (Lrrc4c), mRNA [NM_001107753]	TTCAATACACAGTTCAGTGCATGAACCGTTATTGATCCGAATGAACTCTAAAGACAATGT
A_44_P1370956	0.010163749	0.0015562506	up		2.3024426	2.3024426	1.2031652	0.09873915	0.040771484	1.0198255	0.3758669	-0.040771008	-1.0471678	-0.62798405	-1.0376844			ACCCCAAAAGCTTATAACCATCAACCAGCAATGGAAGCCCATTGAGTTGCTGCAGAAAGT
A_42_P733671	0.021324905	0.0045555513	up	Tnfsf10	1.5141476	1.5141476	0.59850585	0.09554815	-0.07021856	0.110331535	0.09069204	0.07021856	-0.5996132	-0.18105793	-0.8369036		Rattus norvegicus tumor necrosis factor superfamily member 10 (Tnfsf10), mRNA [NM_145681]	GACTTTGAGAACCTTTGAGAAAACCATCTCTACAGTTCCAGAAAAGCAGCTAAGCACTCC
A_64_P166514	6.0449387E-5	2.6310371E-7	up	Selp	5.62967	5.62967	2.4930503	0.023634434	0.046607494	-0.023634434	0.37813997	0.18241358	-2.3680162	-2.0988374	-2.6480007		selectin P [Source:RGD Symbol;Acc:3656] [ENSRNOT00000003759]	GGAAAGGTCCTCTTTTCGTTATTTTGTTCTGCAGGAAAGAACAGTTATGTTTTATACGTA
A_64_P074649	0.023064708	0.0050965752	up	Col9a1	2.7755163	2.7755163	1.4727561	0.9691105	1.0594249	0.46992683	0.17701387	-0.18085241	-0.17701387	-1.5020466	-1.242434		Rattus norvegicus collagen type IX alpha 1 chain (Col9a1), mRNA [NM_001100842]	CCAGCCTCTTGCACCCTTCAGGCAGGTCAAAGAGCATTTAGCAAAGGGCCTGACAAGTGA
A_44_P1087028	9.848903E-4	2.5217434E-5	up	Cirbp	2.2835257	2.2835257	1.191263	0.2505684	0.1547432	0.3430996	-0.1547432	0.17914104	-1.0515461	-0.9034815	-1.155076		Rattus norvegicus cold inducible RNA binding protein (Cirbp), mRNA [NM_031147]	AATTCTTGTACGCAGTTTCTTTGGCTTCACGAAGCCGATTAAAAGACCGTGTGAAACGAA
A_44_P859421	0.02351302	0.005273526	up	Sh2d5	2.1069949	2.1069949	1.0751867	0.22627687	-0.104465485	0.91229725	0.14819479	0.104465485	-1.2640123	-0.29159355	-0.89789295		SH2 domain containing 5 [Source:RGD Symbol;Acc:1305952] [ENSRNOT00000020069]	CCCCATGCCCTTTTGACATTCTTTCTAAAGCATTTATTGATCGCATGGTACAAACAGCAC
A_44_P1157230	0.047631077	0.014223322	up	Slpil3	1.5356996	1.5356996	0.618896	0.48457384	0.2791667	0.75975275	-0.08685541	0.08685541	-0.39368486	-0.38757086	-0.16133642		Rattus norvegicus antileukoproteinase-like 3 (Slpil3), mRNA [NM_001008873]	AGAACGATGGCCAGTGTGATGGCAAATACAAATGTTGTGAGGGCATGTGTGGGAAATTCT
A_64_P162398	0.013895094	0.0024773702	down	Amigo1	2.3933103	-2.3933103	-1.2590075	-0.5403695	0.09872484	-1.2111411	-0.098724365	-0.5496998	0.5246229	0.9355793	0.9360943		Rattus norvegicus adhesion molecule with Ig like domain 1 (Amigo1), mRNA [NM_206881]	GAAACTCTACCTAAGCCAGAATATGATCTCTCGATTTCCTCTGGAACTGATCAAGGATGC
A_44_P1126636	0.025360556	0.0058569415	up	LOC102551830	2.0602887	2.0602887	1.0428464	0.06497693	-0.06497693	0.59371305	0.11288905	0.119342566	-0.14682126	-1.231787	-1.2543647		PREDICTED: Rattus norvegicus uncharacterized LOC102551830 (LOC102551830), ncRNA [XR_347194]	TTTTGTGTACCTCTCAGAAGCTGACTAAAAGGAATGGCTCATACATGATGACGTGGGCTG
A_64_P047764	9.848903E-4	2.5247764E-5	down		2.3827777	-2.3827777	-1.2526443	-0.36539268	-0.21881294	0.19712734	-0.20095634	-0.19712734	1.1985798	0.9719143	1.1163416			TTATAATGGAGACGTGTATGAGGACTATGAACATCACCCCAGAGGTGGCATTCAGTGTCA
A_64_P043702	0.020611359	0.0043364777	down	Oit3	1.6846504	-1.6846504	-0.7524492	0.031373978	-0.08596754	-0.031373978	-0.663743	-0.57642555	0.5140047	0.4363346	0.5113268		Rattus norvegicus oncoprotein induced transcript 3 (Oit3), mRNA [NM_001001507]	AGAGAAAACACAATAGGTTAACGTCTCATAGTAATTCTGAGTGCTTTCATATTGCCTTGA
A_64_P013018	0.046744652	0.013883054	down	Map2	1.6229382	-1.6229382	-0.69860804	-0.06324887	-0.28707814	-0.3260677	0.26172137	-0.37814736	0.84232783	0.714555	0.06324887		Rattus norvegicus microtubule-associated protein 2 (Map2), mRNA [NM_013066]	CAGGTGTCATATTCATTCTTTACAAACCATAGATAAATAATCTCATCCCCCAACTGTAGT
[truncated: 71 more rows]
