# Supplementary material for: Serum EV-Derived rno-let-7b-5p Is Associated with Lung–Adipose Alterations in Allergic Asthma
Source: Int J Mol Sci. 2026 Jul 3;27(13):5989. doi: 10.3390/ijms27135989 (PMC13362484; doi:10.3390/ijms27135989)
Supplement: Supplementary file 1 [file ijms-27-05989-s001.zip › Supplementary Dataset S2 (Adipose tissue).xlsx]

## Sheet: Sheet1
# Technology : Agilent.SingleColor.74036
# Owner : gxuser
# Created On : Sun Sep 29 15:48:22 CEST 2024
ProbeName	p (Corr) ( [A] vs [K] )	p ( [A] vs [K] )	Regulation	FC (abs)	FC	Log FC	ad_A1.txt:gProcessedSignal(normalized)	ad_A2.txt:gProcessedSignal(normalized)	ad_A4.txt:gProcessedSignal(normalized)	ad_A5.txt:gProcessedSignal(normalized)	ad_A8.txt:gProcessedSignal(normalized)	ad_K1.txt:gProcessedSignal(normalized)	ad_K2.txt:gProcessedSignal(normalized)	ad_K3.txt:gProcessedSignal(normalized)	GeneSymbol	Description	Sequence
A_44_P299897	0.03528459	4.2850137E-5	down	5.0720706	-5.0720706	-2.3425748	0.13989544	-0.13989544	-0.8607731	-0.26028776	-0.6749706	2.470965	1.6812031	1.7979374	LOC103695164	PREDICTED: Rattus norvegicus ubiquitin-40S ribosomal protein S27a-like (LOC103695164), mRNA [XM_008775395]	TACAGATGTGTGAGAAACACTTGGAAGATGAGGTTAAAAGGGTAACACAAGCAGAGAAGC
A_64_P136394	0.048680488	1.3060868E-4	down	2.0821939	-2.0821939	-1.0581044	-0.088246346	-0.012197971	-0.085784435	0.012197971	-0.15404606	0.8876505	0.8561592	1.2336574	Col20a1	collagen type XX alpha 1 chain [Source:RGD Symbol;Acc:1563901] [ENSRNOT00000040270]	TTACACAACAAGGCTCTACTTCCTGGAGACTGGGGACATATCCTCCACCATGAGGATGAA
A_44_P1118724	0.048680488	1.2531782E-4	down	2.634195	-2.634195	-1.3973622	-0.38493586	0.23891163	-0.5141697	-0.2389121	-0.2826519	1.1201291	1.0531521	1.3097506	LOC103695050	PREDICTED: Rattus norvegicus uncharacterized LOC103695050 (LOC103695050), ncRNA [XR_001836030]	TCAAAAGGATTTCTCCCAGGATGCCATCTTACCTTTAGTCATCATGCCTGCTTCTGCCTT
A_44_P1139842	0.01908212	9.305234E-6	down	3.7470996	-3.7470996	-1.9057744	-0.61307335	0.037534237	-0.037534237	-0.1808176	-0.4387393	1.7136459	1.6319146	1.6321845	LOC102547513	PREDICTED: Rattus norvegicus uncharacterized LOC102547513 (LOC102547513), ncRNA [XR_597299]	CCTTTCTCAGTGATGGGTTGTGATGTGGAAGTGGAAGCGTAATAAACCCTTTATTCCCTA
A_44_P1138386	0.048770223	1.6591814E-4	down	2.9664404	-2.9664404	-1.5687327	-0.37063408	0.26204967	-0.558125	-0.26204967	-0.2888112	1.6715064	1.0204463	1.2837038	LOC103694140	PREDICTED: Rattus norvegicus uncharacterized LOC103694140 (LOC103694140), ncRNA [XR_596876]	GACATGAATGACCAGAGAATTTATTTGATGAGACATTAAAGGCTAACTATGGGAACTGTC
A_44_P1121835	0.021468727	1.3503557E-5	down	3.859941	-3.859941	-1.9485787	0.12454939	-0.12454939	-0.21977234	-0.64338017	-0.3812685	1.9007204	1.5729208	1.6254425	LOC102556209	PREDICTED: Rattus norvegicus uncharacterized LOC102556209 (LOC102556209), transcript variant X3, ncRNA [XR_591513]	GATTTTCAGCAAAAGTTCAGAGGAGAACAGGACTGACTTAATATCAGGAGGCTTTGAAAA
A_64_P047236	0.03528459	3.656193E-5	down	3.485494	-3.485494	-1.8013631	-0.36281395	0.2555127	-0.5529108	-0.2555127	-0.29065418	1.5266747	1.3461213	1.807466	Dlec1	PREDICTED: Rattus norvegicus deleted in lung and esophageal cancer 1 (Dlec1), transcript variant X2, mRNA [XM_006244144]	TCTTCAACCCTAAGAGCAGCGTCCTGTATGAGTCCACACTGGTGGTGGAAGGCGTGCTGA
A_44_P1125485	0.04900922	2.113795E-4	down	3.4731107	-3.4731107	-1.7962284	-0.38094854	0.23226929	-0.5220022	-0.23226976	-0.2965021	2.058285	0.9697194	1.6410089	LOC103692416	PREDICTED: Rattus norvegicus uncharacterized LOC103692416 (LOC103692416), ncRNA [XR_592620]	GGAGGTAAGTCAGTGAATACTTGAGAAAAGAATGTTTTGACCAAAATCCCTGAGAATATA
A_44_P1146616	0.03695441	5.9769915E-5	down	3.4204395	-3.4204395	-1.7741817	-0.48765373	0.1315279	-0.624403	-0.13152742	-0.4007783	1.5455189	1.7321987	1.1371269	LOC102555387	PREDICTED: Rattus norvegicus uncharacterized LOC102555387 (LOC102555387), transcript variant X2, ncRNA [XR_356009]	AAGACCAGAGAAACCACTGGATCCTCTAGAAGTGGAGTTACAGATGGTTGTGAAGTGTCA
A_64_P075087	0.039060667	7.307279E-5	down	3.510335	-3.510335	-1.8116087	-0.29057598	0.25239182	-0.5222883	-0.25239182	-0.30116463	1.2567301	1.4896369	2.0200417	Camk1g	Rattus norvegicus calcium/calmodulin-dependent protein kinase IG (Camk1g), mRNA [NM_182842]	ACAAGGGAAAGTCTTCCTATTGCTCTGAGCCTACCCTCTTCAGAAAAGCCAACAAAAAAC
A_44_P885189	0.01908212	7.670787E-6	down	4.1082754	-4.1082754	-2.038533	-0.516346	0.13244152	-0.132442	-0.16456604	-0.41819572	1.9404304	1.5733705	1.9423332	Lrrc4	Rattus norvegicus leucine rich repeat containing 4 (Lrrc4), mRNA [NM_001037336]	CACAGTCACCACTATCTCTGAACCTTATATAATTCAGACCCATACCAAGGACAAGGTACA
A_44_P560485	0.039424874	8.856338E-5	down	3.8344016	-3.8344016	-1.9390014	-0.40709496	0.2511387	-0.5300298	-0.2511387	-0.3082013	2.151227	1.725461	1.193121		similar to RIKEN cDNA 4930548H24 [Source:RGD Symbol;Acc:1560110] [ENSRNOT00000078750]	GAAACACTGGGAACTGTGGAATCGATACTTTCAGGAACGTGAGGAGATTAGTCGAAAGAA
A_44_P613170	0.039060667	7.72158E-5	down	2.6655948	-2.6655948	-1.4144574	-0.086368084	0.086368084	-0.23708725	-0.40899277	-0.4722414	1.3868308	0.9748759	1.2106729	Ndp	Rattus norvegicus NDP, norrin cystine knot growth factor (Ndp), mRNA [NM_001108814]	GGACACCAAGTCCATGGATATGTTTAGAGAGGTTTACTCACAGCCAGCTAACTGCTACTA
A_43_P20723	0.039424874	8.619466E-5	down	3.7243235	-3.7243235	-1.8969784	0.04747963	-0.7990837	-0.18458843	-0.43395615	-0.047480106	1.9803584	1.6529217	1.2070775	Phactr3	Rattus norvegicus phosphatase and actin regulator 3 (Phactr3), mRNA [NM_214459]	TCTGGAACATTGCCAAGGAAGTGCAAGAAGGAGTTGCTGGCAGTGAAGCTGAGGAACCGG
A_44_P194939	0.039424874	8.5097054E-5	down	5.85408	-5.85408	-2.5494425	-0.7182665	0.17700243	-0.19755554	-0.62491083	-0.17700243	1.4244633	2.7953281	2.5040965	Zbtb16	PREDICTED: Rattus norvegicus zinc finger and BTB domain containing 16 (Zbtb16), transcript variant X1, mRNA [XM_017595705]	CCTGCCTTCGTTCTGTGTAGATTGACGCGTTTCTTTGTAACTTCAGTGTTTCTGACAAGA
A_64_P121981	0.03328557	2.3927087E-5	up	3.9409652	3.9409652	1.978549	0.011839628	-0.011839867	0.31216288	0.6368284	0.43199348	-2.0624895	-1.620337	-1.4242301	Htra4	Rattus norvegicus HtrA serine peptidase 4 (Htra4), mRNA [NM_001107321]	CATCATTGTTCTTCGAGGAAGCCAAACCTTGTTTCTGACAGTCACACCTGAAATAATCAA
A_44_P431483	0.03695441	5.8433074E-5	down	3.9566197	-3.9566197	-1.9842684	0.18685007	-0.1868496	-0.44036007	-0.71804667	-0.6768894	1.9482136	1.5432272	1.360187		Rattus norvegicus similar to RIKEN cDNA 5230400G24 (LOC367721), mRNA [XM_346267]	TCCTCAAGCTGAATAGACGATTGCAGCATCTAGAAGAGGAGAACAAAGAACGAGCCAAAA
A_44_P1120169	0.048770223	1.506107E-4	down	3.1269886	-3.1269886	-1.644774	-0.043049335	-0.41625404	0.043049335	-0.91731596	-0.3946166	1.4399495	1.0895343	1.3679261			CGTCTCAGAGAAAATGAAAGTAAGAAGCCTTGGAAGTTACAACAATATTCTTTTCCTGAT
A_43_P15747	0.048770223	1.9484683E-4	up	2.2423315	2.2423315	1.1649996	0.11966038	-0.015372753	0.4446988	0.015372276	0.024712563	-1.0856218	-1.2377863	-0.81814766	Cacna1c	CAC1C_RAT (P22002) Voltage-dependent L-type calcium channel alpha-1C subunit (Voltage-gated calcium channel alpha subunit Cav1.2) (Calcium channel, L type, alpha-1 polypeptide, isoform 1, cardiac muscle) (RAT brain class C) (RBC), complete [TC573614]	ACAATTTTCCTTAAGTCAAAGCAACTTTTTCCCCTTTCGGTTTGGTTGAGCATCACGACC
A_44_P381917	0.0467589	1.13441485E-4	down	2.3016431	-2.3016431	-1.2026641	-0.28538036	-0.3886733	0.014607906	-0.078393936	-0.014607906	0.91880655	1.2575126	0.9802046	Sphk1	Rattus norvegicus sphingosine kinase 1 (Sphk1), transcript variant 6, mRNA [NM_133386]	CTTGGAGAGTGAGAAATACAGGAGCTTGGGGGAGATTCGTTTCACGGTGGGAACCTTTTT
A_44_P793322	0.01908212	5.7953025E-6	down	18.920921	-18.920921	-4.2419105	0.15038729	-1.0138631	-0.15038729	-0.46733427	-0.2365017	4.8685102	3.3840322	3.4425688			ACGTTAAGCCCACTCTACCAGAAGTTAAATACTTAGCTGGTACTGACTGAATACATTTGG
A_42_P819067	0.04293543	1.00307414E-4	down	5.4498773	-5.4498773	-2.4462237	-0.87141204	0.15643048	-0.25797677	-0.60245776	-0.15643048	1.349549	2.5972269	2.3527873	Zbtb16	PREDICTED: Rattus norvegicus zinc finger and BTB domain containing 16 (Zbtb16), transcript variant X1, mRNA [XM_017595705]	AGAGAGTAGTGGCTGTGTTTTGACCTTAGGTTTTAAAAAGTGGTTTAGGAAAGCTCTTGG
A_44_P1126427	0.048680488	1.3122604E-4	down	3.398651	-3.398651	-1.7649622	-0.6624327	-0.08774996	-0.876575	0.08774996	-0.63822794	1.4558439	1.13417	1.3985314			ATAGAATTGATATGATTCACTGGCTAAGTCCAGAGAGGGTAAGGTGAGCTCTGGCAGTCA
A_44_P353618	0.01908212	2.7178828E-6	up	14.123007	14.123007	3.8199754	0.44248772	0.7826657	1.1783028	0.047684193	-0.047684193	-2.9183712	-3.4009657	-3.6985154	S100a9	Rattus norvegicus S100 calcium binding protein A9 (S100a9), mRNA [NM_053587]	GACATCCTGACACCCTGAACAAGGCGGAATTCAAAGAAATGGTGAATAAGGACTTGCCAA
A_44_P1114048	0.03528459	4.351125E-5	down	3.1144702	-3.1144702	-1.6389868	-0.10722923	0.10722971	-0.6228795	-0.36671686	-0.44845867	1.5032425	1.336421	1.2144642	Ctla2a	PREDICTED: Rattus norvegicus cytotoxic T lymphocyte-associated protein 2 alpha (Ctla2a), transcript variant X1, mRNA [XM_006253525]	CTTCACTTGTGGCAGCAGATCCACTGAGTGAACTTGGGTGGGTCATACAGTAAAAAGAAA
A_44_P674704	0.03528459	5.0575938E-5	up	7.6038327	7.6038327	2.9267268	0.57815456	0.7123623	1.2132215	0.45367908	-0.45367908	-2.0451612	-2.351779	-2.8809972	S100a8	UI-R-FS1-cqk-h-23-0-UI.s1 UI-R-FS1 Rattus norvegicus cDNA clone UI-R-FS1-cqk-h-23-0-UI 3', mRNA sequence [CA507495]	CCATTGTCGATAAAAATTTCCTTTCACACAAGGTCTGGAAGACGGAGCCCTTGGATATGT
A_42_P462257	0.04900922	2.0973623E-4	down	3.3037338	-3.3037338	-1.7240975	-0.07469535	-0.6412575	-0.058813334	-0.5672233	0.058813334	1.6116674	0.9558761	1.8348429	Rprml	Rattus norvegicus reprimo-like (Rprml), mRNA [NM_001109481]	TTGCATCTGATCTCGCATTGCGTCTGAAAAGAAATTTTGTAATAAAACCATGGCCGTCGG
A_64_P104488	0.048770223	2.0158417E-4	down	2.4098294	-2.4098294	-1.268931	-0.1589799	-0.44818592	-0.06599903	-0.39711094	0.06599903	0.76473475	1.195396	1.2440963	Spag1	Rattus norvegicus sperm associated antigen 1 (Spag1), mRNA [NM_001012116]	TTCCCTTTTCTGGGTTAAAGGTATTCCCTATGCAATAAACAAACATCCAAGCCTTAATTT
A_64_P013273	0.03528459	5.0728137E-5	down	3.9719045	-3.9719045	-1.989831	-0.256135	0.07567787	-0.68972063	-0.075677395	-0.51177883	1.8065224	2.0342972	1.2540932	Olr352	Rattus norvegicus olfactory receptor 352 (Olr352), mRNA [NM_001000256]	GTCTACAGTGTAAGGAACAAAGAAGTGAAGAATGCATTTACAAAGATTGTATTGAGGTCA
A_44_P253196	0.048770223	1.86598E-4	up	2.164882	2.164882	1.1142883	0.06724596	0.21279812	-0.048582077	0.06189823	0.048582077	-1.3044949	-0.7554779	-1.0777268	Arid5b	Rattus norvegicus AT-rich interaction domain 5B (Arid5b), mRNA [NM_001107624]	TCCACCTTGAAGGAAAACCAAGAATCTTGTCCCTTGGCGACTTTTTCTTTGTAAGATGTA
A_44_P1081870	0.048770223	1.9842347E-4	down	2.5615265	-2.5615265	-1.3570038	-0.20648766	-0.43043995	0.012145042	-0.012145042	-0.4678774	1.0907981	0.8390794	1.478251	Ciart	Rattus norvegicus circadian associated repressor of transcription (Ciart), mRNA [NM_001134593]	TCATATAGCTGCCCAGAAATCATCCTTAGGAGGAAGCAGGCATCAGATAAGCAAGCACTT
A_64_P067366	0.039060667	7.6475604E-5	down	5.358839	-5.358839	-2.4219205	-1.2524476	-0.69067717	-0.20313025	-0.33842278	0.20312977	1.708529	1.9385135	2.2497897	Cacna1h	Rattus norvegicus calcium voltage-gated channel subunit alpha1 H (Cacna1h), mRNA [NM_153814]	GCTCAACATTCATTTGACATCCATTTGCTTTATGTCATCCGTTTCTACAAATTCAGGTTA
A_43_P12366	0.048770223	1.7895484E-4	down	2.6040573	-2.6040573	-1.3807611	-0.056206703	0.03840971	-0.31382275	-0.7135873	-0.03840971	1.149826	1.0406227	1.3016648	Aacs	Rattus norvegicus acetoacetyl-CoA synthetase (Aacs), mRNA [NM_023104]	ATAAGGGAAAAGTGCTATGAAGAATTTTATGGAATAAACCTGTGCCATGCACGCCTATCC
A_44_P1132410	0.03746868	6.396845E-5	down	3.7399771	-3.7399771	-1.9030294	-0.84938	-0.20126677	-0.46300745	0.20126724	-0.39296532	1.6179309	1.751214	1.3167319	LOC100360106	Rattus norvegicus rCG32548-like (LOC100360106), long non-coding RNA [NR_144448]	ATCTCAGAAAGACAACCTCGAACAATGCGACCCTGAGACTAAAAGAGATGAAGCACACCA
A_44_P1126591	0.048770223	1.8850158E-4	down	2.7768097	-2.7768097	-1.4734282	-0.41406155	0.25745487	-0.5168376	-0.25745487	-0.33877993	0.94072866	1.4947205	1.2230282			ACATGAATTCCCACACCTGCAAAATGTCTTGATGGAGGGACAGTAAGATGGCCAGTAGTT
A_44_P701609	0.048770223	1.9523824E-4	down	3.1978776	-3.1978776	-1.6771147	-0.6139021	-0.028391361	0.028390884	-0.50255203	-0.5953326	1.7080021	1.4179869	0.878283	LOC103692554	PREDICTED: Rattus norvegicus uncharacterized LOC103692554 (LOC103692554), ncRNA [XR_592880]	GGAACGGACATCCTAATTGGTGAAAAAAGACATGCACATGGTCAAGGACCATGAAGAGGA
A_44_P1147031	0.048770223	1.5932349E-4	down	2.0724082	-2.0724082	-1.0513082	-0.004035473	0.004034996	-0.13865376	-0.3365221	-0.23040104	1.0384672	0.77219033	0.91992044	LOC102549628	PREDICTED: Rattus norvegicus uncharacterized LOC102549628 (LOC102549628), ncRNA [XR_594107]	ACCTAGGTCAAGGCCGCTCTGGGCTTTGTGAGATGGTGTCTGAAAATAAAGAAAAATTTA
A_44_P686192	0.048770223	1.986862E-4	down	3.1140513	-3.1140513	-1.6387928	-0.5818591	-0.018759727	0.018760204	-0.6166115	-0.11579895	0.9241972	1.7019589	1.5016613	Hapln2	PREDICTED: Rattus norvegicus hyaluronan and proteoglycan link protein 2 (Hapln2), transcript variant X1, mRNA [XM_008761209]	GCTGAGAAGTGTCTAAGCAGACCAAAATGGAGTCTAGACAAGACAGTCTTACCTAGGACA
A_44_P1129907	0.048770223	1.7904915E-4	down	3.3171477	-3.3171477	-1.7299433	0.030696392	-0.030696392	-0.035415173	-0.54157495	-0.60131264	1.0365715	1.9433801	1.5028968	LOC102548012	PREDICTED: Rattus norvegicus uncharacterized LOC102548012 (LOC102548012), ncRNA [XR_001839510]	GCAGAGGGGAATTGGATAAATTTTGAATTAGTGACACAAAATAAATAATCCTCAACAGGC
A_44_P1108595	0.03528459	4.9172613E-5	down	2.7509775	-2.7509775	-1.4599444	-0.4651351	0.11464596	-0.11464596	-0.21254969	-0.4528637	1.1911306	1.3625269	1.1478462	Prr23a	PREDICTED: Rattus norvegicus proline rich 23A (Prr23a), transcript variant X2, mRNA [XM_001070090]	AGCAGAGCAATATTACCAGAGCTCCATCGAGGAACTGGACAGCTACCTGCTGGGACCCTG
A_44_P532249	0.01908212	1.0287781E-5	down	4.1554003	-4.1554003	-2.0549874	0.21037936	-0.21037936	-0.34572816	-0.6202247	-0.25745463	1.8253152	1.6410081	1.9645941	Fkbp5	Rattus norvegicus FK506 binding protein 5 (Fkbp5), mRNA [NM_001012174]	GAGTGGTGGGTAAGCAGATGACATTGAAATTTTGGTTTTTAAAAAATCACTTAGACTCTG
A_64_P044702	0.048770223	1.6650146E-4	down	2.829764	-2.829764	-1.5006816	-0.087293625	0.087293625	-0.68652916	-0.42970085	-0.47549725	1.255249	1.3895531	0.9022064		zinc finger protein 385C [Source:RGD Symbol;Acc:1563442] [ENSRNOT00000032737]	GTCCTCCAGCCAGCACAGCAAACTGCAGAAACACACAGCACTGGCTGTGAGTGTTCTCAA
A_64_P031046	0.048770223	1.4607255E-4	down	2.5914352	-2.5914352	-1.3737513	0.060883045	-0.377625	-0.11685562	-0.11969328	-0.060883045	1.3963103	1.5207872	0.8356519	Draxin	dorsal inhibitory axon guidance protein [Source:RGD Symbol;Acc:1585098] [ENSRNOT00000012080]	TGCACACCCCACAACCGCGGCCTCAACAACAAATGTTTCGATGACTGCATGTGCACGGAA
A_44_P463749	0.048770223	1.9618486E-4	up	3.0605507	3.0605507	1.6137912	0.028470278	0.73519206	0.79393697	-0.028470278	0.44864917	-0.9773748	-1.303396	-1.3739359	Rasd1	Rattus norvegicus ras related dexamethasone induced 1 (Rasd1), mRNA [NM_001270954]	ATTACCCAAAAGGAAAACAAAACACAAAACTTGCACTTTAATAGTTCCAGTGTCAACGTG
A_44_P1096377	0.01908212	6.063161E-6	up	9.640143	9.640143	3.2690547	0.021331072	0.7402575	-0.021331072	0.07627654	0.08711648	-2.5698774	-3.7963874	-2.8987086	Stfa2l2	stefin A2-like 2 [Source:RGD Symbol;Acc:1560676] [ENSRNOT00000042777]	CCCAATATGATCTCATCCCTCTCATTGTAAAGAAATGCAGTCATCAATAAAGATACATTC
A_64_P023150	0.03528459	3.736729E-5	up	9.709456	9.709456	3.2793906	0.003916979	0.7056925	0.46973157	-0.003916979	0.49632192	-2.4702165	-2.3442166	-4.020691	Stfa2l2	PREDICTED: Rattus norvegicus stefin A2-like 2 (Stfa2l2), transcript variant X2, mRNA [XM_006221152]	CCTAATATGATCTCATCCCTCTCATTGTAAAGAAATGCAGCCATCAATAAAGATACATTC
A_44_P1115956	0.048770223	1.4479288E-4	down	3.2133906	-3.2133906	-1.6840963	-0.31387854	0.25777626	-0.5043545	-0.25777626	-0.27943945	1.6376319	1.7718472	0.9842062	LOC100911156	PREDICTED: Rattus norvegicus D-aspartate oxidase-like (LOC100911156), mRNA [XM_003751978]	CTGGGTAAGGAGAGGAATCTGAAGTTGTTATAGATGTAAACAACATGGAGAGAACAGAGG
A_44_P1055780	0.03528459	3.015351E-5	up	25.159866	25.159866	4.6530523	0.70879436	0.621752	1.7500598	0.12798905	-0.12798905	-5.112568	-3.0086381	-3.9895866	S100a8	Rattus norvegicus S100 calcium binding protein A8 (S100a8), mRNA [NM_053822]	AAATACCGAAAGCTTGTTCAAAGAATTGGACGTCAATAGTGACAACGCAATTAACTTCGA
